# Supplementary material for: Crystal structure of di­aqua­tris­(benzohydrazide-κ2 N,O)(isophthalato-κO)samarium(III) nitrate
Source: Acta Crystallogr E Crystallogr Commun. 2018 Nov 6;74(Pt 12):1691–4. doi: 10.1107/S2056989018015360 (PMC6281109; doi:10.1107/S2056989018015360)
Supplement: Supplementary file 1 [file e-74-01691-sup1.cif]

##############################################################################
#                                                                            #
# This CIF contains the data in a paper accepted for publication in          #
# Acta Crystallographica Section E. It conforms to the requirements of       #
# Notes for Authors for Acta Crystallographica Section E, and has been       #
# peer reviewed under the auspices of the IUCr Commission on Journals.       #
#                                                                            #
# Full details of the Crystallographic Information File format               #
# are given in the paper "The Crystallographic Information File (CIF):       #
# a New Standard Archive File for Crystallography" by S. R. Hall, F. H.      #
# Allen and I. D. Brown [Acta Cryst. (1991), A47, 655-685].                  #
#                                                                            #
# The current version of the core CIF dictionary is obtainable from          #
# ftp://ftp.iucr.org/pub/cif_core.dic.                                       #
#                                                                            #
# Software is freely available for graphical display of the structure(s)     #
# in this CIF. For information consult the CIF software page                 #
# http://www.iucr.org/resources/cif/software.                                #
#                                                                            #
# This file may be used for bona fide research purposes within the           #
# scientific community so long as proper attribution is given to the journal # 
# article from which it was obtained.                                        #
#                                                                            #
##############################################################################
data_I
_audit_creation_method
;
Olex2 1.2
(compiled 2018.05.29 svn.r3508 for OlexSys, GUI svn.r5506)
;
_journal_date_recd_electronic     2018-09-18
_journal_date_accepted     2018-10-30
_journal_name_full     'Acta Crystallographica, Section E'
_journal_year     2018
_journal_volume     74
_journal_issue     12
_journal_page_first     1691
_journal_page_last     1694
_journal_paper_category     GM
_journal_paper_doi     10.1107/S2056989018015360
_journal_coeditor_code     PJ2059
_publ_contact_author_name     'Dr. Kittipong Chainok'
_publ_contact_author_address
;Materials and Textile Technology
Faculty of Science and Technology
Thammasat University
Khlong Luang
Pathum Thani
12121
Thailand
;
_publ_contact_author_email     kc@tu.ac.th
_publ_contact_author_fax     '+66 2 564 4485'
_publ_contact_author_phone     '+66 86 339 3079'
_publ_section_title
;\
Crystal structure of
diaquatris(benzohydrazide-\k^2^<i>N</i>,<i>O</i>)(isophthalato-\k<i>O</i>)\
samarium(III) nitrate
;
_publ_section_title_footnote     .
loop_
    _publ_author_name
    _publ_author_footnote
    _publ_author_address
    'Theppitak, Chatphorn' .
;
Division of Chemistry
Faculty of Science and Technology
Thammasat University
Khlong Luang
Pathum Thani
12121
Thailand
;
    'Kielar, Filip' .
;
Department of Chemistry
Faculty of Science
Naresuan University
Muang
Phitsanulok
65000
Thailand
;
    'Chainok, Kittipong' .
;
Materials and Textile Technology
Faculty of Science and Technology
Thammasat University
Khlong Luang
Pathum Thani
12121
Thailand
;
_publ_section_synopsis
;
The first benzohydrazide complex of a lanthanide is reported. The Sm^III^ ion
is nine-coordinated in a distorted tricapped trigonal--prismatic geometry by
three oxygen atoms and three nitrogen atoms from three benzhydrazide (bzz)
ligands, one oxygen atom from the isophthalate (itp^2-^) ligand, and two
oxygen atoms from coordinated water molecules. The crystal structure features
extensive hydrogen bonding as well as C---H...\p and \p--\p interactions.
;
_chemical_name_systematic
;\
Diaquatris(benzohydrazide-\k^2^<i>N</i>,<i>O</i>)(isophthalato-\k<i>O</i>)\
samarium(III) nitrate
;
_chemical_name_common     ?
_chemical_formula_moiety     'C29 H32 N6 O9 Sm +, N O3 -'
_chemical_formula_sum     'C29 H32 N7 O12 Sm'
_chemical_formula_iupac     '[Sm (C8 H4 O4) (C7 H8 N2 O)3 (H2 O)2] N O3'
_chemical_formula_weight     820.96
_chemical_melting_point     ?
_space_group_crystal_system     triclinic
_space_group_name_H-M_alt     'P -1'
_space_group_name_Hall     '-P 1'
loop_
    _space_group_symop_operation_xyz
    'x, y, z'
    '-x, -y, -z'
_cell_length_a     11.0784(12)
_cell_length_b     11.2518(13)
_cell_length_c     15.3590(18)
_cell_angle_alpha     84.039(4)
_cell_angle_beta     78.487(4)
_cell_angle_gamma     62.042(3)
_cell_volume     1656.9(3)
_cell_formula_units_Z     2
_cell_measurement_reflns_used     9800
_cell_measurement_theta_min     3.135
_cell_measurement_theta_max     27.314
_cell_measurement_temperature     296
_exptl_crystal_description     block
_exptl_crystal_colour     'light yellow'
_exptl_crystal_size_max     0.22
_exptl_crystal_size_mid     0.2
_exptl_crystal_size_min     0.2
_exptl_crystal_density_diffrn     1.645
_exptl_crystal_density_meas     ?
_exptl_crystal_density_method     ?
_exptl_crystal_F_000     826
_exptl_absorpt_coefficient_mu     1.844
_exptl_absorpt_correction_type     multi-scan
_exptl_absorpt_process_details
;
(SADABS; Bruker, 2016)
;
_exptl_absorpt_correction_T_min     0.6984
_exptl_absorpt_correction_T_max     0.7455
_diffrn_ambient_temperature     296
_diffrn_source     'microfocus sealed x-ray tube'
_diffrn_radiation_type     MoK\a
_diffrn_radiation_wavelength     0.71073
_diffrn_radiation_monochromator     'graphiteDouble Bounce Multilayer Mirror'
_diffrn_measurement_device_type     'Bruker D8 QUEST CMOS'
_diffrn_measurement_device     'four-circle KAPPA diffractometer'
_diffrn_measurement_method     '\f and \w scans'
_diffrn_detector     'Bruker PHOTON 100 area detector'
_diffrn_detector_area_resol_mean     10.5
_diffrn_reflns_number     52341
_diffrn_reflns_av_R_equivalents     0.0556
_diffrn_reflns_av_unetI/netI     0.0370
_diffrn_reflns_theta_min     3.135
_diffrn_reflns_theta_max     27.605
_diffrn_reflns_theta_full     25.242
_diffrn_measured_fraction_theta_max     0.995
_diffrn_measured_fraction_theta_full     0.998
_diffrn_reflns_limit_h_min     -14
_diffrn_reflns_limit_h_max     14
_diffrn_reflns_limit_k_min     -14
_diffrn_reflns_limit_k_max     14
_diffrn_reflns_limit_l_min     -19
_diffrn_reflns_limit_l_max     20
_diffrn_standards_number     0
_diffrn_radiation_probe     x-ray
_refine_special_details     ?
_reflns_number_total     7637
_reflns_number_gt     6577
_reflns_threshold_expression     'I > 2\s(I)'
_refine_ls_structure_factor_coef     Fsqd
_refine_ls_matrix_type     full
_refine_ls_R_factor_all     0.0384
_refine_ls_R_factor_gt     0.0267
_refine_ls_wR_factor_gt     0.0505
_refine_ls_wR_factor_ref     0.0533
_refine_ls_goodness_of_fit_ref     1.053
_refine_ls_restrained_S_all     1.052
_refine_ls_number_reflns     7637
_refine_ls_number_parameters     531
_refine_ls_number_restraints     55
_refine_ls_hydrogen_treatment     mixed
_refine_ls_weighting_scheme     calc
_refine_ls_weighting_details
              'w=1/[\s^2^(Fo^2^)+(0.0209P)^2^+0.7036P] where P=(Fo^2^+2Fc^2^)/3'
_atom_sites_solution_hydrogens     mixed
_atom_sites_solution_primary     dual
_atom_sites_solution_secondary     ?
_refine_ls_shift/su_max     0.001
_refine_ls_shift/su_mean     0.000
_refine_diff_density_max     0.466
_refine_diff_density_min     -0.363
_refine_ls_extinction_method     none
_refine_ls_extinction_coef     .
loop_
    _atom_type_symbol
    _atom_type_description
    _atom_type_scat_dispersion_real
    _atom_type_scat_dispersion_imag
    _atom_type_scat_source
    'C' 'C' 0.0033 0.0016
                         'International Tables Vol C Tables 4.2.6.8 and 6.1.1.4'
    'H' 'H' 0.0000 0.0000
                         'International Tables Vol C Tables 4.2.6.8 and 6.1.1.4'
    'N' 'N' 0.0061 0.0033
                         'International Tables Vol C Tables 4.2.6.8 and 6.1.1.4'
    'O' 'O' 0.0106 0.0060
                         'International Tables Vol C Tables 4.2.6.8 and 6.1.1.4'
    'Sm' 'Sm' -0.1638 3.4418
                         'International Tables Vol C Tables 4.2.6.8 and 6.1.1.4'
_computing_data_collection
;
APEX3 (Bruker, 2016)
;
_computing_cell_refinement
;
SAINT (Bruker, 2016)
;
_computing_data_reduction
;
SAINT (Bruker, 2016)
;
_computing_structure_solution
;
SHELXT (Sheldrick, 2015a)
;
_computing_structure_refinement
;
SHELXL2014 (Sheldrick, 2015b)
;
_computing_molecular_graphics
;
<i>OLEX2</i> (Dolomanov <i>et al.</i>,  2009)
;
_computing_publication_material
;
<i>OLEX2</i> (Dolomanov <i>et al.</i>,  2009)
;
loop_
    _atom_site_type_symbol
    _atom_site_label
    _atom_site_fract_x
    _atom_site_fract_y
    _atom_site_fract_z
    _atom_site_U_iso_or_equiv
    _atom_site_adp_type
    _atom_site_calc_flag
    _atom_site_occupancy
    _atom_site_disorder_assembly
    _atom_site_disorder_group
    Sm Sm1 0.64247(2) 0.20819(2) 0.60370(2) 0.02461(4) Uani d 1 . .
    O O1 0.68088(19) 0.03820(18) 0.72193(12) 0.0396(4) Uani d 1 . .
    O O2 0.41572(18) 0.28637(17) 0.69227(12) 0.0384(4) Uani d 1 . .
    O O3 0.67732(18) 0.29498(17) 0.73343(12) 0.0368(4) Uani d 1 . .
    O O4 0.74767(17) 0.32614(15) 0.50425(11) 0.0320(4) Uani d 1 . .
    O O5 0.93740(19) 0.16420(17) 0.43030(15) 0.0507(5) Uani d 1 . .
    O O6 0.69780(16) 0.79297(15) 0.48404(12) 0.0337(4) Uani d 1 . .
    O O7 0.88238(19) 0.81877(17) 0.42352(14) 0.0466(5) Uani d 1 . .
    O O8 0.7757(2) 0.05576(18) 0.48831(14) 0.0409(5) Uani d 1 . .
    H H8A 0.799(3) -0.0206(17) 0.470(2) 0.069(11) Uiso d 1 . .
    H H8B 0.836(3) 0.079(3) 0.465(2) 0.075(12) Uiso d 1 . .
    O O9 0.50028(18) 0.28060(17) 0.48404(12) 0.0316(4) Uani d 1 . .
    H H9A 0.548(2) 0.243(3) 0.4371(11) 0.036(8) Uiso d 1 . .
    H H9B 0.431(2) 0.267(3) 0.493(2) 0.055(10) Uiso d 1 . .
    O O10A 0.1374(12) 0.878(2) 0.7680(9) 0.066(5) Uani d 0.310(17) A 1
    O O10B 0.1940(8) 0.8003(8) 0.7345(4) 0.0735(19) Uani d 0.690(17) A 2
    O O11A 0.266(2) 0.9732(16) 0.7463(14) 0.088(5) Uani d 0.310(17) A 1
    O O11B 0.2010(9) 0.9791(7) 0.7585(5) 0.079(2) Uani d 0.690(17) A 2
    O O12A 0.357(2) 0.7680(15) 0.7052(12) 0.076(5) Uani d 0.310(17) A 1
    O O12B 0.3861(6) 0.8098(8) 0.6970(5) 0.0613(16) Uani d 0.690(17) A 2
    N N1 0.5415(2) 0.0317(2) 0.60532(14) 0.0312(5) Uani d 1 . .
    H H1A 0.589(2) -0.0320(19) 0.5659(13) 0.036(8) Uiso d 1 . .
    H H1B 0.4578(15) 0.074(3) 0.5919(19) 0.048(9) Uiso d 1 . .
    N N2 0.5377(2) -0.0322(2) 0.68934(14) 0.0347(5) Uani d 1 . .
    H H2 0.487(2) -0.073(2) 0.7027(18) 0.042(8) Uiso d 1 . .
    N N3 0.4835(2) 0.4741(2) 0.62389(15) 0.0358(5) Uani d 1 . .
    H H3A 0.534(3) 0.503(3) 0.6428(18) 0.047(9) Uiso d 1 . .
    H H3B 0.448(3) 0.520(3) 0.5775(14) 0.062(10) Uiso d 1 . .
    N N4 0.3651(2) 0.5034(2) 0.68984(14) 0.0331(5) Uani d 1 . .
    H H4 0.313(3) 0.5874(13) 0.7034(19) 0.050(9) Uiso d 1 . .
    N N5 0.8956(2) 0.1034(2) 0.63928(15) 0.0318(5) Uani d 1 . .
    H H5A 0.930(3) 0.0158(11) 0.6346(18) 0.040(8) Uiso d 1 . .
    H H5B 0.949(2) 0.131(3) 0.6035(15) 0.037(8) Uiso d 1 . .
    N N6 0.8946(2) 0.1288(2) 0.72747(15) 0.0356(5) Uani d 1 . .
    H H6 0.9703(18) 0.084(2) 0.7502(17) 0.044(8) Uiso d 1 . .
    N N7A 0.2522(11) 0.8721(11) 0.7372(13) 0.032(4) Uani d 0.310(17) A 1
    N N7B 0.2615(8) 0.8629(9) 0.7303(8) 0.056(2) Uani d 0.690(17) A 2
    C C1 0.6114(3) -0.0239(2) 0.74407(17) 0.0325(6) Uani d 1 . .
    C C2 0.6105(3) -0.0903(3) 0.83308(18) 0.0368(6) Uani d 1 . .
    C C3 0.5432(4) -0.1672(4) 0.8608(2) 0.0667(10) Uani d 1 . .
    H H3 0.495609 -0.181394 0.822857 0.080 Uiso calc 1 . .
    C C4 0.5465(5) -0.2234(4) 0.9454(3) 0.0846(13) Uani d 1 . .
    H H4A 0.500847 -0.275456 0.963900 0.101 Uiso calc 1 . .
    C C5 0.6148(4) -0.2039(4) 1.0014(2) 0.0693(10) Uani d 1 . .
    H H5 0.616239 -0.242175 1.058118 0.083 Uiso calc 1 . .
    C C6 0.6809(4) -0.1287(4) 0.9749(2) 0.0681(10) Uani d 1 . .
    H H6A 0.728290 -0.115280 1.013370 0.082 Uiso calc 1 . .
    C C7 0.6789(4) -0.0715(3) 0.8912(2) 0.0563(8) Uani d 1 . .
    H H7 0.724585 -0.019298 0.873923 0.068 Uiso calc 1 . .
    C C8 0.3369(2) 0.4028(3) 0.71862(16) 0.0310(5) Uani d 1 . .
    C C9 0.2075(3) 0.4315(3) 0.78336(17) 0.0409(7) Uani d 1 . .
    C C10 0.1151(3) 0.5588(4) 0.8150(2) 0.0631(9) Uani d 1 . .
    H H10 0.133562 0.630937 0.796580 0.076 Uiso calc 1 . .
    C C11 -0.0048(4) 0.5792(6) 0.8740(3) 0.0937(15) Uani d 1 . .
    H H11 -0.066925 0.665074 0.895052 0.112 Uiso calc 1 . .
    C C12 -0.0318(5) 0.4751(7) 0.9009(3) 0.0989(17) Uani d 1 . .
    H H12 -0.112158 0.489572 0.941059 0.119 Uiso calc 1 . .
    C C13 0.0568(4) 0.3492(6) 0.8701(3) 0.0827(13) Uani d 1 . .
    H H13 0.036416 0.278359 0.888977 0.099 Uiso calc 1 . .
    C C14 0.1782(3) 0.3254(4) 0.8102(2) 0.0588(9) Uani d 1 . .
    H H14 0.238632 0.239352 0.788698 0.071 Uiso calc 1 . .
    C C15 0.7799(3) 0.2250(2) 0.77007(17) 0.0335(6) Uani d 1 . .
    C C16 0.7760(3) 0.2465(3) 0.86489(18) 0.0394(6) Uani d 1 . .
    C C17 0.8465(4) 0.1409(4) 0.9196(2) 0.0587(9) Uani d 1 . .
    H H17 0.901844 0.054955 0.896659 0.070 Uiso calc 1 . .
    C C18 0.8347(4) 0.1631(5) 1.0086(3) 0.0787(12) Uani d 1 . .
    H H18 0.881011 0.091693 1.045469 0.094 Uiso calc 1 . .
    C C19 0.7552(4) 0.2898(5) 1.0424(3) 0.0776(12) Uani d 1 . .
    H H19 0.748237 0.304574 1.102061 0.093 Uiso calc 1 . .
    C C20 0.6865(4) 0.3939(4) 0.9889(2) 0.0665(10) Uani d 1 . .
    H H20 0.633608 0.480011 1.012134 0.080 Uiso calc 1 . .
    C C21 0.6941(3) 0.3734(3) 0.9001(2) 0.0529(8) Uani d 1 . .
    H H21 0.644298 0.444845 0.864386 0.064 Uiso calc 1 . .
    C C22 0.8656(2) 0.2830(2) 0.45328(16) 0.0280(5) Uani d 1 . .
    C C23 0.9215(2) 0.3801(2) 0.42054(15) 0.0243(5) Uani d 1 . .
    C C24 0.8477(2) 0.5137(2) 0.44522(15) 0.0233(5) Uani d 1 . .
    H H24 0.761853 0.543431 0.482257 0.028 Uiso calc 1 . .
    C C25 0.9000(2) 0.6041(2) 0.41547(15) 0.0239(5) Uani d 1 . .
    C C26 0.8210(2) 0.7487(2) 0.44296(16) 0.0275(5) Uani d 1 . .
    C C27 1.0285(3) 0.5579(2) 0.36103(17) 0.0336(6) Uani d 1 . .
    H H27 1.064915 0.617294 0.341062 0.040 Uiso calc 1 . .
    C C28 1.1032(3) 0.4249(3) 0.33605(19) 0.0398(6) Uani d 1 . .
    H H28 1.189294 0.395113 0.299318 0.048 Uiso calc 1 . .
    C C29 1.0498(2) 0.3361(2) 0.36574(17) 0.0331(6) Uani d 1 . .
    H H29 1.100071 0.246465 0.348907 0.040 Uiso calc 1 . .
loop_
    _atom_site_aniso_label
    _atom_site_aniso_U_11
    _atom_site_aniso_U_22
    _atom_site_aniso_U_33
    _atom_site_aniso_U_12
    _atom_site_aniso_U_13
    _atom_site_aniso_U_23
    Sm1 0.02326(7) 0.01824(6) 0.03323(7) -0.01103(5) -0.00329(5) 0.00044(4)
    O1 0.0417(10) 0.0396(10) 0.0507(11) -0.0292(9) -0.0171(9) 0.0155(9)
    O2 0.0333(10) 0.0308(10) 0.0500(11) -0.0170(8) 0.0014(8) -0.0011(8)
    O3 0.0314(10) 0.0306(9) 0.0443(11) -0.0085(8) -0.0096(8) -0.0066(8)
    O4 0.0293(9) 0.0208(8) 0.0441(10) -0.0136(7) 0.0044(8) -0.0035(7)
    O5 0.0391(11) 0.0220(9) 0.0847(15) -0.0165(8) 0.0179(10) -0.0171(9)
    O6 0.0241(9) 0.0201(8) 0.0562(11) -0.0096(7) -0.0036(8) -0.0069(8)
    O7 0.0390(10) 0.0245(9) 0.0792(14) -0.0221(8) 0.0088(10) -0.0119(9)
    O8 0.0371(10) 0.0243(10) 0.0609(13) -0.0182(9) 0.0106(9) -0.0149(9)
    O9 0.0272(10) 0.0291(9) 0.0395(11) -0.0144(8) -0.0041(8) -0.0002(8)
    O10A 0.034(5) 0.093(11) 0.072(7) -0.031(6) -0.010(4) 0.008(7)
    O10B 0.058(3) 0.078(4) 0.100(4) -0.048(3) 0.002(3) -0.017(3)
    O11A 0.071(10) 0.050(6) 0.152(12) -0.030(7) -0.025(9) -0.011(6)
    O11B 0.079(5) 0.052(3) 0.103(4) -0.020(3) -0.028(4) -0.016(2)
    O12A 0.058(8) 0.051(7) 0.078(7) 0.014(5) -0.016(6) -0.020(6)
    O12B 0.047(2) 0.084(4) 0.058(3) -0.034(2) -0.0040(18) -0.014(3)
    N1 0.0333(12) 0.0280(11) 0.0354(12) -0.0163(10) -0.0081(10) 0.0026(9)
    N2 0.0415(13) 0.0336(12) 0.0398(12) -0.0271(11) -0.0086(10) 0.0078(10)
    N3 0.0352(13) 0.0315(12) 0.0379(13) -0.0162(10) 0.0008(10) 0.0016(10)
    N4 0.0304(11) 0.0271(11) 0.0343(12) -0.0093(10) 0.0023(9) -0.0047(9)
    N5 0.0268(11) 0.0254(11) 0.0417(13) -0.0120(9) -0.0010(10) -0.0031(10)
    N6 0.0268(11) 0.0359(12) 0.0439(13) -0.0126(10) -0.0095(10) -0.0014(10)
    N7A 0.018(5) 0.027(6) 0.038(9) 0.000(4) -0.017(5) 0.018(5)
    N7B 0.066(5) 0.072(5) 0.046(5) -0.044(4) -0.007(4) -0.005(4)
    C1 0.0306(13) 0.0241(12) 0.0408(15) -0.0122(11) -0.0054(11) 0.0041(11)
    C2 0.0374(14) 0.0297(13) 0.0412(15) -0.0150(12) -0.0072(12) 0.0067(11)
    C3 0.088(3) 0.081(3) 0.064(2) -0.065(2) -0.033(2) 0.0345(19)
    C4 0.104(3) 0.103(3) 0.078(3) -0.077(3) -0.032(3) 0.050(2)
    C5 0.078(3) 0.071(2) 0.050(2) -0.030(2) -0.0131(19) 0.0227(18)
    C6 0.086(3) 0.074(2) 0.051(2) -0.040(2) -0.0280(19) 0.0132(18)
    C7 0.072(2) 0.061(2) 0.0528(19) -0.0429(19) -0.0210(17) 0.0143(16)
    C8 0.0278(13) 0.0377(14) 0.0286(13) -0.0150(11) -0.0084(10) 0.0012(11)
    C9 0.0301(14) 0.0648(19) 0.0301(14) -0.0244(14) -0.0032(11) -0.0007(13)
    C10 0.0447(18) 0.083(3) 0.051(2) -0.0249(18) 0.0114(15) -0.0221(18)
    C11 0.054(2) 0.134(4) 0.074(3) -0.035(3) 0.026(2) -0.038(3)
    C12 0.060(3) 0.179(6) 0.059(3) -0.064(3) 0.017(2) -0.014(3)
    C13 0.075(3) 0.144(4) 0.059(2) -0.080(3) -0.007(2) 0.021(3)
    C14 0.0502(19) 0.087(3) 0.0506(19) -0.0439(19) -0.0074(15) 0.0128(18)
    C15 0.0331(14) 0.0297(13) 0.0428(15) -0.0184(12) -0.0061(12) -0.0020(11)
    C16 0.0355(14) 0.0465(16) 0.0438(16) -0.0234(13) -0.0098(12) -0.0026(13)
    C17 0.057(2) 0.064(2) 0.055(2) -0.0227(17) -0.0228(17) -0.0007(17)
    C18 0.078(3) 0.099(3) 0.059(2) -0.033(2) -0.035(2) 0.008(2)
    C19 0.076(3) 0.120(4) 0.051(2) -0.053(3) -0.017(2) -0.012(2)
    C20 0.073(2) 0.078(3) 0.056(2) -0.041(2) 0.0006(19) -0.0246(19)
    C21 0.0538(19) 0.0540(19) 0.0530(19) -0.0261(16) -0.0056(15) -0.0091(15)
    C22 0.0292(13) 0.0189(11) 0.0365(14) -0.0116(10) -0.0051(11) -0.0014(10)
    C23 0.0227(11) 0.0205(11) 0.0303(12) -0.0105(9) -0.0044(10) 0.0005(9)
    C24 0.0215(11) 0.0209(11) 0.0283(12) -0.0106(9) -0.0039(9) -0.0006(9)
    C25 0.0238(11) 0.0197(11) 0.0314(12) -0.0117(9) -0.0075(10) 0.0002(9)
    C26 0.0268(12) 0.0204(11) 0.0382(14) -0.0123(10) -0.0081(11) -0.0005(10)
    C27 0.0320(13) 0.0282(13) 0.0448(15) -0.0201(11) 0.0016(11) -0.0016(11)
    C28 0.0286(13) 0.0324(14) 0.0534(17) -0.0154(11) 0.0117(12) -0.0102(12)
    C29 0.0290(13) 0.0210(12) 0.0448(15) -0.0099(10) 0.0032(11) -0.0087(11)
_geom_special_details
;
 All esds (except the esd in the dihedral angle between two l.s. planes)
 are estimated using the full covariance matrix.  The cell esds are taken
 into account individually in the estimation of esds in distances, angles
 and torsion angles; correlations between esds in cell parameters are only
 used when they are defined by crystal symmetry.  An approximate (isotropic)
 treatment of cell esds is used for estimating esds involving l.s. planes.
;
loop_
    _geom_bond_atom_site_label_1
    _geom_bond_atom_site_label_2
    _geom_bond_site_symmetry_2
    _geom_bond_distance
    _geom_bond_publ_flag
    Sm1 O1 . 2.4415(17) ?
    Sm1 O2 . 2.3973(17) ?
    Sm1 O3 . 2.4775(17) ?
    Sm1 O4 . 2.4024(16) ?
    Sm1 O8 . 2.3397(19) ?
    Sm1 O9 . 2.4827(18) ?
    Sm1 N1 . 2.694(2) ?
    Sm1 N3 . 2.680(2) ?
    Sm1 N5 . 2.633(2) ?
    O1 C1 . 1.243(3) ?
    O2 C8 . 1.240(3) ?
    O3 C15 . 1.246(3) ?
    O4 C22 . 1.277(3) ?
    O5 C22 . 1.238(3) ?
    O6 C26 . 1.262(3) ?
    O7 C26 . 1.244(3) ?
    O8 H8A . 0.834(10) ?
    O8 H8B . 0.837(10) ?
    O9 H9A . 0.825(10) ?
    O9 H9B . 0.831(10) ?
    O10A N7A . 1.238(12) ?
    O10B N7B . 1.234(8) ?
    O11A N7A . 1.242(13) ?
    O11B N7B . 1.235(8) ?
    O12A N7A . 1.257(12) ?
    O12B N7B . 1.238(8) ?
    N1 H1A . 0.875(10) ?
    N1 H1B . 0.878(10) ?
    N1 N2 . 1.413(3) ?
    N2 H2 . 0.871(10) ?
    N2 C1 . 1.320(3) ?
    N3 H3A . 0.870(10) ?
    N3 H3B . 0.878(10) ?
    N3 N4 . 1.410(3) ?
    N4 H4 . 0.867(10) ?
    N4 C8 . 1.322(3) ?
    N5 H5A . 0.879(10) ?
    N5 H5B . 0.871(10) ?
    N5 N6 . 1.410(3) ?
    N6 H6 . 0.873(10) ?
    N6 C15 . 1.319(3) ?
    C1 C2 . 1.489(3) ?
    C2 C3 . 1.373(4) ?
    C2 C7 . 1.370(4) ?
    C3 H3 . 0.9300 ?
    C3 C4 . 1.385(5) ?
    C4 H4A . 0.9300 ?
    C4 C5 . 1.348(5) ?
    C5 H5 . 0.9300 ?
    C5 C6 . 1.344(5) ?
    C6 H6A . 0.9300 ?
    C6 C7 . 1.375(4) ?
    C7 H7 . 0.9300 ?
    C8 C9 . 1.487(3) ?
    C9 C10 . 1.381(4) ?
    C9 C14 . 1.380(4) ?
    C10 H10 . 0.9300 ?
    C10 C11 . 1.384(5) ?
    C11 H11 . 0.9300 ?
    C11 C12 . 1.346(7) ?
    C12 H12 . 0.9300 ?
    C12 C13 . 1.358(7) ?
    C13 H13 . 0.9300 ?
    C13 C14 . 1.395(5) ?
    C14 H14 . 0.9300 ?
    C15 C16 . 1.490(4) ?
    C16 C17 . 1.383(4) ?
    C16 C21 . 1.380(4) ?
    C17 H17 . 0.9300 ?
    C17 C18 . 1.384(5) ?
    C18 H18 . 0.9300 ?
    C18 C19 . 1.368(6) ?
    C19 H19 . 0.9300 ?
    C19 C20 . 1.356(5) ?
    C20 H20 . 0.9300 ?
    C20 C21 . 1.387(5) ?
    C21 H21 . 0.9300 ?
    C22 C23 . 1.492(3) ?
    C23 C24 . 1.384(3) ?
    C23 C29 . 1.387(3) ?
    C24 H24 . 0.9300 ?
    C24 C25 . 1.388(3) ?
    C25 C26 . 1.501(3) ?
    C25 C27 . 1.385(3) ?
    C27 H27 . 0.9300 ?
    C27 C28 . 1.379(3) ?
    C28 H28 . 0.9300 ?
    C28 C29 . 1.381(3) ?
    C29 H29 . 0.9300 ?
loop_
    _geom_angle_atom_site_label_1
    _geom_angle_atom_site_label_2
    _geom_angle_atom_site_label_3
    _geom_angle_site_symmetry_1
    _geom_angle_site_symmetry_3
    _geom_angle
    _geom_angle_publ_flag
    O1 Sm1 O3 . . 72.08(6) ?
    O1 Sm1 O9 . . 133.85(6) ?
    O1 Sm1 N1 . . 60.97(6) ?
    O1 Sm1 N3 . . 125.95(7) ?
    O1 Sm1 N5 . . 67.85(6) ?
    O2 Sm1 O1 . . 77.69(6) ?
    O2 Sm1 O3 . . 79.96(6) ?
    O2 Sm1 O4 . . 131.15(6) ?
    O2 Sm1 O9 . . 80.28(6) ?
    O2 Sm1 N1 . . 68.37(6) ?
    O2 Sm1 N3 . . 61.71(6) ?
    O2 Sm1 N5 . . 134.49(7) ?
    O3 Sm1 O9 . . 141.80(6) ?
    O3 Sm1 N1 . . 127.30(6) ?
    O3 Sm1 N3 . . 67.24(7) ?
    O3 Sm1 N5 . . 62.03(6) ?
    O4 Sm1 O1 . . 144.08(6) ?
    O4 Sm1 O3 . . 90.56(6) ?
    O4 Sm1 O9 . . 78.51(6) ?
    O4 Sm1 N1 . . 141.91(6) ?
    O4 Sm1 N3 . . 70.39(6) ?
    O4 Sm1 N5 . . 76.25(6) ?
    O8 Sm1 O1 . . 95.65(7) ?
    O8 Sm1 O2 . . 137.16(6) ?
    O8 Sm1 O3 . . 138.72(7) ?
    O8 Sm1 O4 . . 76.66(6) ?
    O8 Sm1 O9 . . 74.43(7) ?
    O8 Sm1 N1 . . 71.49(7) ?
    O8 Sm1 N3 . . 138.35(7) ?
    O8 Sm1 N5 . . 76.77(7) ?
    O9 Sm1 N1 . . 73.31(6) ?
    O9 Sm1 N3 . . 74.63(7) ?
    O9 Sm1 N5 . . 145.24(6) ?
    N3 Sm1 N1 . . 123.90(7) ?
    N5 Sm1 N1 . . 115.01(7) ?
    N5 Sm1 N3 . . 117.67(7) ?
    C1 O1 Sm1 . . 124.68(16) ?
    C8 O2 Sm1 . . 126.68(16) ?
    C15 O3 Sm1 . . 120.32(16) ?
    C22 O4 Sm1 . . 130.94(14) ?
    Sm1 O8 H8A . . 144(2) ?
    Sm1 O8 H8B . . 104(3) ?
    H8A O8 H8B . . 109(3) ?
    Sm1 O9 H9A . . 110.4(19) ?
    Sm1 O9 H9B . . 117(2) ?
    H9A O9 H9B . . 106(3) ?
    Sm1 N1 H1A . . 114.3(18) ?
    Sm1 N1 H1B . . 109.2(19) ?
    H1A N1 H1B . . 105(3) ?
    N2 N1 Sm1 . . 111.02(14) ?
    N2 N1 H1A . . 107.0(17) ?
    N2 N1 H1B . . 110.1(19) ?
    N1 N2 H2 . . 119.1(18) ?
    C1 N2 N1 . . 117.4(2) ?
    C1 N2 H2 . . 123.5(18) ?
    Sm1 N3 H3A . . 106(2) ?
    Sm1 N3 H3B . . 116(2) ?
    H3A N3 H3B . . 113(3) ?
    N4 N3 Sm1 . . 111.54(14) ?
    N4 N3 H3A . . 107(2) ?
    N4 N3 H3B . . 103(2) ?
    N3 N4 H4 . . 116(2) ?
    C8 N4 N3 . . 117.1(2) ?
    C8 N4 H4 . . 126(2) ?
    Sm1 N5 H5A . . 106.2(18) ?
    Sm1 N5 H5B . . 113.6(18) ?
    H5A N5 H5B . . 110(2) ?
    N6 N5 Sm1 . . 111.50(14) ?
    N6 N5 H5A . . 107.1(18) ?
    N6 N5 H5B . . 108.7(18) ?
    N5 N6 H6 . . 119.2(19) ?
    C15 N6 N5 . . 117.6(2) ?
    C15 N6 H6 . . 123.1(19) ?
    O10A N7A O11A . . 116.6(12) ?
    O10A N7A O12A . . 124.6(13) ?
    O11A N7A O12A . . 118.5(13) ?
    O10B N7B O11B . . 118.4(7) ?
    O10B N7B O12B . . 119.9(7) ?
    O11B N7B O12B . . 121.7(7) ?
    O1 C1 N2 . . 120.8(2) ?
    O1 C1 C2 . . 120.2(2) ?
    N2 C1 C2 . . 119.0(2) ?
    C3 C2 C1 . . 123.9(3) ?
    C7 C2 C1 . . 117.9(2) ?
    C7 C2 C3 . . 118.2(3) ?
    C2 C3 H3 . . 120.1 ?
    C2 C3 C4 . . 119.8(3) ?
    C4 C3 H3 . . 120.1 ?
    C3 C4 H4A . . 119.5 ?
    C5 C4 C3 . . 121.0(3) ?
    C5 C4 H4A . . 119.5 ?
    C4 C5 H5 . . 120.2 ?
    C6 C5 C4 . . 119.6(3) ?
    C6 C5 H5 . . 120.2 ?
    C5 C6 H6A . . 119.8 ?
    C5 C6 C7 . . 120.5(3) ?
    C7 C6 H6A . . 119.8 ?
    C2 C7 C6 . . 120.9(3) ?
    C2 C7 H7 . . 119.5 ?
    C6 C7 H7 . . 119.5 ?
    O2 C8 N4 . . 121.2(2) ?
    O2 C8 C9 . . 120.1(2) ?
    N4 C8 C9 . . 118.7(2) ?
    C10 C9 C8 . . 122.9(3) ?
    C14 C9 C8 . . 117.6(3) ?
    C14 C9 C10 . . 119.5(3) ?
    C9 C10 H10 . . 120.0 ?
    C9 C10 C11 . . 120.1(4) ?
    C11 C10 H10 . . 120.0 ?
    C10 C11 H11 . . 119.9 ?
    C12 C11 C10 . . 120.2(4) ?
    C12 C11 H11 . . 119.9 ?
    C11 C12 H12 . . 119.6 ?
    C11 C12 C13 . . 120.8(4) ?
    C13 C12 H12 . . 119.6 ?
    C12 C13 H13 . . 119.8 ?
    C12 C13 C14 . . 120.4(4) ?
    C14 C13 H13 . . 119.8 ?
    C9 C14 C13 . . 119.0(4) ?
    C9 C14 H14 . . 120.5 ?
    C13 C14 H14 . . 120.5 ?
    O3 C15 N6 . . 121.8(2) ?
    O3 C15 C16 . . 120.6(2) ?
    N6 C15 C16 . . 117.5(2) ?
    C17 C16 C15 . . 121.6(3) ?
    C21 C16 C15 . . 119.1(3) ?
    C21 C16 C17 . . 119.2(3) ?
    C16 C17 H17 . . 120.0 ?
    C16 C17 C18 . . 120.1(3) ?
    C18 C17 H17 . . 120.0 ?
    C17 C18 H18 . . 119.9 ?
    C19 C18 C17 . . 120.2(4) ?
    C19 C18 H18 . . 119.9 ?
    C18 C19 H19 . . 120.0 ?
    C20 C19 C18 . . 120.0(4) ?
    C20 C19 H19 . . 120.0 ?
    C19 C20 H20 . . 119.6 ?
    C19 C20 C21 . . 120.7(4) ?
    C21 C20 H20 . . 119.6 ?
    C16 C21 C20 . . 119.7(3) ?
    C16 C21 H21 . . 120.1 ?
    C20 C21 H21 . . 120.1 ?
    O4 C22 C23 . . 118.50(19) ?
    O5 C22 O4 . . 123.6(2) ?
    O5 C22 C23 . . 117.9(2) ?
    C24 C23 C22 . . 120.8(2) ?
    C24 C23 C29 . . 119.3(2) ?
    C29 C23 C22 . . 119.9(2) ?
    C23 C24 H24 . . 119.5 ?
    C23 C24 C25 . . 120.9(2) ?
    C25 C24 H24 . . 119.5 ?
    C24 C25 C26 . . 121.1(2) ?
    C27 C25 C24 . . 118.8(2) ?
    C27 C25 C26 . . 120.1(2) ?
    O6 C26 C25 . . 119.4(2) ?
    O7 C26 O6 . . 123.5(2) ?
    O7 C26 C25 . . 117.1(2) ?
    C25 C27 H27 . . 119.6 ?
    C28 C27 C25 . . 120.9(2) ?
    C28 C27 H27 . . 119.6 ?
    C27 C28 H28 . . 120.1 ?
    C27 C28 C29 . . 119.8(2) ?
    C29 C28 H28 . . 120.1 ?
    C23 C29 H29 . . 119.9 ?
    C28 C29 C23 . . 120.3(2) ?
    C28 C29 H29 . . 119.9 ?
loop_
    _geom_torsion_atom_site_label_1
    _geom_torsion_atom_site_label_2
    _geom_torsion_atom_site_label_3
    _geom_torsion_atom_site_label_4
    _geom_torsion_site_symmetry_1
    _geom_torsion_site_symmetry_2
    _geom_torsion_site_symmetry_3
    _geom_torsion_site_symmetry_4
    _geom_torsion
    _geom_torsion_publ_flag
    Sm1 O1 C1 N2 . . . . 20.2(3) ?
    Sm1 O1 C1 C2 . . . . -159.95(17) ?
    Sm1 O2 C8 N4 . . . . 8.8(3) ?
    Sm1 O2 C8 C9 . . . . -171.58(16) ?
    Sm1 O3 C15 N6 . . . . 24.0(3) ?
    Sm1 O3 C15 C16 . . . . -155.18(18) ?
    Sm1 O4 C22 O5 . . . . 17.8(4) ?
    Sm1 O4 C22 C23 . . . . -161.23(15) ?
    Sm1 N1 N2 C1 . . . . -16.1(3) ?
    Sm1 N3 N4 C8 . . . . -12.0(3) ?
    Sm1 N5 N6 C15 . . . . -17.1(3) ?
    O1 C1 C2 C3 . . . . -176.1(3) ?
    O1 C1 C2 C7 . . . . 5.1(4) ?
    O2 C8 C9 C10 . . . . -179.7(3) ?
    O2 C8 C9 C14 . . . . -1.7(4) ?
    O3 C15 C16 C17 . . . . 146.7(3) ?
    O3 C15 C16 C21 . . . . -29.8(4) ?
    O4 C22 C23 C24 . . . . 0.4(3) ?
    O4 C22 C23 C29 . . . . 179.4(2) ?
    O5 C22 C23 C24 . . . . -178.7(2) ?
    O5 C22 C23 C29 . . . . 0.4(4) ?
    N1 N2 C1 O1 . . . . 0.1(4) ?
    N1 N2 C1 C2 . . . . -179.8(2) ?
    N2 C1 C2 C3 . . . . 3.8(4) ?
    N2 C1 C2 C7 . . . . -175.0(3) ?
    N3 N4 C8 O2 . . . . 4.0(4) ?
    N3 N4 C8 C9 . . . . -175.7(2) ?
    N4 C8 C9 C10 . . . . 0.0(4) ?
    N4 C8 C9 C14 . . . . 178.0(2) ?
    N5 N6 C15 O3 . . . . -2.7(4) ?
    N5 N6 C15 C16 . . . . 176.5(2) ?
    N6 C15 C16 C17 . . . . -32.5(4) ?
    N6 C15 C16 C21 . . . . 151.0(3) ?
    C1 C2 C3 C4 . . . . -179.0(3) ?
    C1 C2 C7 C6 . . . . 179.3(3) ?
    C2 C3 C4 C5 . . . . 0.1(7) ?
    C3 C2 C7 C6 . . . . 0.4(5) ?
    C3 C4 C5 C6 . . . . 0.0(7) ?
    C4 C5 C6 C7 . . . . 0.2(6) ?
    C5 C6 C7 C2 . . . . -0.4(6) ?
    C7 C2 C3 C4 . . . . -0.3(5) ?
    C8 C9 C10 C11 . . . . 178.8(3) ?
    C8 C9 C14 C13 . . . . -179.2(3) ?
    C9 C10 C11 C12 . . . . 0.1(6) ?
    C10 C9 C14 C13 . . . . -1.1(5) ?
    C10 C11 C12 C13 . . . . -0.7(7) ?
    C11 C12 C13 C14 . . . . 0.4(7) ?
    C12 C13 C14 C9 . . . . 0.5(6) ?
    C14 C9 C10 C11 . . . . 0.8(5) ?
    C15 C16 C17 C18 . . . . -176.6(3) ?
    C15 C16 C21 C20 . . . . 178.2(3) ?
    C16 C17 C18 C19 . . . . -1.1(6) ?
    C17 C16 C21 C20 . . . . 1.6(5) ?
    C17 C18 C19 C20 . . . . 0.7(6) ?
    C18 C19 C20 C21 . . . . 0.9(6) ?
    C19 C20 C21 C16 . . . . -2.0(5) ?
    C21 C16 C17 C18 . . . . -0.1(5) ?
    C22 C23 C24 C25 . . . . 179.5(2) ?
    C22 C23 C29 C28 . . . . -179.2(2) ?
    C23 C24 C25 C26 . . . . -179.3(2) ?
    C23 C24 C25 C27 . . . . -0.6(3) ?
    C24 C23 C29 C28 . . . . -0.1(4) ?
    C24 C25 C26 O6 . . . . -9.3(3) ?
    C24 C25 C26 O7 . . . . 170.6(2) ?
    C24 C25 C27 C28 . . . . 0.5(4) ?
    C25 C27 C28 C29 . . . . -0.2(4) ?
    C26 C25 C27 C28 . . . . 179.2(2) ?
    C27 C25 C26 O6 . . . . 172.0(2) ?
    C27 C25 C26 O7 . . . . -8.1(4) ?
    C27 C28 C29 C23 . . . . 0.0(4) ?
    C29 C23 C24 C25 . . . . 0.4(3) ?
loop_
    _geom_hbond_atom_site_label_D
    _geom_hbond_atom_site_label_H
    _geom_hbond_atom_site_label_A
    _geom_hbond_site_symmetry_A
    _geom_hbond_distance_DH
    _geom_hbond_distance_HA
    _geom_hbond_distance_DA
    _geom_hbond_angle_DHA
    O8 H8A O7 1_545 0.83(2) 1.75(2) 2.574(2) 168(3)
    O8 H8B O5 . 0.84(2) 1.76(2) 2.585(3) 166(3)
    O9 H9A O12A 2_666 0.83(2) 2.22(2) 2.988(2) 156(3)
    O9 H9A O12B 2_666 0.83(2) 2.09(2) 2.888(2) 162(3)
    O9 H9B O6 2_666 0.83(2) 1.81(2) 2.633(2) 170(3)
    N1 H1A O6 1_545 0.88(2) 2.14(2) 3.012(3) 172(2)
    N1 H1B O6 2_666 0.88(2) 2.14(2) 2.965(3) 156(3)
    N2 H2 O11A 1_545 0.87(2) 2.22(3) 2.936(2) 140(2)
    N2 H2 O12B 1_545 0.87(2) 2.10(2) 2.946(3) 164(3)
    N3 H3B O4 2_666 0.88(2) 2.53(2) 3.344(3) 155(3)
    N4 H4 O10B . 0.87(2) 2.18(2) 3.040(3) 176(3)
    N4 H4 O12A . 0.87(2) 2.31(3) 2.970(2) 133(3)
    N5 H5A O5 2_756 0.88(2) 2.07(2) 2.878(3) 152(2)
    N5 H5B O5 . 0.87(2) 2.67(2) 3.199(3) 120(2)
    N5 H5B O7 2_766 0.87(2) 2.15(2) 2.940(3) 151(2)
    N6 H6 O10A 1_645 0.87(2) 2.22(3) 2.961(2) 142(2)
    N6 H6 O11B 1_645 0.87(2) 2.28(2) 3.115(3) 159(3)
    C10 H10 O10B . 0.93 2.36 3.282(2) 173
    C11 H11 Cg1 1_465 0.93 3.10 3.866(2) 137
    C13 H13 Cg3 1_455 0.93 3.02 3.712(4) 132
_shelx_space_group_comment
;
The symmetry employed for this shelxl refinement is uniquely defined
by the following loop, which should always be used as a source of
symmetry information in preference to the above space-group names.
They are only intended as comments.
;
_shelx_estimated_absorpt_T_min     0.687
_shelx_estimated_absorpt_T_max     0.709
_shelx_hkl_file
;
  -2   0   0  299.17    9.80
  -2   0   0  324.67   10.00
  -2   0   0  292.37   11.20
  -2   0   0  311.77   10.50
   2   0   0  310.47   10.50
   2   0   0  300.17    9.80
   2   0   0  314.47    9.90
   2   0   0  301.17   10.40
   2   0   0  283.17   11.00
  -3   0   0  613.14   18.60
  -3   0   0  603.64   19.50
  -3   0   0  597.64   18.50
  -3   0   0  599.64   20.80
  -3   0   0  603.24   19.40
   3   0   0  598.34   20.70
   3   0   0  605.24   19.50
   3   0   0  590.64   18.50
   3   0   0  588.94   18.50
   3   0   0  589.74   19.40
  -4   0   0 1180.18   37.20
  -4   0   0 1153.78   34.10
  -4   0   0 1126.69   35.10
  -4   0   0 1127.09   35.30
  -4   0   0 1152.58   34.20
   4   0   0 1176.38   35.40
   4   0   0 1178.68   34.20
   4   0   0 1173.18   37.10
   4   0   0 1152.58   35.20
   4   0   0 1127.79   34.00
  -5   0   0   18.30    4.60
  -5   0   0   17.30    2.90
  -5   0   0   18.70    4.40
  -5   0   0   16.10    3.50
  -5   0   0   20.00    4.20
   5   0   0   20.00    4.50
   5   0   0   18.70    4.50
   5   0   0   21.60    3.40
   5   0   0   14.10    3.00
   5   0   0   20.90    4.80
  -6   0   0  256.77   13.30
  -6   0   0  254.17   11.40
  -6   0   0  242.78   13.20
  -6   0   0  260.77   11.80
  -6   0   0  252.27   14.30
   6   0   0  256.67   13.10
   6   0   0  255.27   11.30
   6   0   0  251.27   11.40
   6   0   0  261.07   14.80
  -7   0   0  742.03   25.20
  -7   0   0  741.73   25.00
  -7   0   0  704.43   26.70
  -7   0   0  707.83   27.20
   7   0   0  742.43   24.90
   7   0   0  704.63   26.90
   7   0   0  676.43   26.80
   7   0   0  727.13   29.70
   7   0   0  716.53   25.10
  -8   0   0  143.89   14.20
  -8   0   0  149.69   10.00
  -8   0   0  160.78   13.00
  -8   0   0  173.78   11.20
   8   0   0  161.58   14.30
   8   0   0  162.38   10.90
   8   0   0  154.38    9.80
   8   0   0  192.28   15.30
   8   0   0  189.88   14.90
  -9   0   0   53.79   12.10
  -9   0   0   44.10    6.90
  -9   0   0   43.30    8.70
  -9   0   0   44.00    6.90
   9   0   0   38.10    9.30
   9   0   0   37.10    9.70
   9   0   0   34.00    5.20
   9   0   0   39.60    9.40
   9   0   0   39.40    7.00
 -10   0   0   98.09   13.40
 -10   0   0   99.19    9.50
 -10   0   0   88.39   15.10
 -10   0   0   93.89   11.80
  10   0   0  113.59   16.00
  10   0   0  128.29   15.50
  10   0   0   84.59   12.60
  10   0   0   84.69   10.40
 -11   0   0   99.19   10.50
 -11   0   0   64.59   10.30
 -11   0   0   46.50   14.40
  11   0   0   60.59   14.30
  11   0   0   67.79   11.30
  11   0   0   61.09   12.80
 -12   0   0    6.30    7.00
 -12   0   0    0.20    9.10
  12   0   0   -3.50   13.10
  12  -1   0  101.89   18.50
 -12   1   0   66.59    9.00
  11  -1   0   56.99   14.20
  11  -1   0   77.89   12.10
  11  -1   0   49.90   15.20
 -11   1   0   59.89    9.60
 -11   1   0   69.99    8.50
  10  -1   0    1.90    7.00
  10  -1   0   14.60   10.70
  10  -1   0   -6.10   10.10
 -10   1   0    2.00   13.00
 -10   1   0    2.70    4.70
 -10   1   0    6.20    6.30
   9  -1   0  219.78   12.40
   9  -1   0  236.38   18.60
   9  -1   0  233.98   19.20
   9  -1   0  232.18   18.10
   9  -1   0  231.28   14.30
  -9   1   0  244.48   21.50
  -9   1   0  231.68   12.80
  -9   1   0  249.88   17.40
  -9   1   0  238.68   14.20
   8  -1   0  302.47   13.80
   8  -1   0  318.87   15.30
   8  -1   0  305.77   19.60
   8  -1   0  296.47   17.50
   8  -1   0  292.27   18.90
  -8   1   0  305.57   17.40
  -8   1   0  312.27   15.10
  -8   1   0  293.77   13.80
  -8   1   0  335.67   20.90
   7  -1   0    1.60    4.60
   7  -1   0   -1.00    3.40
   7  -1   0    2.90    5.60
   7  -1   0    3.10    5.60
   7  -1   0   -2.30    2.90
  -7   1   0    0.70    4.40
  -7   1   0   -5.50    3.50
  -7   1   0    6.10    5.00
  -7   1   0   -0.20    6.80
  -7   1   0    6.50    3.00
   6  -1   0  434.86   20.00
   6  -1   0  397.26   15.70
   6  -1   0  413.26   17.40
   6  -1   0  412.06   15.60
   6  -1   0  387.66   18.40
  -6   1   0  423.86   15.90
  -6   1   0  408.66   15.70
  -6   1   0  384.36   19.60
  -6   1   0  411.16   17.80
  -6   1   0  399.36   18.50
   5  -1   0  642.44   25.20
   5  -1   0  657.43   23.00
   5  -1   0  647.84   21.60
   5  -1   0  675.33   24.40
   5  -1   0  640.04   21.60
  -5   1   0  671.13   21.80
  -5   1   0  680.13   21.90
  -5   1   0  644.44   23.90
  -5   1   0  659.43   23.30
  -5   1   0  639.64   25.30
   4  -1   0  683.73   22.60
   4  -1   0  682.53   24.70
   4  -1   0  658.43   23.60
   4  -1   0  695.03   21.50
   4  -1   0  693.13   21.50
  -4   1   0  675.13   22.50
  -4   1   0  667.33   24.80
  -4   1   0  688.43   21.50
  -4   1   0  652.43   23.30
   3  -1   0    0.20    2.70
   3  -1   0    1.80    2.10
   3  -1   0    0.30    1.50
   3  -1   0    2.80    3.30
   3  -1   0    2.10    1.60
  -3   1   0    1.20    1.80
  -3   1   0    2.60    2.90
  -3   1   0    2.30    3.20
  -3   1   0    3.50    2.40
  -3   1   0    1.50    1.70
   2  -1   0   28.00    3.90
   2  -1   0   32.40    2.90
   2  -1   0   32.10    4.50
   2  -1   0   29.50    3.40
   2  -1   0   34.70    3.00
  -2   1   0   32.50    3.00
  -2   1   0   32.60    4.70
  -2   1   0   40.50    3.10
  -2   1   0   26.30    3.80
   1  -1   0 5857.61  159.58
   1  -1   0 5824.42  157.18
   1  -1   0 6098.99  160.08
   1  -1   0 5851.41  161.18
  -1   1   0 5932.21  162.48
  -1   1   0 5743.52  159.48
  -1   1   0 5136.69  163.98
  -1   1   0 5870.61  157.78
  -2  -1   0 1209.88   33.00
   2   1   0 1224.68   34.40
   2   1   0 1145.69   33.80
   2   1   0 1162.38   33.80
   2   1   0 1235.18   33.00
  -3  -1   0   43.80    3.90
  -3  -1   0   43.00    5.10
  -3  -1   0   40.50    3.60
  -3  -1   0   37.30    3.90
   3   1   0   39.40    4.80
   3   1   0   41.40    3.80
   3   1   0   43.10    4.00
   3   1   0   36.90    5.20
   3   1   0   38.90    3.60
  -4  -1   0   71.89    5.40
  -4  -1   0   79.29    5.40
  -4  -1   0   83.29    5.50
  -4  -1   0   83.69    6.40
   4   1   0   85.89    7.30
   4   1   0   77.79    5.30
   4   1   0   80.69    6.40
   4   1   0   87.69    6.20
   4   1   0   90.79    5.60
  -5  -1   0  528.55   18.10
  -5  -1   0  519.15   18.00
  -5  -1   0  498.35   19.20
  -5  -1   0  517.45   18.10
   5   1   0  519.25   18.20
   5   1   0  513.05   18.00
   5   1   0  519.45   20.30
   5   1   0  516.25   17.80
   5   1   0  530.05   19.30
  -6  -1   0  442.36   18.60
  -6  -1   0  439.56   16.80
  -6  -1   0  473.15   17.10
  -6  -1   0  436.36   17.30
   6   1   0  435.76   17.20
   6   1   0  446.76   19.80
   6   1   0  463.15   16.80
   6   1   0  441.96   18.10
   6   1   0  446.16   16.80
  -7  -1   0   70.19    9.00
  -7  -1   0   92.49    7.30
  -7  -1   0   75.99    8.90
  -7  -1   0   88.69   10.70
   7   1   0  100.29    9.30
   7   1   0   88.69    6.80
   7   1   0   96.69    9.60
   7   1   0   92.39    8.20
   7   1   0   72.19    9.10
  -8  -1   0  270.47   13.40
  -8  -1   0  266.87   15.00
  -8  -1   0  288.47   14.10
  -8  -1   0  276.17   16.40
   8   1   0  311.47   16.50
   8   1   0  265.07   14.20
   8   1   0  287.37   17.60
   8   1   0  272.77   13.20
   8   1   0  293.37   15.80
  -9  -1   0  476.35   19.90
  -9  -1   0  435.86   23.00
  -9  -1   0  472.05   22.80
  -9  -1   0  487.65   20.60
   9   1   0  487.25   20.90
   9   1   0  468.15   22.10
   9   1   0  500.95   20.00
   9   1   0  507.55   25.30
   9   1   0  495.55   23.90
 -10  -1   0   58.89    7.40
 -10  -1   0   55.49   10.00
 -10  -1   0   76.89   12.80
 -10  -1   0   68.19    9.00
  10   1   0   51.39   10.30
  10   1   0   58.89    9.30
  10   1   0   58.39   10.20
  10   1   0   50.19    6.50
  10   1   0   81.79   11.80
 -11  -1   0   11.60    7.40
 -11  -1   0    9.70   14.30
 -11  -1   0    9.60    5.20
 -11  -1   0    7.80   10.50
  11   1   0    8.10    8.50
  11   1   0    3.00    9.40
  11   1   0   20.60   12.20
 -12  -1   0   47.50    8.10
 -12  -1   0   45.20   10.00
  12   1   0   49.90   12.70
  12   1   0   29.50   10.80
  11  -2   0    1.40   15.20
  11  -2   0   -6.40   16.00
 -11   2   0   15.80    8.30
 -11   2   0   19.50    6.60
  10  -2   0   98.09   14.50
  10  -2   0  101.59   15.30
  10  -2   0  155.98   21.00
 -10   2   0  107.19   10.80
 -10   2   0  126.39   13.50
   9  -2   0   45.30   10.70
   9  -2   0   49.40   12.60
   9  -2   0   46.10    8.20
   9  -2   0   46.10   11.20
  -9   2   0   53.69    7.60
  -9   2   0   30.50   13.40
  -9   2   0   50.49    6.60
   8  -2   0    3.50    7.10
   8  -2   0    1.60    4.70
   8  -2   0    1.70    9.00
   8  -2   0    1.20    4.10
   8  -2   0    6.60    7.60
  -8   2   0    3.80    3.50
  -8   2   0    1.40    4.70
  -8   2   0    5.20    7.30
  -8   2   0    4.60   10.30
   7  -2   0  243.28   17.50
   7  -2   0  268.17   17.40
   7  -2   0  252.07   14.90
   7  -2   0  254.17   13.10
  -7   2   0  265.17   12.60
  -7   2   0  268.97   17.60
  -7   2   0  276.57   15.30
  -7   2   0  250.97   12.80
  -7   2   0  269.07   19.80
   6  -2   0  477.85   18.10
   6  -2   0  476.85   22.00
   6  -2   0  470.45   19.50
   6  -2   0  469.45   21.50
  -6   2   0  489.75   22.80
  -6   2   0  488.35   22.90
  -6   2   0  485.85   19.60
  -6   2   0  476.65   17.70
  -6   2   0  478.95   18.00
   5  -2   0   29.80    5.30
   5  -2   0   27.10    6.10
   5  -2   0   28.50    4.20
  -5   2   0   29.90    5.00
  -5   2   0   37.70    7.20
  -5   2   0   22.00    5.50
  -5   2   0   30.00    4.20
  -5   2   0   33.80    4.30
   4  -2   0  453.65   15.60
   4  -2   0  455.85   18.70
   4  -2   0  424.16   18.30
   4  -2   0  418.96   17.60
  -4   2   0  454.35   18.30
  -4   2   0  443.06   15.40
  -4   2   0  433.86   16.10
  -4   2   0  448.56   15.60
  -4   2   0  434.86   18.90
   3  -2   0 1177.68   36.90
   3  -2   0 1138.39   33.80
   3  -2   0 1119.19   33.70
   3  -2   0 1110.39   36.20
   3  -2   0 1162.18   33.80
  -3   2   0 1146.49   33.80
  -3   2   0 1149.19   36.30
  -3   2   0 1182.78   33.90
  -3   2   0 1128.59   33.70
  -3   2   0 1123.39   36.80
   2  -2   0   23.70    4.70
   2  -2   0   30.70    5.00
   2  -2   0   31.50    3.40
   2  -2   0   33.10    3.60
   2  -2   0   31.80    3.50
  -2   2   0   28.90    4.30
  -2   2   0   25.30    5.60
  -2   2   0   30.60    3.20
  -2   2   0   32.00    3.40
  -2   2   0   34.20    3.50
   1  -2   0    2.20    2.40
   1  -2   0    1.60    1.20
   1  -2   0    1.10    1.50
   1  -2   0   -0.10    1.40
   1  -2   0   -0.50    2.80
  -1   2   0   -0.30    1.50
  -1   2   0    0.30    1.50
  -1   2   0    2.00    2.70
  -1   2   0   -1.40    2.40
   0  -2   0 1477.85   42.10
   0  -2   0 1495.25   41.80
   0  -2   0 1467.25   41.40
   0  -2   0 1529.55   41.40
   0   2   0 1436.36   41.60
   0   2   0 1435.16   41.90
  -1  -2   0 2100.69   61.39
  -1  -2   0 2350.36   62.09
  -1  -2   0 2301.17   62.39
  -1  -2   0 2277.27   62.39
  -1  -2   0 2259.47   62.09
   1   2   0 2222.48   62.09
   1   2   0 2243.38   62.39
   1   2   0 2303.47   62.39
   1   2   0 2226.18   61.49
  -2  -2   0 1404.06   39.20
  -2  -2   0 1390.66   37.90
  -2  -2   0 1286.97   39.40
  -2  -2   0 1338.07   39.20
  -2  -2   0 1411.36   39.30
   2   2   0 1347.17   39.20
   2   2   0 1398.76   37.90
   2   2   0 1352.16   39.10
   2   2   0 1421.86   39.30
  -3  -2   0    3.40    1.60
  -3  -2   0   -0.70    1.40
  -3  -2   0    1.70    2.10
  -3  -2   0    2.00    2.70
   3   2   0    1.20    1.50
   3   2   0    2.90    2.90
   3   2   0    2.70    2.20
   3   2   0    1.30    2.50
   3   2   0    1.50    2.20
  -4  -2   0  520.65   17.70
  -4  -2   0  500.45   18.50
  -4  -2   0  542.65   16.20
   4   2   0  516.35   17.60
   4   2   0  525.35   18.60
   4   2   0  505.05   17.60
   4   2   0  513.05   16.00
  -5  -2   0  395.26   14.70
  -5  -2   0  369.16   14.60
  -5  -2   0  367.16   13.30
  -5  -2   0  394.96   15.90
   5   2   0  398.26   16.50
   5   2   0  377.56   14.40
   5   2   0  395.46   13.50
   5   2   0  369.76   15.60
   5   2   0  375.06   14.60
  -6  -2   0  109.99    8.60
  -6  -2   0   99.09    7.20
  -6  -2   0   96.79    7.00
  -6  -2   0   87.79    6.90
   6   2   0  104.99    9.00
   6   2   0   92.79    7.50
   6   2   0   98.79    8.30
   6   2   0   93.19    6.70
   6   2   0   95.29    7.10
  -7  -2   0  305.67   13.70
  -7  -2   0  313.97   16.10
  -7  -2   0  311.57   14.10
  -7  -2   0  314.57   14.30
   7   2   0  330.27   13.90
   7   2   0  306.17   14.30
   7   2   0  322.37   15.40
   7   2   0  312.17   16.30
   7   2   0  317.47   14.00
  -8  -2   0  428.36   17.70
  -8  -2   0  382.16   17.20
  -8  -2   0  437.06   20.40
   8   2   0  429.16   21.40
   8   2   0  441.96   18.60
   8   2   0  399.96   19.00
   8   2   0  409.56   17.30
   8   2   0  420.56   17.90
  -9  -2   0   66.59    8.00
  -9  -2   0   57.69    7.50
  -9  -2   0   68.29   10.30
  -9  -2   0   75.99   10.60
   9   2   0   61.29    9.50
   9   2   0   60.19    9.00
   9   2   0   68.59    8.90
   9   2   0   62.09    7.90
   9   2   0   65.69    8.40
 -10  -2   0   49.10    8.10
 -10  -2   0   45.50   13.50
 -10  -2   0   50.69    6.70
 -10  -2   0   56.29    9.90
  10   2   0   41.90    8.10
  10   2   0   58.49   10.00
  10   2   0   72.29   11.20
  10   2   0   51.59    8.70
 -11  -2   0  148.59   18.70
 -11  -2   0  135.29   14.10
 -11  -2   0  118.49   11.40
 -11  -2   0  161.18   17.70
  11   2   0  142.49   18.50
  11   2   0  115.99   15.30
  11   2   0  133.79   15.60
 -12  -2   0   65.99   11.60
 -12  -2   0   57.39    8.00
 -12  -2   0   78.39   14.50
  12   2   0   74.29   12.80
  12   2   0   48.40   12.30
 -13  -2   0    3.20    7.10
  13   2   0   19.30   12.10
  13   2   0   -7.90   16.40
  10  -3   0    2.80   15.70
  10  -3   0   -1.00   13.40
  10  -3   0    4.20    9.00
 -10   3   0    7.00    5.80
 -10   3   0    4.90    7.10
   9  -3   0   81.29   10.40
   9  -3   0   60.09   14.50
   9  -3   0   72.69   12.70
  -9   3   0   77.99    9.30
  -9   3   0   75.09    9.30
   8  -3   0  390.46   16.80
   8  -3   0  399.86   20.50
   8  -3   0  418.66   19.00
   8  -3   0  388.46   23.30
  -8   3   0  384.06   17.00
  -8   3   0  388.66   23.60
  -8   3   0  372.46   26.20
  -8   3   0  380.96   17.70
   7  -3   0  122.89   15.10
   7  -3   0   99.59   12.60
   7  -3   0  106.69   10.10
   7  -3   0  110.29    8.50
  -7   3   0  129.69   18.00
  -7   3   0   96.79   13.40
  -7   3   0   99.49    8.60
  -7   3   0  132.09    9.80
   6  -3   0   19.90    4.20
   6  -3   0   18.60    7.40
   6  -3   0   19.40    5.40
   6  -3   0   19.70    6.60
  -6   3   0   13.80    8.50
  -6   3   0   18.10    4.20
  -6   3   0   13.60    3.90
  -6   3   0   22.50    6.20
   5  -3   0  481.25   17.30
   5  -3   0  487.35   21.40
   5  -3   0  427.56   21.00
   5  -3   0  446.26   17.50
   5  -3   0  456.05   17.30
  -5   3   0  464.15   17.30
  -5   3   0  450.25   17.00
  -5   3   0  480.15   22.20
  -5   3   0  431.86   21.10
   4  -3   0  885.71   32.40
   4  -3   0  957.60   29.20
   4  -3   0  947.01   29.10
   4  -3   0  916.51   29.10
   4  -3   0  900.81   33.20
  -4   3   0  907.61   28.90
  -4   3   0  882.81   28.50
  -4   3   0  917.01   32.60
  -4   3   0  911.11   33.00
  -4   3   0  941.81   29.00
   3  -3   0  106.09    8.30
   3  -3   0  107.49    6.30
   3  -3   0  109.79    6.00
   3  -3   0  102.79    6.70
   3  -3   0  108.79    9.20
  -3   3   0  107.39    6.10
  -3   3   0  111.79    8.90
  -3   3   0  114.19    8.70
   2  -3   0  752.82   21.70
   2  -3   0  769.22   23.30
   2  -3   0  759.62   25.40
   2  -3   0  715.43   25.60
   2  -3   0  738.53   23.20
  -2   3   0  695.53   25.10
  -2   3   0  756.22   25.70
  -2   3   0  736.83   23.20
   1  -3   0  431.86   14.80
   1  -3   0  410.96   16.00
   1  -3   0  432.36   12.40
   1  -3   0  454.05   17.00
   1  -3   0  457.25   15.00
  -1   3   0  442.26   14.90
  -1   3   0  428.46   16.20
  -1   3   0  433.76   14.90
  -1   3   0  445.16   16.90
   0  -3   0  955.70   28.70
   0  -3   0  934.11   28.10
   0  -3   0  896.31   28.00
   0  -3   0  945.41   29.20
   0   3   0  945.01   28.60
   0   3   0  948.41   28.10
  -1  -3   0  115.29    4.90
  -1  -3   0  132.49    6.90
  -1  -3   0  119.09    6.40
  -1  -3   0  116.09    6.20
  -1  -3   0  118.29    6.30
   1   3   0  125.69    6.70
   1   3   0  113.89    6.20
   1   3   0  124.89    5.00
  -2  -3   0  983.50   29.30
  -2  -3   0 1003.70   28.70
  -2  -3   0  947.71   28.90
  -2  -3   0 1024.10   29.80
  -2  -3   0  960.70   29.80
   2   3   0  979.20   29.00
   2   3   0 1007.00   29.90
  -3  -3   0  251.47   10.70
  -3  -3   0  265.77   10.90
  -3  -3   0  270.17   10.90
  -3  -3   0  258.97    8.90
   3   3   0  261.27   10.90
   3   3   0  252.87   10.80
   3   3   0  255.57    8.90
   3   3   0  258.87   10.80
  -4  -3   0  992.50   31.40
  -4  -3   0 1045.40   28.90
  -4  -3   0 1011.10   31.40
  -4  -3   0  998.50   31.80
   4   3   0 1034.00   32.10
   4   3   0 1020.60   32.00
   4   3   0  975.70   31.30
   4   3   0  998.70   28.70
   4   3   0 1022.10   33.30
  -5  -3   0  383.06   12.90
  -5  -3   0  368.96   15.00
  -5  -3   0  382.86   15.80
   5   3   0  383.96   15.20
   5   3   0  384.56   12.80
   5   3   0  380.36   16.40
   5   3   0  381.86   14.90
   5   3   0  415.46   16.30
  -6  -3   0 1492.25   46.20
  -6  -3   0 1479.95   42.20
  -6  -3   0 1452.15   44.90
   6   3   0 1493.65   42.20
   6   3   0 1411.96   44.70
   6   3   0 1500.35   46.90
   6   3   0 1477.15   46.20
   6   3   0 1390.26   44.50
  -7  -3   0  290.17   13.70
  -7  -3   0  290.47   12.10
  -7  -3   0  286.27   13.80
  -7  -3   0  289.07   14.90
   7   3   0  285.07   13.30
   7   3   0  282.17   11.90
   7   3   0  287.27   14.00
   7   3   0  292.77   15.00
   7   3   0  299.27   15.70
  -8  -3   0    2.90    3.20
  -8  -3   0   -2.50    4.60
  -8  -3   0   -1.10    3.60
  -8  -3   0    6.00    4.70
   8   3   0    0.10    3.90
   8   3   0    1.40    3.80
   8   3   0   -1.50    4.90
   8   3   0    1.50    3.30
   8   3   0   11.20    4.40
  -9  -3   0  246.68   14.00
  -9  -3   0  288.47   14.90
  -9  -3   0  280.57   15.00
  -9  -3   0  313.57   18.20
   9   3   0  299.97   16.50
   9   3   0  292.47   14.40
   9   3   0  282.77   16.40
   9   3   0  288.77   14.10
   9   3   0  300.27   18.30
 -10  -3   0  178.98   14.60
 -10  -3   0  173.38   15.80
 -10  -3   0  178.98   19.10
 -10  -3   0  226.68   14.90
  10   3   0  231.38   15.60
  10   3   0  203.98   13.20
  10   3   0  197.98   17.40
  10   3   0  226.68   13.20
  10   3   0  203.58   16.20
 -11  -3   0   47.00   10.80
 -11  -3   0   53.69    7.50
 -11  -3   0   44.20   11.00
 -11  -3   0   44.70    8.70
  11   3   0   39.00   11.40
  11   3   0   21.70   11.60
  11   3   0   51.89   10.00
  11   3   0   28.80    6.40
  11   3   0   37.90   10.60
  11   3   0   42.30    8.20
 -12  -3   0    8.20    8.60
 -12  -3   0   16.30   11.30
 -12  -3   0    0.50    6.20
  12   3   0  -15.00    7.40
  12   3   0    4.40   10.40
  12   3   0   17.90   13.80
 -13  -3   0  111.99   16.60
 -13  -3   0  108.39   13.80
  13   3   0  126.39   17.50
  13   3   0   77.19   18.40
  10  -4   0  106.39   21.40
 -10   4   0  109.69   14.50
 -10   4   0  120.09   12.80
   9  -4   0  101.69   14.30
   9  -4   0   99.49   11.60
  -9   4   0   82.29   13.90
  -9   4   0  105.79   10.80
  -9   4   0   89.89   10.10
   8  -4   0    1.00    8.40
   8  -4   0   -2.30    6.40
   8  -4   0    1.00    9.80
  -8   4   0   -6.10    8.10
  -8   4   0   -3.70    4.40
  -8   4   0   -2.70    5.20
   7  -4   0   63.59   12.40
   7  -4   0   57.39    7.70
   7  -4   0   39.70    9.50
   7  -4   0   64.59    9.10
   7  -4   0   53.69    6.30
  -7   4   0   52.59    7.30
  -7   4   0   42.90    9.90
  -7   4   0   66.49   13.20
  -7   4   0   50.49    6.20
   6  -4   0  858.91   29.90
   6  -4   0  852.21   29.90
   6  -4   0  871.11   35.50
   6  -4   0  908.91   35.50
   6  -4   0  892.61   29.80
  -6   4   0  942.71   37.60
  -6   4   0  879.51   30.00
  -6   4   0  875.41   29.50
  -6   4   0  872.11   35.90
   5  -4   0   44.10    6.10
   5  -4   0   42.80    7.80
   5  -4   0   40.70    7.50
   5  -4   0   49.20    6.30
   5  -4   0   50.49    6.20
  -5   4   0   52.39    9.30
  -5   4   0   51.09    6.20
  -5   4   0   59.39   10.20
  -5   4   0   50.49    5.70
   4  -4   0   -2.00    4.90
   4  -4   0    1.20    2.80
   4  -4   0   -1.80    3.20
   4  -4   0   -2.40    2.90
   4  -4   0    6.10    4.50
  -4   4   0    2.40    5.90
  -4   4   0   -0.80    3.00
  -4   4   0    3.20    2.40
  -4   4   0    3.10    4.60
   3  -4   0  569.54   19.70
   3  -4   0  583.54   19.60
   3  -4   0  554.04   17.50
   3  -4   0  556.04   22.90
   3  -4   0  560.44   22.10
  -3   4   0  539.65   22.40
  -3   4   0  553.34   19.80
  -3   4   0  451.15   31.30
  -3   4   0  554.44   19.30
   2  -4   0  818.82   29.40
   2  -4   0  828.62   26.40
   2  -4   0  804.22   28.50
  -2   4   0  792.12   26.40
  -2   4   0  874.61   30.40
  -2   4   0  861.31   26.60
  -2   4   0  834.52   29.00
   1  -4   0  504.15   18.80
   1  -4   0  491.05   19.70
   1  -4   0  494.65   17.40
   1  -4   0  511.05   17.40
  -1   4   0  508.45   17.50
  -1   4   0  511.05   17.50
  -1   4   0  478.85   18.70
   0  -4   0  541.25   19.10
   0  -4   0  567.24   20.60
   0  -4   0  568.04   19.10
   0  -4   0  586.94   20.00
   0   4   0  587.84   20.70
   0   4   0  567.74   19.10
   0   4   0  559.64   19.80
  -1  -4   0 2308.37   67.69
  -1  -4   0 2396.46   68.39
  -1  -4   0 2368.76   65.09
  -1  -4   0 2379.76   67.79
  -1  -4   0 2444.66   67.79
   1   4   0 2397.36   67.89
   1   4   0 2369.66   65.09
   1   4   0 2435.36   67.89
   1   4   0 2359.86   67.79
  -2  -4   0  664.33   20.70
  -2  -4   0  595.34   21.80
  -2  -4   0  677.73   22.20
  -2  -4   0  714.43   22.10
   2   4   0  673.83   22.40
   2   4   0  681.93   22.00
   2   4   0  692.53   20.70
   2   4   0  682.13   22.40
  -3  -4   0  679.83   22.40
  -3  -4   0  656.73   22.70
  -3  -4   0  675.43   21.10
  -3  -4   0  644.54   22.80
  -3  -4   0  681.43   22.10
   3   4   0  698.43   22.20
   3   4   0  698.73   23.00
   3   4   0  788.92   23.30
   3   4   0  631.54   22.70
  -4  -4   0  148.99    8.60
  -4  -4   0  149.19    8.50
  -4  -4   0  153.48    6.50
  -4  -4   0  159.88    8.90
  -4  -4   0  130.79    8.30
   4   4   0  158.08    8.60
   4   4   0  156.18    8.70
  -5  -4   0 1840.92   54.69
  -5  -4   0 1881.81   50.69
  -5  -4   0 1796.12   54.29
  -5  -4   0 1828.52   54.19
   5   4   0 1827.92   54.29
   5   4   0 1766.62   54.09
   5   4   0 1808.62   54.49
   5   4   0 1826.82   54.69
   5   4   0 1756.52   50.69
  -6  -4   0  343.47   11.90
  -6  -4   0  322.87   15.40
  -6  -4   0  342.47   15.00
  -6  -4   0  329.37   14.80
   6   4   0  350.16   14.90
   6   4   0  345.87   16.30
   6   4   0  326.17   15.40
   6   4   0  349.27   15.20
  -7  -4   0  297.17   11.30
  -7  -4   0  239.78   13.40
  -7  -4   0  313.67   14.70
  -7  -4   0  297.37   15.30
   7   4   0  302.17   16.40
   7   4   0  300.17   11.20
   7   4   0  300.77   14.80
   7   4   0  310.27   15.80
  -8  -4   0  169.58   12.00
  -8  -4   0  178.58    9.40
  -8  -4   0  160.78   11.30
   8   4   0  189.78   14.10
   8   4   0  178.48   14.10
   8   4   0  182.58   12.90
   8   4   0  166.58    8.90
   8   4   0  171.28   12.10
   8   4   0  170.78   10.70
  -9  -4   0  192.88   12.60
  -9  -4   0  202.38   14.40
  -9  -4   0  167.08   12.70
   9   4   0  192.68   16.00
   9   4   0  185.58   13.70
   9   4   0  206.38   13.70
   9   4   0  192.28   15.60
   9   4   0  159.08   11.50
   9   4   0  182.58   10.00
 -10  -4   0   13.50    5.90
 -10  -4   0    1.20    6.50
 -10  -4   0   10.90    4.90
 -10  -4   0   15.00    5.60
  10   4   0   11.30    6.60
  10   4   0    5.30    4.40
  10   4   0   19.50    7.10
  10   4   0   19.60    9.40
  10   4   0    8.30    4.90
  10   4   0   10.90    8.10
 -11  -4   0  114.89   14.50
 -11  -4   0  103.89   11.10
 -11  -4   0  115.29   13.60
 -11  -4   0  101.89   10.70
  11   4   0  105.09   10.60
  11   4   0  104.89   14.80
  11   4   0  100.39   12.10
  11   4   0  104.19   12.60
  11   4   0   96.89   14.80
 -12  -4   0  208.68   17.90
 -12  -4   0  219.28   20.10
 -12  -4   0  193.58   14.60
  12   4   0  206.28   20.20
  12   4   0  232.88   22.70
  12   4   0  193.38   14.40
 -13  -4   0   20.90   12.20
 -13  -4   0   46.50    9.00
  13   4   0   50.69    9.50
  13   4   0   35.90   15.80
   9  -5   0  -34.40   17.30
  -9   5   0   12.10   13.10
  -9   5   0   -0.50    8.10
  -9   5   0    9.00    6.20
   8  -5   0   64.29   10.40
   8  -5   0   65.19   12.10
   8  -5   0   50.39   13.30
  -8   5   0   48.90   13.80
  -8   5   0   57.09    8.60
  -8   5   0   81.29   10.10
   7  -5   0  225.28   15.10
   7  -5   0  245.18   15.30
   7  -5   0  253.07   22.40
   7  -5   0  267.27   21.10
  -7   5   0  221.28   20.10
  -7   5   0  208.28   12.20
  -7   5   0  250.57   14.40
   6  -5   0    8.50    4.30
   6  -5   0    4.70    7.70
   6  -5   0   10.90    5.80
   6  -5   0   12.10    5.60
  -6   5   0   13.00    5.00
  -6   5   0    0.80   13.10
  -6   5   0   13.40    4.30
  -6   5   0    9.10    9.70
   5  -5   0   55.09    6.30
   5  -5   0   65.49    9.80
   5  -5   0   61.99    8.70
   5  -5   0   62.49   10.10
   5  -5   0   63.09    7.50
  -5   5   0   75.69   11.30
  -5   5   0   58.99   11.20
  -5   5   0   59.49    7.20
  -5   5   0   59.69    6.60
   4  -5   0  439.06   22.40
   4  -5   0  439.86   15.70
   4  -5   0  465.25   18.30
   4  -5   0  480.05   22.20
   4  -5   0  442.66   17.60
  -4   5   0  434.76   17.90
  -4   5   0  451.05   17.70
  -4   5   0  446.86   22.20
  -4   5   0  474.85   23.10
   3  -5   0  574.44   17.40
   3  -5   0  590.14   20.80
   3  -5   0  548.85   20.60
   3  -5   0  592.84   24.50
   3  -5   0  547.25   24.40
  -3   5   0  544.65   24.00
  -3   5   0  582.64   25.20
  -3   5   0  567.94   20.50
  -3   5   0  558.94   20.70
   2  -5   0   -0.60    3.90
   2  -5   0   -1.20    2.20
   2  -5   0   -4.10    3.90
   2  -5   0    2.80    2.70
  -2   5   0   -5.00    4.60
  -2   5   0    0.70    2.60
  -2   5   0    2.40    3.80
  -2   5   0    0.00    3.10
   1  -5   0  272.37   12.20
   1  -5   0  285.77   13.50
   1  -5   0  254.07   14.40
   1  -5   0  270.67   11.80
  -1   5   0  276.47   14.50
  -1   5   0  270.77   12.00
  -1   5   0  277.77   12.00
  -1   5   0  270.47   13.50
   0  -5   0  993.80   33.10
   0  -5   0  972.30   30.90
   0  -5   0  990.70   31.90
   0  -5   0  967.00   31.10
   0   5   0  934.21   31.60
   0   5   0  984.80   31.10
  -1  -5   0  112.59    4.70
  -1  -5   0  125.19    7.80
  -1  -5   0  118.89    7.70
  -1  -5   0  124.19    8.80
  -1  -5   0  113.99    7.10
   1   5   0  116.79    7.60
   1   5   0  114.09    7.60
   1   5   0  121.69    4.80
   1   5   0  110.69    7.80
  -2  -5   0  237.18   11.20
  -2  -5   0  230.88   11.30
  -2  -5   0  212.78   11.90
  -2  -5   0  233.88   10.70
  -2  -5   0  226.78    8.90
   2   5   0  222.78   10.70
   2   5   0  240.88   11.10
   2   5   0  234.88    9.00
  -3  -5   0  846.92   26.60
  -3  -5   0  865.81   28.20
  -3  -5   0  832.22   26.50
  -3  -5   0  846.02   28.10
   3   5   0  857.91   28.20
   3   5   0  842.62   27.70
   3   5   0  850.71   26.50
   3   5   0  839.82   28.10
  -4  -5   0  434.56   16.60
  -4  -5   0  443.26   17.60
  -4  -5   0  433.16   17.20
  -4  -5   0  428.96   16.80
  -4  -5   0  442.46   15.10
   4   5   0  460.55   16.70
   4   5   0  435.86   17.40
   4   5   0  418.96   17.30
   4   5   0  434.56   17.40
  -5  -5   0    2.80    3.50
  -5  -5   0   -1.00    2.90
  -5  -5   0    4.10    2.20
  -5  -5   0   -6.40    3.40
  -5  -5   0   -2.10    3.00
   5   5   0   -0.50    2.80
   5   5   0    2.10    3.40
   5   5   0   -5.10    4.80
   5   5   0    0.20    3.40
  -6  -5   0  587.14   18.20
  -6  -5   0  566.64   22.20
  -6  -5   0  541.15   22.10
  -6  -5   0  569.94   22.20
   6   5   0  595.74   22.90
   6   5   0  589.54   22.40
   6   5   0  601.34   22.60
  -7  -5   0  443.26   14.60
  -7  -5   0  421.26   18.70
  -7  -5   0  430.66   18.90
  -7  -5   0  402.86   19.00
   7   5   0  422.06   19.00
   7   5   0  434.96   19.90
   7   5   0  438.56   19.00
   7   5   0  445.36   19.50
  -8  -5   0    7.40    5.30
  -8  -5   0    6.70    3.20
  -8  -5   0    6.10    4.60
  -8  -5   0   -1.60    4.50
   8   5   0    2.20    4.70
   8   5   0   -0.10    5.00
   8   5   0    3.60    2.70
   8   5   0    2.90    5.80
   8   5   0    2.00    4.70
   8   5   0    5.10    4.70
  -9  -5   0  229.48   10.70
  -9  -5   0  258.47   16.20
  -9  -5   0  253.87   14.90
   9   5   0  260.07   18.40
   9   5   0  248.88   17.30
   9   5   0  218.28   14.10
   9   5   0  249.18   15.80
   9   5   0  238.28   10.30
   9   5   0  236.68   15.60
 -10  -5   0   25.80    5.20
 -10  -5   0   24.80    8.60
 -10  -5   0   28.60    6.40
 -10  -5   0   40.10    8.20
  10   5   0   47.10   10.80
  10   5   0   33.10    8.30
  10   5   0   19.50    5.80
  10   5   0   35.10    4.90
  10   5   0   41.80    9.70
  10   5   0   50.99    8.70
 -11  -5   0  254.77   18.20
 -11  -5   0  278.47   17.70
 -11  -5   0  258.27   18.80
  11   5   0  254.67   21.00
  11   5   0  256.57   18.90
  11   5   0  251.17   17.80
  11   5   0  250.87   16.80
  11   5   0  256.47   12.60
  11   5   0  293.67   22.50
 -12  -5   0   18.00    9.70
 -12  -5   0   27.20    7.20
  12   5   0   13.10   12.40
  12   5   0   12.60    9.00
  12   5   0   14.20    5.90
 -13  -5   0   71.59   13.90
 -13  -5   0   81.39   11.70
  13   5   0   74.49    8.80
  13   5   0   70.89   17.70
 -14  -5   0   96.99   16.40
  14   5   0   79.09   19.10
   8  -6   0   70.09   17.40
   8  -6   0   70.99   15.60
  -8   6   0   66.39    9.00
  -8   6   0   77.19   16.50
  -8   6   0   92.29   11.20
   7  -6   0    0.60    7.00
   7  -6   0   -0.80   11.50
   7  -6   0   11.00    8.60
  -7   6   0   -4.20    4.60
  -7   6   0   -4.30    7.00
  -7   6   0    4.90   11.20
   6  -6   0  231.88   15.20
   6  -6   0  200.88   12.00
   6  -6   0  186.58   20.50
   6  -6   0  201.98   26.50
  -6   6   0  208.88   14.40
  -6   6   0  222.98   12.00
  -6   6   0  202.28   19.20
   5  -6   0  169.38   16.50
   5  -6   0  168.68    9.30
   5  -6   0  186.38   13.30
   5  -6   0  205.48   18.10
   5  -6   0  170.48   11.30
  -5   6   0  185.58   17.20
  -5   6   0  175.08   10.70
  -5   6   0  165.08   12.50
   4  -6   0    0.60    7.00
   4  -6   0    6.50    4.80
   4  -6   0   -1.50    6.90
   4  -6   0    5.20    3.80
   4  -6   0    8.10    2.90
  -4   6   0    9.70    4.50
  -4   6   0    7.20    6.50
  -4   6   0   12.50    3.70
   3  -6   0   31.90    5.50
   3  -6   0   38.60    8.10
   3  -6   0   26.50    4.50
   3  -6   0   23.00    7.40
  -3   6   0   36.20    5.40
  -3   6   0   22.90    7.10
  -3   6   0   39.20    5.80
   2  -6   0  724.23   26.10
   2  -6   0  741.83   25.80
   2  -6   0  744.13   29.80
   2  -6   0  785.12   29.40
  -2   6   0  741.13   28.90
  -2   6   0  691.43   26.70
  -2   6   0  761.62   26.10
   1  -6   0  306.57   14.10
   1  -6   0  328.97   14.20
   1  -6   0  332.87   16.60
   1  -6   0  314.47   16.90
  -1   6   0  327.27   14.30
  -1   6   0  309.97   16.00
  -1   6   0  316.97   14.50
   0  -6   0   13.00    4.50
   0  -6   0    9.20    3.50
   0  -6   0    9.10    3.00
   0  -6   0    5.70    4.70
   0   6   0    6.90    3.60
   0   6   0    7.30    4.00
  -1  -6   0  415.06   17.90
  -1  -6   0  408.46   16.80
  -1  -6   0  413.36   16.30
  -1  -6   0  387.16   16.30
   1   6   0  401.56   11.80
   1   6   0  385.36   16.40
   1   6   0  399.66   16.50
   1   6   0  390.16   16.70
  -2  -6   0  854.61   26.20
  -2  -6   0  905.41   30.10
  -2  -6   0  951.60   29.60
  -2  -6   0  857.21   29.40
   2   6   0  846.82   29.40
   2   6   0  851.21   29.60
   2   6   0  889.61   26.20
   2   6   0  883.81   29.50
  -3  -6   0    9.90    4.10
  -3  -6   0   -0.60    3.60
  -3  -6   0    9.80    3.90
  -3  -6   0    6.80    3.00
  -3  -6   0    8.80    4.20
  -3  -6   0    8.00    3.10
   3   6   0   12.60    4.20
   3   6   0    8.80    3.60
   3   6   0   14.50    4.60
   3   6   0   12.20    3.30
  -4  -6   0    8.20    3.30
  -4  -6   0    6.30    3.80
  -4  -6   0    7.90    3.90
  -4  -6   0    6.30    5.60
  -4  -6   0    8.80    3.80
  -4  -6   0    7.80    3.50
   4   6   0    6.10    3.90
   4   6   0   10.80    3.80
   4   6   0    4.00    3.20
   4   6   0    5.80    4.20
  -5  -6   0  587.34   22.70
  -5  -6   0  582.84   19.90
  -5  -6   0  577.64   22.50
  -5  -6   0  592.04   22.00
  -5  -6   0  568.34   21.50
  -5  -6   0  564.74   19.30
   5   6   0  558.14   22.30
   5   6   0  584.84   21.60
   5   6   0  584.64   22.70
  -6  -6   0  702.83   27.60
  -6  -6   0  789.82   28.20
  -6  -6   0  752.42   27.50
  -6  -6   0  752.82   23.50
   6   6   0  763.12   27.80
   6   6   0  747.23   27.80
   6   6   0  769.52   27.50
  -7  -6   0   29.30    6.60
  -7  -6   0   39.30    5.20
  -7  -6   0   27.10    5.90
  -7  -6   0   31.90    7.20
   7   6   0   39.20    6.90
   7   6   0   29.00    6.60
   7   6   0   31.50    6.00
   7   6   0   26.90    6.10
  -8  -6   0  390.56   19.40
  -8  -6   0  382.86   19.20
  -8  -6   0  385.06   18.90
   8   6   0  400.56   19.00
   8   6   0  398.96   19.30
   8   6   0  386.46   20.10
  -9  -6   0   15.20    5.90
  -9  -6   0   15.50    3.60
  -9  -6   0   19.30    6.30
  -9  -6   0   14.40    6.00
   9   6   0   13.10    5.60
   9   6   0   17.20    7.30
   9   6   0   12.30    5.40
   9   6   0   37.50    7.60
   9   6   0   21.50    7.60
 -10  -6   0  255.97   16.90
 -10  -6   0  195.68   26.40
 -10  -6   0  264.07   16.40
  10   6   0  251.97   16.60
  10   6   0  252.97   17.40
  10   6   0  249.08   18.40
  10   6   0  279.37   21.10
  10   6   0  238.78   17.30
 -11  -6   0   54.19    9.30
 -11  -6   0   47.50   10.30
  11   6   0   41.00   10.50
  11   6   0   45.90   12.70
  11   6   0   34.80    8.30
  11   6   0   44.50    9.50
  11   6   0   36.90    9.30
 -12  -6   0   61.59   10.20
 -12  -6   0   77.39   11.00
 -12  -6   0   85.99   12.60
  12   6   0   71.19   13.50
  12   6   0   78.19   12.50
 -13  -6   0   79.59   15.30
 -13  -6   0  112.49   13.70
  13   6   0   60.39   15.50
  13   6   0   92.09   17.10
 -14  -6   0    2.90   13.10
 -14  -6   0   -5.40   10.20
  14   6   0    7.00   17.00
   7  -7   0  100.59   17.30
   7  -7   0   91.49   11.30
   7  -7   0   93.99   16.40
  -7   7   0  143.09   15.80
  -7   7   0   90.09   11.10
  -7   7   0  104.49   15.80
   6  -7   0  117.89   15.50
   6  -7   0  157.98   19.30
  -6   7   0  141.99   10.70
  -6   7   0  124.39   16.00
  -6   7   0  154.48   14.30
   5  -7   0    7.80    8.60
   5  -7   0   -1.10   11.70
   5  -7   0   -0.50    6.80
  -5   7   0    7.70    5.90
  -5   7   0    9.70    8.60
  -5   7   0    0.60    4.20
   4  -7   0  138.89   10.40
   4  -7   0  160.88   17.20
   4  -7   0  126.99   17.30
   4  -7   0  148.09   15.90
  -4   7   0  115.69   11.70
  -4   7   0  133.79   15.20
  -4   7   0  131.49    9.50
   3  -7   0  280.67   15.50
   3  -7   0  284.27   14.40
   3  -7   0  288.37   26.10
   3  -7   0  298.07   19.20
  -3   7   0  294.57   14.60
  -3   7   0  293.47   15.60
  -3   7   0  279.87   18.20
   2  -7   0  248.08   21.00
   2  -7   0  247.88   13.70
   2  -7   0  251.47   17.30
   2  -7   0  247.38   12.80
  -2   7   0  227.78   12.60
  -2   7   0  236.68   15.90
   1  -7   0   83.69   11.00
   1  -7   0   81.29    8.80
   1  -7   0   69.39    9.70
   1  -7   0   69.29    7.30
  -1   7   0   63.09    7.40
  -1   7   0   69.69    9.90
  -1   7   0   68.89    9.00
   0  -7   0  403.36   16.90
   0  -7   0  380.06   17.50
   0  -7   0  375.36   19.60
   0  -7   0  409.56   19.00
   0   7   0  371.16   18.00
   0   7   0  404.96   17.20
  -1  -7   0  617.44   24.10
  -1  -7   0  649.74   24.80
  -1  -7   0  644.74   24.50
  -1  -7   0  667.33   26.50
   1   7   0  668.03   24.30
   1   7   0  621.44   24.10
   1   7   0  629.54   24.30
  -2  -7   0    5.40    4.60
  -2  -7   0   -1.90    3.50
  -2  -7   0    3.60    4.20
  -2  -7   0    1.30    3.70
   2   7   0   -0.70    2.10
   2   7   0   -2.20    2.90
   2   7   0   -2.20    3.60
   2   7   0   -3.90    3.30
  -3  -7   0  939.81   32.10
  -3  -7   0  924.11   31.80
  -3  -7   0  943.31   31.90
  -3  -7   0  894.81   28.50
   3   7   0  889.01   31.20
   3   7   0  951.50   28.70
   3   7   0  895.11   31.70
   3   7   0  909.81   32.00
  -4  -7   0  721.53   27.20
  -4  -7   0  730.63   25.90
  -4  -7   0  712.03   24.70
  -4  -7   0  748.93   25.50
  -4  -7   0  738.63   26.30
   4   7   0  701.33   26.30
   4   7   0  733.83   27.20
   4   7   0  759.32   25.20
   4   7   0  740.33   27.30
  -5  -7   0  245.28   12.80
  -5  -7   0  254.27   11.70
  -5  -7   0  245.48   13.90
  -5  -7   0  248.18   13.30
  -5  -7   0  242.98   14.00
  -5  -7   0  236.88   12.40
   5   7   0  259.47   14.20
   5   7   0  237.88   13.60
   5   7   0  251.67   13.10
   5   7   0  241.18   14.30
  -6  -7   0   11.80    6.10
  -6  -7   0    7.30    5.60
  -6  -7   0   12.70    5.70
  -6  -7   0    6.50    3.60
  -6  -7   0    3.80    4.10
  -6  -7   0    1.80    4.60
   6   7   0    5.40    4.10
   6   7   0    6.50    5.70
   6   7   0    8.00    5.60
   6   7   0    1.90    3.70
  -7  -7   0  783.82   24.50
  -7  -7   0  766.92   29.80
  -7  -7   0  731.13   29.50
  -7  -7   0  768.32   29.40
  -7  -7   0  790.92   25.00
   7   7   0  749.62   29.80
   7   7   0  784.32   30.00
   7   7   0  776.92   29.40
  -8  -7   0  157.98   13.80
  -8  -7   0  156.58   13.50
  -8  -7   0  174.78   13.40
  -8  -7   0  153.58    8.20
   8   7   0  176.28   14.20
   8   7   0  176.48   14.20
   8   7   0  156.58   13.60
   8   7   0  194.78   13.90
  -9  -7   0    4.50    6.00
  -9  -7   0    2.00    5.70
  -9  -7   0    4.20    5.50
   9   7   0    7.60    5.40
   9   7   0    1.90    7.20
   9   7   0    5.90    6.00
   9   7   0    3.10    6.30
 -10  -7   0  222.68   17.20
 -10  -7   0  197.88   16.50
 -10  -7   0  203.28   16.40
  10   7   0  228.98   16.70
  10   7   0  212.08   19.90
  10   7   0  236.68   16.80
  10   7   0  248.68   18.50
 -11  -7   0  308.77   21.60
 -11  -7   0  281.17   19.50
 -11  -7   0  292.67   20.10
  11   7   0  279.17   19.20
  11   7   0  332.77   26.00
  11   7   0  290.27   22.00
  11   7   0  277.67   19.40
  11   7   0  292.07   20.80
 -12  -7   0  131.59   16.40
 -12  -7   0  103.59   12.90
 -12  -7   0   75.79   12.40
  12   7   0  109.59   14.10
  12   7   0  113.39   15.20
 -13  -7   0   21.10   10.50
 -13  -7   0   -3.90    9.40
  13   7   0    6.70   12.80
  13   7   0   -6.10   14.80
 -14  -7   0   90.69   15.70
 -14  -7   0   90.59   16.40
  14   7   0   90.49   19.50
   6  -8   0   32.10   14.50
  -6   8   0   16.70    9.50
  -6   8   0   36.40   14.50
  -6   8   0   44.00    7.30
   5  -8   0  132.29   17.40
   5  -8   0  127.89   16.50
  -5   8   0  142.59   15.40
  -5   8   0  135.99   11.50
  -5   8   0  125.49   17.40
   4  -8   0   56.99   11.50
   4  -8   0   48.10    9.50
   4  -8   0   52.59   14.20
  -4   8   0   77.19   12.50
  -4   8   0   63.79    7.50
  -4   8   0   63.79    9.80
   3  -8   0   14.00   10.30
   3  -8   0    6.70    7.90
   3  -8   0    0.90    5.30
   3  -8   0   11.30    6.40
  -3   8   0   -5.90    7.10
  -3   8   0    3.30    5.70
  -3   8   0    6.80    4.40
   2  -8   0  164.78   11.70
   2  -8   0  152.08   16.20
   2  -8   0  173.88   13.20
   2  -8   0  211.18   18.20
  -2   8   0  169.58   13.00
  -2   8   0  152.98   14.50
  -2   8   0  152.68   11.40
   1  -8   0  248.28   18.10
   1  -8   0  261.87   15.40
   1  -8   0  275.27   17.90
   1  -8   0  257.07   14.00
  -1   8   0  246.88   16.20
  -1   8   0  268.57   15.40
  -1   8   0  271.57   14.40
   0  -8   0  143.39   11.20
   0  -8   0  132.29   14.30
   0  -8   0  128.29   10.80
   0  -8   0  157.18   13.60
   0   8   0  147.09   12.20
   0   8   0  138.99   10.60
   0   8   0  135.79   12.10
  -1  -8   0   16.00    5.60
  -1  -8   0   15.00    7.70
  -1  -8   0   15.50    4.70
   1   8   0   18.00    5.60
   1   8   0   24.40    6.10
   1   8   0    8.90    3.80
  -2  -8   0  527.35   22.10
  -2  -8   0  524.65   21.80
  -2  -8   0  532.95   23.70
  -2  -8   0  496.55   21.40
   2   8   0  504.15   21.50
   2   8   0  485.55   21.60
   2   8   0  498.45   15.80
   2   8   0  510.45   22.00
  -3  -8   0  582.24   24.00
  -3  -8   0  608.24   23.80
  -3  -8   0  568.34   19.30
  -3  -8   0  548.85   25.80
  -3  -8   0  597.24   24.40
   3   8   0  568.84   23.80
   3   8   0  589.94   19.50
   3   8   0  553.84   23.00
   3   8   0  562.54   23.60
  -4  -8   0   23.70    5.60
  -4  -8   0   25.20    5.30
  -4  -8   0   31.60    6.50
  -4  -8   0   23.70    4.90
  -4  -8   0   32.60    6.90
  -4  -8   0   17.30    5.10
   4   8   0   17.60    4.70
   4   8   0   35.40    9.30
   4   8   0   19.30    6.10
   4   8   0   19.20    5.30
  -5  -8   0  176.08   11.30
  -5  -8   0  192.08   12.40
  -5  -8   0  206.68   12.80
  -5  -8   0  194.38   13.80
  -5  -8   0  179.88   13.70
  -5  -8   0  202.48   11.90
   5   8   0  208.28   13.80
   5   8   0  192.48   13.60
   5   8   0  195.98   12.10
   5   8   0  200.38   13.70
  -6  -8   0  527.75   23.70
  -6  -8   0  572.54   21.20
  -6  -8   0  561.74   24.40
  -6  -8   0  552.04   22.40
  -6  -8   0  544.95   20.40
  -6  -8   0  557.54   23.30
   6   8   0  469.05   24.60
   6   8   0  544.55   23.90
   6   8   0  556.04   24.30
   6   8   0  574.04   23.80
  -7  -8   0  366.96   15.40
  -7  -8   0  333.37   19.60
  -7  -8   0  338.47   18.50
  -7  -8   0  346.07   17.90
  -7  -8   0  334.67   14.30
   7   8   0  354.86   19.10
   7   8   0  328.77   18.70
   7   8   0  356.46   18.30
   7   8   0  347.27   19.40
  -8  -8   0  101.89    8.70
  -8  -8   0  103.89   12.40
  -8  -8   0   96.29    7.50
  -8  -8   0  122.09   12.60
  -8  -8   0  102.19   13.10
   8   8   0  101.69   12.40
   8   8   0   95.49   11.60
   8   8   0   96.29   14.00
   8   8   0  114.39   13.70
  -9  -8   0  334.67   14.90
  -9  -8   0  390.96   13.90
  -9  -8   0  399.76   21.50
  -9  -8   0  411.56   21.60
  -9  -8   0  406.26   22.00
   9   8   0  406.56   22.00
   9   8   0  394.36   21.00
   9   8   0  392.66   22.20
   9   8   0  337.37   21.50
 -10  -8   0   83.29   11.10
 -10  -8   0   91.69   12.30
 -10  -8   0   81.69   11.00
  10   8   0  115.19   15.10
  10   8   0   95.49   12.10
  10   8   0  115.39   15.40
  10   8   0  120.99   15.50
 -11  -8   0   -8.40    7.80
 -11  -8   0   10.20    8.10
 -11  -8   0   -2.10    8.70
  11   8   0   -4.50    9.40
  11   8   0   -5.30    7.30
  11   8   0    7.10   11.20
  11   8   0   18.00    9.70
  11   8   0    5.00    8.10
 -12  -8   0  193.08   18.60
 -12  -8   0  152.68   17.40
 -12  -8   0  149.59   18.70
  12   8   0  164.48   21.60
 -13  -8   0  117.39   16.40
 -13  -8   0   87.59   13.80
  13   8   0  133.69   19.20
 -14  -8   0   -8.80   12.60
  14   8   0    7.80   15.90
   5  -9   0   28.40   12.90
  -5   9   0   40.70   14.70
  -5   9   0   20.90   10.40
  -5   9   0   13.60    6.70
   4  -9   0   -1.10    9.20
   4  -9   0   10.50   10.40
  -4   9   0    7.40    5.70
  -4   9   0   11.30   11.30
  -4   9   0   26.80    9.10
   3  -9   0  184.68   17.10
   3  -9   0  198.18   19.20
   3  -9   0  193.08   24.30
  -3   9   0  194.68   16.50
  -3   9   0  178.98   18.30
  -3   9   0  200.48   13.20
   2  -9   0  254.87   22.80
   2  -9   0  217.58   14.50
   2  -9   0  226.18   19.80
   2  -9   0  228.08   16.60
  -2   9   0  203.38   18.30
  -2   9   0  221.48   16.70
   1  -9   0    3.60    8.10
   1  -9   0   -0.40    5.50
   1  -9   0    9.30    7.30
   1  -9   0   -0.90    6.30
  -1   9   0    0.50    4.60
  -1   9   0    4.50    6.60
  -1   9   0   -1.80    6.10
   0  -9   0   84.99   11.40
   0  -9   0   58.59    8.40
   0  -9   0   97.19   13.80
   0  -9   0   86.09   11.90
   0   9   0   80.69   11.20
   0   9   0   79.59    9.10
   0   9   0   82.59   10.10
  -1  -9   0  161.38   15.40
  -1  -9   0  170.28   13.60
  -1  -9   0  157.48   14.40
  -1  -9   0  147.69   12.30
   1   9   0  153.98   13.40
   1   9   0  144.89   13.10
   1   9   0  154.78   12.50
  -2  -9   0   81.29   10.00
  -2  -9   0   62.29   10.90
  -2  -9   0   49.99    8.50
  -2  -9   0   71.59    9.60
   2   9   0   96.19   10.50
   2   9   0   80.79   10.90
   2   9   0   67.99    9.40
  -3  -9   0   81.29   10.70
  -3  -9   0   93.19   11.40
  -3  -9   0  106.09   12.10
   3   9   0   80.99   10.80
   3   9   0   72.39    9.30
   3   9   0   79.79    6.80
   3   9   0   66.79    8.90
  -4  -9   0  136.99    9.20
  -4  -9   0  116.79   13.70
  -4  -9   0  142.09   13.40
  -4  -9   0  158.68   12.30
  -4  -9   0  154.78   13.80
  -4  -9   0  126.29   12.60
   4   9   0  147.99   12.80
   4   9   0  156.28   13.30
   4   9   0  143.39    9.60
   4   9   0  143.09   12.60
  -5  -9   0  529.35   20.60
  -5  -9   0  540.35   22.00
  -5  -9   0  517.35   23.80
  -5  -9   0  462.95   33.10
  -5  -9   0  540.65   22.80
   5   9   0  548.85   24.10
   5   9   0  521.05   24.20
   5   9   0  504.25   20.80
   5   9   0  519.05   23.20
  -6  -9   0   87.09   11.10
  -6  -9   0   84.89    9.60
  -6  -9   0   88.39    9.30
  -6  -9   0   86.79   10.40
  -6  -9   0   65.49    9.30
  -6  -9   0   75.59   11.00
   6   9   0   72.69   10.30
   6   9   0   72.29    9.10
   6   9   0   70.09   10.10
   6   9   0   56.99    8.40
  -7  -9   0  220.58   16.40
  -7  -9   0  239.98   17.00
  -7  -9   0  195.58   14.60
  -7  -9   0  226.58   12.70
  -7  -9   0  235.88   18.00
  -7  -9   0  226.38   13.30
   7   9   0  225.88   16.20
   7   9   0  226.18   16.70
   7   9   0  207.28   17.00
   7   9   0  223.58   15.50
  -8  -9   0  310.27   14.10
  -8  -9   0  302.47   20.30
  -8  -9   0  297.37   18.30
  -8  -9   0  310.17   14.70
  -8  -9   0  328.07   19.50
   8   9   0  283.07   19.30
   8   9   0  299.27   19.20
   8   9   0  330.67   20.40
   8   9   0  333.07   19.50
  -9  -9   0  145.79   17.00
  -9  -9   0  179.48   16.30
  -9  -9   0  202.98   10.90
  -9  -9   0  166.18   15.90
  -9  -9   0  165.48    9.80
   9   9   0  170.08   16.80
   9   9   0  164.28   16.30
   9   9   0  153.78   17.80
 -10  -9   0   -3.70    7.80
 -10  -9   0    2.90    8.00
 -10  -9   0   -0.20    9.30
 -10  -9   0    7.80    4.30
  10   9   0   -8.60    8.50
  10   9   0    4.20    9.20
  10   9   0  -14.20    8.60
  10   9   0    2.80    8.10
 -11  -9   0  296.97   20.90
 -11  -9   0  279.37   23.00
 -11  -9   0  268.57   21.00
  11   9   0  300.17   23.00
  11   9   0  233.28   24.60
  11   9   0  202.98   21.20
  11   9   0  310.87   23.20
 -12  -9   0  184.18   20.40
 -12  -9   0  141.49   17.80
 -12  -9   0  159.78   19.30
  12   9   0  177.68   21.40
  12   9   0  183.88   22.80
 -13  -9   0    0.70   11.70
 -13  -9   0   -5.00   10.30
  13   9   0    0.40   14.50
   4 -10   0  139.99   18.50
  -4  10   0  124.09   19.20
  -4  10   0  124.69   13.80
   3 -10   0   89.49   14.70
   3 -10   0  104.19   14.70
  -3  10   0   87.89   13.90
  -3  10   0   91.49   14.70
  -3  10   0   99.19   12.10
   2 -10   0   15.70   10.90
   2 -10   0    2.60   13.00
   2 -10   0   30.20   10.20
  -2  10   0   10.40    9.00
  -2  10   0   18.00   10.40
   1 -10   0  279.87   23.20
   1 -10   0  284.37   20.00
   1 -10   0  322.97   22.60
  -1  10   0  308.17   21.00
  -1  10   0  297.97   17.60
   0 -10   0  233.48   21.00
   0 -10   0  234.78   16.90
   0 -10   0  252.47   20.80
   0 -10   0  226.08   17.20
   0  10   0  255.07   18.30
   0  10   0  245.98   16.50
   0  10   0  263.37   18.70
  -1 -10   0   14.10   10.30
  -1 -10   0    4.70    6.50
  -1 -10   0   10.90    9.00
  -1 -10   0    3.30    5.90
   1  10   0    7.70    6.30
   1  10   0   16.80    7.60
   1  10   0   15.20    5.30
  -2 -10   0  131.19   14.50
  -2 -10   0  141.79   15.50
  -2 -10   0  126.99   13.40
  -2 -10   0  139.29   14.60
   2  10   0  145.29   12.70
   2  10   0  128.49   13.10
   2  10   0  136.59   14.40
  -3 -10   0  334.47   21.30
  -3 -10   0  361.96   20.50
  -3 -10   0  370.56   20.30
  -3 -10   0  357.96   20.30
   3  10   0  378.26   21.20
   3  10   0  345.87   12.90
   3  10   0  363.56   20.00
   3  10   0  342.87   19.20
  -4 -10   0  502.65   24.40
  -4 -10   0  461.15   22.70
  -4 -10   0  473.85   23.80
  -4 -10   0  489.45   24.50
   4  10   0  488.55   24.20
   4  10   0  461.15   22.90
   4  10   0  509.65   18.80
   4  10   0  503.65   23.70
  -5 -10   0   63.49    8.80
  -5 -10   0   70.89   10.70
  -5 -10   0   81.99   11.70
  -5 -10   0   51.69    8.70
  -5 -10   0   53.79    9.00
  -5 -10   0   66.39    8.70
   5  10   0   52.19    9.60
   5  10   0   58.69    9.90
   5  10   0   71.89    8.20
   5  10   0   69.99   10.90
  -6 -10   0  204.38   15.80
  -6 -10   0  200.68   15.60
  -6 -10   0  206.08   14.40
  -6 -10   0  207.18   16.50
  -6 -10   0  212.58   17.90
  -6 -10   0  202.98   13.30
   6  10   0  234.78   18.10
   6  10   0  222.58   15.00
   6  10   0  205.18   16.40
   6  10   0  200.78   16.10
  -7 -10   0  293.57   17.10
  -7 -10   0  299.47   15.90
  -7 -10   0  289.47   19.40
  -7 -10   0  331.67   20.40
  -7 -10   0  319.17   17.70
  -7 -10   0  264.17   21.10
   7  10   0  266.97   19.00
   7  10   0  307.37   21.10
   7  10   0  302.37   18.00
   7  10   0  278.47   19.50
  -8 -10   0   26.40    8.20
  -8 -10   0   26.30    7.30
  -8 -10   0   17.30    5.90
  -8 -10   0   17.20    9.20
  -8 -10   0   12.80   10.90
  -8 -10   0   37.50    9.30
   8  10   0   30.30    9.10
   8  10   0   39.60    9.30
   8  10   0   34.10   10.10
   8  10   0   25.80    8.80
  -9 -10   0  206.38   20.20
  -9 -10   0  182.88   12.80
  -9 -10   0  156.98   11.40
  -9 -10   0  184.78   16.10
  -9 -10   0  187.78   17.70
   9  10   0  181.58   18.20
   9  10   0  161.78   17.50
   9  10   0  188.88   18.70
   9  10   0  180.88   21.20
 -10 -10   0   74.49   12.10
 -10 -10   0   64.59    7.10
 -10 -10   0   75.69   11.50
 -10 -10   0   70.49    7.60
 -10 -10   0   76.79    7.90
 -10 -10   0   55.49   13.20
  10  10   0   73.09   14.30
  10  10   0   72.29   13.20
  10  10   0   40.90   12.40
  10  10   0   82.29   13.60
 -11 -10   0   98.09   14.60
 -11 -10   0   74.09   11.20
 -11 -10   0   94.09   16.70
  11  10   0   48.40   12.30
  11  10   0   54.39   14.90
  11  10   0   75.29   14.60
 -12 -10   0   42.30   10.50
 -12 -10   0   42.70   12.20
  12  10   0   34.70   13.30
  12  10   0   33.70   15.60
 -13 -10   0   90.29   16.50
 -13 -10   0   42.20   12.50
  13  10   0   91.19   19.70
   3 -11   0   57.49   17.80
  -3  11   0   49.99    9.70
  -3  11   0   67.39   16.50
   2 -11   0  165.48   20.00
  -2  11   0  164.78   23.40
  -2  11   0  192.98   16.60
   1 -11   0   56.39   13.70
   1 -11   0   48.60   15.50
   1 -11   0   69.19   12.40
  -1  11   0   44.90   13.10
  -1  11   0   62.79   10.20
  -1  11   0   40.10   11.30
   0 -11   0   63.89   12.80
   0 -11   0   25.70   12.90
   0 -11   0   42.60   10.00
   0  11   0   36.40   10.70
   0  11   0   45.90    8.70
  -1 -11   0  213.18   19.10
  -1 -11   0  221.78   21.80
  -1 -11   0  223.78   21.70
  -1 -11   0  223.98   18.20
   1  11   0  215.58   19.30
   1  11   0  209.48   16.50
  -2 -11   0   78.69   12.60
  -2 -11   0   68.19   11.80
  -2 -11   0   50.89    9.50
  -2 -11   0   56.59   11.20
   2  11   0   46.50   10.30
   2  11   0   58.29   10.70
   2  11   0   63.09   10.30
  -3 -11   0   12.60    8.90
  -3 -11   0    5.70    9.60
  -3 -11   0    4.60    7.70
  -3 -11   0    2.40    8.20
  -3 -11   0    6.00    9.40
   3  11   0   -0.30    7.70
   3  11   0    1.60    6.30
   3  11   0   -9.30    6.40
  -4 -11   0   95.19   13.10
  -4 -11   0  119.89   13.80
  -4 -11   0  135.59   16.80
  -4 -11   0   90.09   12.10
  -4 -11   0   73.49   11.70
   4  11   0   90.39   12.00
   4  11   0   96.49    9.20
   4  11   0   96.79   12.00
   4  11   0  106.59   13.80
  -5 -11   0  413.46   23.80
  -5 -11   0  406.66   22.80
  -5 -11   0  415.46   23.00
  -5 -11   0  411.86   23.80
  -5 -11   0  433.66   24.30
   5  11   0  437.26   24.00
   5  11   0  416.56   24.00
   5  11   0  445.46   19.00
   5  11   0  378.76   22.00
  -6 -11   0   93.19   12.50
  -6 -11   0   77.79   11.00
  -6 -11   0   89.69   12.70
  -6 -11   0   89.09   13.20
  -6 -11   0   87.89   12.20
   6  11   0   98.19   13.70
   6  11   0   71.49   11.60
   6  11   0   77.39   11.60
   6  11   0   87.69   10.30
  -7 -11   0   54.69   11.20
  -7 -11   0   58.29   11.60
  -7 -11   0   54.59    9.50
  -7 -11   0   55.49   11.40
  -7 -11   0   49.10    8.90
  -7 -11   0   43.30   10.20
   7  11   0   62.09   11.30
   7  11   0   56.59   10.30
   7  11   0   43.80    9.20
   7  11   0   64.29   23.30
  -8 -11   0  219.18   16.80
  -8 -11   0  241.38   22.50
  -8 -11   0  227.08   17.20
  -8 -11   0  227.38   15.30
  -8 -11   0  221.88   19.70
  -8 -11   0  201.68   24.50
   8  11   0  235.58   21.70
   8  11   0  256.07   20.80
   8  11   0  218.48   19.40
   8  11   0  259.67   20.20
  -9 -11   0   72.49    9.30
  -9 -11   0   84.99   11.50
  -9 -11   0   64.59   11.00
  -9 -11   0   47.40   11.40
  -9 -11   0   61.19   13.70
   9  11   0   54.09   13.20
   9  11   0   85.49   14.40
   9  11   0   81.19   15.50
   9  11   0   52.49   12.20
 -10 -11   0    5.40    9.40
 -10 -11   0    5.80    6.60
 -10 -11   0  -19.60   21.10
 -10 -11   0    3.60    6.30
 -10 -11   0   14.00   10.40
  10  11   0    1.20   18.80
  10  11   0  -26.50   12.50
  10  11   0   14.70   11.60
  10  11   0    1.10    9.10
 -11 -11   0   97.59   16.40
 -11 -11   0   97.19   15.70
 -11 -11   0   91.29   14.50
  11  11   0  113.09   18.10
  11  11   0   87.19   16.90
  11  11   0  117.59   18.40
 -12 -11   0  172.68   21.00
 -12 -11   0  180.58   24.00
  12  11   0  164.78   19.70
  12  11   0  160.68   22.20
 -13 -11   0   54.59   16.00
 -13 -11   0   73.49   14.60
  13  11   0    9.40   20.30
   1 -12   0   77.59   17.50
  -1  12   0  105.79   17.30
  -1  12   0   72.09   10.70
   0 -12   0  186.08   25.00
   0 -12   0  179.08   23.00
   0  12   0  173.88   17.50
   0  12   0  208.28   23.70
  -1 -12   0   90.39   14.70
  -1 -12   0  102.79   16.20
  -1 -12   0   66.79   16.90
   1  12   0   84.09   14.90
   1  12   0  101.99   13.70
  -2 -12   0   18.30    9.90
  -2 -12   0   18.40   12.70
  -2 -12   0    9.00   12.20
   2  12   0   18.60   10.70
   2  12   0   19.90    8.60
   2  12   0   16.70    9.70
  -3 -12   0  156.58   18.10
  -3 -12   0  167.38   21.10
  -3 -12   0  135.49   16.60
  -3 -12   0  146.79   17.10
  -3 -12   0  129.39   16.70
   3  12   0  152.48   19.70
   3  12   0  127.29   16.40
   3  12   0  133.49   15.50
  -4 -12   0  222.18   20.60
  -4 -12   0  223.68   23.90
  -4 -12   0  231.78   20.30
  -4 -12   0  186.38   21.60
   4  12   0  177.68    9.80
   4  12   0  165.48   18.00
   4  12   0  215.68   18.70
   4  12   0  197.88   21.20
  -5 -12   0   13.60   10.10
  -5 -12   0    6.10   10.30
  -5 -12   0    0.90   10.30
  -5 -12   0    5.60   11.40
  -5 -12   0    9.90    9.20
   5  12   0    9.10    6.70
   5  12   0   -1.50    8.90
   5  12   0   27.40   11.20
   5  12   0   18.50   12.70
  -6 -12   0  170.68   18.50
  -6 -12   0  213.88   20.30
  -6 -12   0  196.28   23.00
  -6 -12   0  154.88   19.60
  -6 -12   0  146.89   18.00
   6  12   0  190.48   22.40
   6  12   0  160.38   17.80
   6  12   0  205.28   16.10
   6  12   0  208.08   20.00
  -7 -12   0  272.47   22.50
  -7 -12   0  219.98   25.40
  -7 -12   0  236.78   19.10
  -7 -12   0  278.97   22.40
  -7 -12   0  257.27   19.50
   7  12   0  233.78   25.20
   7  12   0  227.28   20.30
   7  12   0  251.97   22.80
   7  12   0  278.17   19.70
  -8 -12   0   69.99   10.40
  -8 -12   0   70.19   11.50
  -8 -12   0   68.09   13.50
  -8 -12   0   72.59   16.60
  -8 -12   0   67.69   10.60
  -8 -12   0   73.59   15.80
   8  12   0   54.79   12.30
   8  12   0   64.39   13.80
   8  12   0   59.89   13.30
   8  12   0   65.09   12.70
  -9 -12   0    4.20   15.10
  -9 -12   0   21.40   13.30
  -9 -12   0   23.20   12.00
  -9 -12   0   13.60   11.10
  -9 -12   0   28.90    9.50
   9  12   0   13.30   13.60
   9  12   0   35.80   12.50
   9  12   0   32.50   12.10
   9  12   0    4.70   12.40
 -10 -12   0   37.00   11.20
 -10 -12   0   65.19   13.40
 -10 -12   0   49.60   17.10
 -10 -12   0  100.09   13.00
 -10 -12   0   59.29    9.70
  10  12   0   76.29   16.20
  10  12   0   61.79   17.40
  10  12   0   40.20   15.20
  10  12   0   57.39   15.20
 -11 -12   0   91.79   16.30
 -11 -12   0   72.89   14.90
  11  12   0   91.09   18.70
  11  12   0   68.09   19.30
  11  12   0  103.79   19.60
 -12 -12   0   18.70   14.50
 -12 -12   0    6.40   15.40
  12  12   0   42.20   18.80
  12  12   0   24.60   17.80
  -1 -13   0   74.59   17.30
   1  13   0   80.59   15.60
   1  13   0   75.99   12.20
  -2 -13   0   71.59   17.60
  -2 -13   0   82.89   18.00
   2  13   0   84.79   13.50
   2  13   0   84.69   16.00
  -3 -13   0   85.19   19.90
  -3 -13   0   82.99   15.10
  -3 -13   0  136.09   19.10
   3  13   0  104.59   14.60
   3  13   0   91.99   14.60
  -4 -13   0    1.70   13.90
  -4 -13   0    6.50   13.40
  -4 -13   0    8.00   11.60
   4  13   0  -23.30   15.90
   4  13   0    1.60   10.80
   4  13   0    5.50    8.20
  -5 -13   0  231.38   23.90
  -5 -13   0  198.28   24.00
  -5 -13   0  254.87   25.10
  -5 -13   0  194.58   24.30
  -5 -13   0  206.38   25.90
   5  13   0  195.68   13.40
   5  13   0  236.88   23.00
   5  13   0  223.38   26.80
   5  13   0  197.48   20.30
  -6 -13   0  194.38   22.00
  -6 -13   0  235.28   30.40
  -6 -13   0  169.58   19.10
  -6 -13   0  177.48   22.90
  -6 -13   0  206.58   24.90
   6  13   0  197.08   21.20
   6  13   0  205.78   17.70
   6  13   0  174.38   20.10
   6  13   0  182.78   22.50
  -7 -13   0  -10.40   14.70
  -7 -13   0   17.60   12.00
  -7 -13   0   13.60   11.70
  -7 -13   0   22.10   12.30
  -7 -13   0   -1.90   13.20
   7  13   0  -15.90   14.70
   7  13   0   -5.30   10.10
   7  13   0   14.50   10.30
   7  13   0   -6.00   11.80
  -8 -13   0    8.10   17.20
  -8 -13   0   50.99   13.10
  -8 -13   0   56.89   18.10
  -8 -13   0   44.50   13.90
  -8 -13   0   50.89   13.20
   8  13   0   29.40   15.30
   8  13   0   25.60   13.30
   8  13   0   46.30   16.10
   8  13   0   17.40   13.90
  -9 -13   0  237.38   26.00
  -9 -13   0  291.07   21.40
  -9 -13   0  238.58   24.50
  -9 -13   0  297.17   27.00
   9  13   0  222.88   24.40
   9  13   0  208.28   22.60
   9  13   0  251.27   28.40
   9  13   0  244.38   26.10
 -10 -13   0   44.40   16.90
 -10 -13   0   88.39   17.60
  10  13   0   64.69   22.60
  10  13   0   53.49   17.10
  10  13   0   83.39   18.30
 -11 -13   0   -7.30   13.20
  11  13   0   14.00   18.00
  11  13   0   38.60   20.60
  11  13   0   -5.00   16.80
  -3 -14   0   67.49   18.80
   3  14   0   84.09   16.10
   3  14   0   83.49   16.60
  -4 -14   0   86.79   18.70
  -4 -14   0   93.89   19.60
   4  14   0   81.49   16.50
   4  14   0   79.89   15.60
  -5 -14   0   77.59   19.10
  -5 -14   0  141.99   19.60
   5  14   0  109.99   16.30
   5  14   0  112.89   17.10
  -6 -14   0   33.80   15.50
  -6 -14   0  -13.10   15.70
  -6 -14   0   11.50   15.20
   6  14   0   19.20   13.40
   6  14   0    2.40   13.00
  -7 -14   0   42.00   15.60
  -7 -14   0   47.30   16.50
  -7 -14   0   19.40   16.90
  -7 -14   0   30.90   14.70
   7  14   0   51.39   16.10
   7  14   0   30.70   14.80
  -8 -14   0  177.08   25.00
  -8 -14   0  127.09   19.20
  -8 -14   0  198.28   25.60
   8  14   0  130.59   18.40
   8  14   0  160.58   20.30
  -9 -14   0   53.99   14.50
  -9 -14   0   24.70   16.80
   9  14   0   14.60   17.90
   9  14   0   28.20   16.30
   9  14  -1   77.99   17.30
   9  14  -1   54.39   18.90
  -9 -14   1   91.89   19.30
  -9 -14   1  118.89   17.70
   8  14  -1  159.18   22.00
   8  14  -1  142.29   18.70
  -8 -14   1  162.48   22.80
  -8 -14   1  116.59   26.00
  -8 -14   1  208.28   30.90
   7  14  -1  -28.80   20.90
   7  14  -1   25.70   14.70
  -7 -14   1   12.10   16.90
  -7 -14   1   10.90   15.90
  -7 -14   1   -2.50   14.20
   6  14  -1   11.00   15.50
   6  14  -1   20.20   14.60
  -6 -14   1   29.70   15.80
  -6 -14   1   13.70   16.80
   5  14  -1  156.78   23.50
   5  14  -1  286.37   26.90
  -5 -14   1  212.98   23.70
  -5 -14   1  190.48   22.80
   4  14  -1   43.20   14.70
   4  14  -1   36.80   13.30
  -4 -14   1  -12.30   20.50
  -4 -14   1   32.70   17.80
  11  13  -1   21.80   18.00
  11  13  -1    1.00   15.60
 -11 -13   1  -11.40   14.10
 -11 -13   1   13.70   16.40
  10  13  -1   66.59   18.00
  10  13  -1   70.49   15.90
  10  13  -1   80.19   24.70
 -10 -13   1   67.19   15.00
 -10 -13   1  114.69   17.00
 -10 -13   1   98.29   30.50
   9  13  -1   96.19   19.70
   9  13  -1  121.79   19.40
   9  13  -1  135.49   23.00
   9  13  -1  124.19   19.10
  -9 -13   1  101.49   15.30
  -9 -13   1  131.69   14.90
  -9 -13   1  140.79   19.90
  -9 -13   1   97.69   19.20
   8  13  -1   16.90   12.80
   8  13  -1   -9.60   11.70
   8  13  -1   -9.40   13.30
   8  13  -1   -9.20   11.50
  -8 -13   1   17.50   12.10
  -8 -13   1   -3.90   16.30
  -8 -13   1   11.00   11.70
  -8 -13   1    2.90   18.40
  -8 -13   1  -12.30   11.90
   7  13  -1   76.09   13.80
   7  13  -1   70.29   15.20
   7  13  -1   95.59   13.60
  -7 -13   1   98.69   18.00
  -7 -13   1   93.89   15.70
  -7 -13   1   69.39   17.20
  -7 -13   1   88.99   15.00
  -7 -13   1   81.49   16.20
   6  13  -1  247.18   19.50
   6  13  -1  221.98   27.40
   6  13  -1  254.07   21.50
   6  13  -1  279.77   24.20
  -6 -13   1  236.08   30.00
  -6 -13   1  271.87   24.60
  -6 -13   1  266.17   24.90
  -6 -13   1  284.97   25.20
  -6 -13   1  269.87   24.80
   5  13  -1   57.39   12.50
   5  13  -1   58.29   13.50
   5  13  -1   40.30   14.00
   5  13  -1   44.80    8.40
  -5 -13   1   50.19   13.90
  -5 -13   1   46.10   13.90
  -5 -13   1   40.80   14.00
  -5 -13   1   51.69   15.60
   4  13  -1   76.29   12.40
   4  13  -1   87.39   13.80
  -4 -13   1  101.19   18.00
  -4 -13   1   45.00   14.00
  -4 -13   1   80.79   15.90
   3  13  -1  151.48   18.40
   3  13  -1  149.39   19.20
  -3 -13   1  168.68   20.70
  -3 -13   1  140.69   20.80
  -3 -13   1  117.59   18.60
   2  13  -1   46.70   12.50
   2  13  -1   28.80   12.60
  -2 -13   1   55.59   17.00
  -2 -13   1   32.40   15.40
   1  13  -1    9.70   10.70
   1  13  -1   -2.80   13.30
  -1 -13   1   17.70   17.90
  -1 -13   1   31.30   15.90
  12  12  -1   85.59   19.80
  12  12  -1   90.69   23.70
 -12 -12   1   52.39   15.70
 -12 -12   1   86.99   18.70
  11  12  -1   94.19   19.20
  11  12  -1   90.79   22.90
  11  12  -1  119.19   19.30
 -11 -12   1  111.99   19.10
 -11 -12   1  111.29   16.30
  10  12  -1   45.70   15.20
  10  12  -1    4.00   16.50
  10  12  -1   11.20   23.10
  10  12  -1    5.90   13.30
 -10 -12   1  -13.00    9.80
 -10 -12   1   -2.90   10.90
 -10 -12   1    8.20   12.00
 -10 -12   1    5.90   15.30
 -10 -12   1   18.60   11.20
   9  12  -1   29.10   12.10
   9  12  -1   21.40   14.90
   9  12  -1   39.10   13.90
   9  12  -1   20.00   11.20
  -9 -12   1   36.00   10.90
  -9 -12   1   41.10   11.20
  -9 -12   1   38.60   10.10
  -9 -12   1   38.50   11.60
  -9 -12   1   45.50   16.00
   8  12  -1  216.08   20.70
   8  12  -1  255.27   22.90
   8  12  -1  235.98   22.70
   8  12  -1  262.07   25.50
  -8 -12   1  257.97   27.10
  -8 -12   1  243.38   22.70
  -8 -12   1  237.28   18.80
  -8 -12   1  211.58   19.50
  -8 -12   1  253.87   21.20
   7  12  -1  308.97   21.40
   7  12  -1  277.37   25.30
   7  12  -1  263.37   20.70
   7  12  -1  268.77   22.30
  -7 -12   1  282.87   23.90
  -7 -12   1  281.57   23.70
  -7 -12   1  285.17   27.60
  -7 -12   1  296.67   22.90
  -7 -12   1  298.07   21.60
  -7 -12   1  249.68   17.90
   6  12  -1    1.70    9.20
   6  12  -1   11.00    8.40
   6  12  -1    3.60   10.00
   6  12  -1   16.70    9.90
  -6 -12   1    9.20   10.50
  -6 -12   1    9.60   10.40
  -6 -12   1    5.70    9.10
  -6 -12   1    4.40   12.00
  -6 -12   1   14.10    9.90
   5  12  -1  246.88   18.70
   5  12  -1  218.68   14.80
   5  12  -1  252.17   23.50
   5  12  -1  239.08   20.40
  -5 -12   1  228.58   20.50
  -5 -12   1  255.17   22.10
  -5 -12   1  241.68   20.00
  -5 -12   1  228.38   23.10
  -5 -12   1  212.88   21.90
   4  12  -1  232.88   12.40
   4  12  -1  207.88   17.50
   4  12  -1  237.48   22.30
   4  12  -1  207.48   19.90
  -4 -12   1  225.78   20.30
  -4 -12   1  216.38   22.20
  -4 -12   1  192.38   20.90
  -4 -12   1  221.28   20.10
  -4 -12   1  210.68   22.30
   3  12  -1   17.80    8.70
   3  12  -1    9.00    7.10
   3  12  -1   11.70   10.50
  -3 -12   1   12.00   10.90
  -3 -12   1   38.90   12.20
  -3 -12   1   32.20   10.30
  -3 -12   1   35.90   13.50
  -3 -12   1    8.20    9.00
   2  12  -1   48.90   10.10
   2  12  -1   54.09   13.10
   2  12  -1   40.00   10.80
  -2 -12   1   46.00   13.80
  -2 -12   1   51.89   13.10
  -2 -12   1   39.00   12.90
   1  12  -1  295.37   22.60
   1  12  -1  238.48   18.70
   1  12  -1  259.07   21.30
  -1 -12   1  224.58   26.20
  -1 -12   1  270.37   26.90
  -1 -12   1  278.77   22.90
   0  12  -1  147.39   16.20
   0  12  -1  132.29   17.20
   0 -12   1  129.29   20.00
   0 -12   1  125.39   18.20
  -1  12  -1    5.30   13.10
  -1  12  -1   15.90    8.10
   1 -12   1   34.70   15.50
  12  11  -1  136.99   19.10
  12  11  -1  110.09   21.50
 -12 -11   1  110.59   18.30
 -12 -11   1  123.39   17.10
  11  11  -1   -3.90   14.20
  11  11  -1   -6.90   11.50
  11  11  -1   12.80   14.30
 -11 -11   1   -8.80    6.40
 -11 -11   1    9.80   11.40
 -11 -11   1   26.00   12.80
  10  11  -1   58.79   12.80
  10  11  -1   46.00   16.60
  10  11  -1   61.39   15.10
  10  11  -1   46.60   13.60
 -10 -11   1   59.89   13.30
 -10 -11   1   45.90   11.20
 -10 -11   1   85.19   16.70
 -10 -11   1   77.59   10.10
 -10 -11   1   63.69    9.00
   9  11  -1  174.98   20.30
   9  11  -1  229.58   23.00
   9  11  -1  242.88   26.50
   9  11  -1  217.78   20.60
  -9 -11   1  156.58   19.70
  -9 -11   1  198.28   20.90
  -9 -11   1  228.68   24.20
  -9 -11   1  212.38   15.10
  -9 -11   1  260.97   17.40
   8  11  -1  125.09   17.60
   8  11  -1  138.29   17.70
   8  11  -1  135.19   16.20
   8  11  -1  115.09   16.00
  -8 -11   1  101.19   11.80
  -8 -11   1  141.49   17.50
  -8 -11   1  113.09   15.20
  -8 -11   1  108.19   14.30
  -8 -11   1  144.99   15.20
  -8 -11   1   94.79   15.90
   7  11  -1   48.70   12.10
   7  11  -1   42.20   10.10
   7  11  -1   31.70    9.20
   7  11  -1   41.50    9.70
  -7 -11   1   37.80    8.50
  -7 -11   1   26.60   11.50
  -7 -11   1   48.90    9.70
  -7 -11   1   67.09   12.70
  -7 -11   1   56.29   10.60
  -7 -11   1   45.90   10.10
   6  11  -1  280.67   19.90
   6  11  -1  282.17   21.40
   6  11  -1  279.47   18.90
   6  11  -1  297.07   18.00
  -6 -11   1  295.77   19.10
  -6 -11   1  268.87   22.70
  -6 -11   1  302.37   19.00
  -6 -11   1  318.37   20.30
  -6 -11   1  302.87   21.10
  -6 -11   1  285.07   16.40
   5  11  -1  448.06   20.00
   5  11  -1  457.55   24.80
   5  11  -1  449.86   22.50
   5  11  -1  489.75   26.40
  -5 -11   1  456.65   24.90
  -5 -11   1  439.96   19.10
  -5 -11   1  455.55   24.30
  -5 -11   1  438.46   25.10
  -5 -11   1  464.75   25.90
  -5 -11   1  457.35   23.50
   4  11  -1   24.30    7.80
   4  11  -1   29.70    6.30
   4  11  -1   34.30    7.90
   4  11  -1   44.90   10.40
  -4 -11   1   25.40   11.00
  -4 -11   1   22.20    9.10
  -4 -11   1   19.60    8.60
  -4 -11   1   20.20    8.70
  -4 -11   1   26.70    8.60
   3  11  -1  218.58   16.40
   3  11  -1  222.68   20.20
  -3 -11   1  206.48   20.30
  -3 -11   1  245.38   19.60
  -3 -11   1  219.98   19.50
  -3 -11   1  235.98   19.90
  -3 -11   1  243.38   19.00
   2  11  -1   69.69   10.50
   2  11  -1   68.69   11.40
   2  11  -1   70.79   10.60
  -2 -11   1   72.79   13.00
  -2 -11   1   69.69   11.50
  -2 -11   1   77.79   12.00
  -2 -11   1   58.29   12.40
  -2 -11   1   70.99   12.40
   1  11  -1   61.59   11.00
   1  11  -1   70.29   11.30
   1  11  -1   56.69    9.40
  -1 -11   1   60.79   13.20
  -1 -11   1   41.50   10.00
  -1 -11   1   33.80   11.60
  -1 -11   1   82.59   13.70
   0  11  -1   48.30   11.00
   0  11  -1   57.09   11.60
   0  11  -1   49.70    9.80
   0 -11   1   45.60   11.10
   0 -11   1   36.10   13.70
   0 -11   1   69.69   14.00
  -1  11  -1  127.89   18.30
  -1  11  -1  143.29   17.70
  -1  11  -1  158.38   14.70
   1 -11   1  147.79   20.30
   1 -11   1  141.89   16.20
   1 -11   1  116.69   18.30
  -2  11  -1  114.09   16.00
  -2  11  -1   92.99   16.30
   2 -11   1   87.09   16.20
  -3  11  -1   13.70    7.30
  -3  11  -1   22.80   15.00
   3 -11   1    2.40   15.20
  13  10  -1   11.90   15.60
 -13 -10   1   -0.40   10.90
 -13 -10   1   10.20   13.80
  11  10  -1  147.29   17.20
  11  10  -1  167.48   23.70
  11  10  -1  177.18   25.20
  11  10  -1  169.08   22.80
 -11 -10   1  184.68   21.10
 -11 -10   1  144.29   19.30
 -11 -10   1  188.68   21.00
 -11 -10   1  126.99   12.30
  10  10  -1   87.19   15.70
  10  10  -1   81.39   14.20
  10  10  -1   93.89   16.20
  10  10  -1   50.99   11.40
 -10 -10   1   68.59    8.40
 -10 -10   1   49.70    9.90
 -10 -10   1   73.29   12.60
 -10 -10   1   97.89   14.90
 -10 -10   1   75.59   10.80
   9  10  -1   33.40    9.30
   9  10  -1   25.00   10.60
   9  10  -1   38.80   12.40
   9  10  -1   50.99   11.80
  -9 -10   1   43.80   11.50
  -9 -10   1   37.80    7.20
  -9 -10   1   36.00    9.60
  -9 -10   1   45.30   10.10
  -9 -10   1   54.99    8.40
   8  10  -1  127.09   15.60
   8  10  -1  109.39   15.10
   8  10  -1  141.89   16.10
   8  10  -1  140.79   19.00
  -8 -10   1  150.68   13.40
  -8 -10   1  136.59   14.80
  -8 -10   1  116.39   17.60
  -8 -10   1  132.19   12.20
  -8 -10   1  145.49   16.10
   7  10  -1  259.17   18.80
   7  10  -1  249.68   18.90
   7  10  -1  289.47   19.90
   7  10  -1  282.57   18.00
  -7 -10   1  286.07   16.30
  -7 -10   1  264.87   19.70
  -7 -10   1  274.67   22.40
  -7 -10   1  282.67   19.50
  -7 -10   1  278.07   17.50
  -7 -10   1  278.17   17.10
   6  10  -1   71.09   10.60
   6  10  -1   58.99    9.60
   6  10  -1   89.29   12.40
   6  10  -1   73.99    9.50
  -6 -10   1   99.49   12.90
  -6 -10   1   76.19    9.50
  -6 -10   1   79.59   10.40
  -6 -10   1   86.89   12.60
  -6 -10   1   97.79   11.80
  -6 -10   1   78.19   10.80
   5  10  -1    7.80    5.90
   5  10  -1    8.20    5.90
   5  10  -1   18.60    8.80
   5  10  -1   14.80    6.70
  -5 -10   1   19.50    7.40
  -5 -10   1   15.00    5.50
  -5 -10   1    0.40    6.10
  -5 -10   1    6.10    6.10
  -5 -10   1    0.50    6.50
  -5 -10   1   21.90    7.80
   4  10  -1  563.84   26.40
   4  10  -1  594.94   21.60
   4  10  -1  590.94   24.90
   4  10  -1  594.94   27.20
  -4 -10   1  644.34   28.00
  -4 -10   1  577.84   26.20
  -4 -10   1  580.04   26.70
  -4 -10   1  610.64   27.00
  -4 -10   1  573.84   21.20
   3  10  -1  217.68   10.40
   3  10  -1  225.98   17.50
   3  10  -1  206.18   15.00
   3  10  -1  219.58   16.50
  -3 -10   1  235.88   18.70
  -3 -10   1  223.98   17.00
  -3 -10   1  215.38   16.50
  -3 -10   1  241.38   17.60
  -3 -10   1  244.28   17.50
   2  10  -1   30.40    8.40
   2  10  -1   23.10    6.30
   2  10  -1   25.30    7.40
  -2 -10   1   27.10    8.20
  -2 -10   1   31.90    9.70
  -2 -10   1   18.00    7.50
  -2 -10   1   23.20    8.20
  -2 -10   1   30.20    8.30
   1  10  -1   73.29    9.80
   1  10  -1   84.39   15.10
  -1 -10   1   61.99    9.90
  -1 -10   1   52.39    8.10
  -1 -10   1   69.19   11.50
   0  10  -1  268.57   18.20
   0  10  -1  269.77   18.00
   0  10  -1  245.48   15.60
   0 -10   1  250.37   20.00
   0 -10   1  277.37   18.10
   0 -10   1  258.17   16.70
   0 -10   1  259.97   21.00
  -1  10  -1   55.39   11.00
  -1  10  -1   65.39    9.50
  -1  10  -1   58.59   10.30
   1 -10   1   54.39   10.00
   1 -10   1   63.89   12.10
   1 -10   1   54.99   13.00
  -2  10  -1   20.00    9.40
  -2  10  -1    6.00    9.60
   2 -10   1   39.30   11.80
   2 -10   1   17.50   12.60
   2 -10   1   24.80    9.20
  -3  10  -1  131.19   12.60
  -3  10  -1  131.79   14.60
  -3  10  -1  117.89   16.60
   3 -10   1  153.38   21.40
   3 -10   1  125.79   14.40
  -4  10  -1   63.39   16.10
  -4  10  -1   90.59   10.30
  -4  10  -1   78.99   14.40
   4 -10   1   85.89   16.60
  13   9  -1   55.49   17.10
 -13  -9   1   61.69   14.10
 -13  -9   1   57.59   14.00
  12   9  -1  125.19   16.40
  12   9  -1  175.48   23.40
 -12  -9   1  157.38   20.00
 -12  -9   1  133.99   16.20
 -12  -9   1  193.38   24.10
  11   9  -1   61.29   14.90
  11   9  -1   58.89   13.40
  11   9  -1   43.10   12.30
  11   9  -1   33.70   12.90
 -11  -9   1   44.70   12.20
 -11  -9   1   57.09   11.40
 -11  -9   1   33.80   10.30
  10   9  -1   32.70   11.50
  10   9  -1   27.60   10.70
  10   9  -1   29.20   10.30
  10   9  -1   39.30    9.90
 -10  -9   1   35.50   10.40
 -10  -9   1   41.80    9.10
 -10  -9   1   46.20    6.70
 -10  -9   1   40.40    6.90
 -10  -9   1   43.90   11.10
   9   9  -1  418.36   23.20
   9   9  -1  359.96   24.10
   9   9  -1  374.76   22.90
   9   9  -1  358.26   21.60
  -9  -9   1  347.57   15.70
  -9  -9   1  347.07   20.90
  -9  -9   1  391.06   22.60
  -9  -9   1  338.97   21.80
   8   9  -1  146.99   14.70
   8   9  -1  143.49   15.20
   8   9  -1  154.98   15.10
   8   9  -1  138.79   16.20
  -8  -9   1  133.39   16.70
  -8  -9   1  130.69   10.30
  -8  -9   1  130.99   13.60
  -8  -9   1   97.39   11.60
  -8  -9   1  145.09   14.50
   7   9  -1   20.70    7.10
   7   9  -1   22.50    8.00
   7   9  -1   18.90    7.40
   7   9  -1   10.90    6.40
  -7  -9   1   16.10    7.00
  -7  -9   1   28.30    7.30
  -7  -9   1   18.70    8.90
  -7  -9   1   26.00    7.50
  -7  -9   1   21.30    6.70
  -7  -9   1   25.40    6.10
   6   9  -1  278.17   17.60
   6   9  -1  334.77   19.80
   6   9  -1  328.17   19.00
   6   9  -1  330.27   17.70
  -6  -9   1  339.37   17.10
  -6  -9   1  325.97   20.30
  -6  -9   1  307.47   16.10
  -6  -9   1  351.66   20.00
  -6  -9   1  336.97   17.40
  -6  -9   1  350.16   19.40
   5   9  -1  419.86   21.40
   5   9  -1  403.46   20.80
   5   9  -1  378.06   19.20
   5   9  -1  436.26   18.40
  -5  -9   1  399.76   17.80
  -5  -9   1  410.56   20.90
  -5  -9   1  424.16   19.30
  -5  -9   1  421.66   20.00
  -5  -9   1  391.06   20.80
   4   9  -1   35.60    7.70
   4   9  -1   25.60    6.10
   4   9  -1   25.90    5.40
   4   9  -1   20.60    6.30
  -4  -9   1   27.10    5.50
  -4  -9   1   29.00    7.80
  -4  -9   1   30.60    7.40
  -4  -9   1   19.50    6.40
  -4  -9   1   28.90    7.20
  -4  -9   1   35.10    7.00
   3   9  -1   58.19    8.60
   3   9  -1   52.19    8.40
   3   9  -1   52.99    7.90
   3   9  -1   60.79    7.50
  -3  -9   1   48.20    8.60
  -3  -9   1   59.19    8.80
  -3  -9   1   63.29    6.30
  -3  -9   1   87.19   11.30
  -3  -9   1   53.09    8.20
  -3  -9   1   55.49    8.10
   2   9  -1  169.28   14.10
   2   9  -1  178.68   13.60
   2   9  -1  182.58    7.50
   2   9  -1  184.88   13.10
  -2  -9   1  169.28   20.50
  -2  -9   1  205.08   16.50
  -2  -9   1  201.68   14.40
  -2  -9   1  176.08   14.20
  -2  -9   1  187.28   13.40
   1   9  -1  382.56   18.90
   1   9  -1  350.46   17.80
  -1  -9   1  351.96   20.00
  -1  -9   1  367.56   19.30
  -1  -9   1  373.06   18.20
  -1  -9   1  374.46   22.40
   0   9  -1    3.90    4.90
   0   9  -1    2.30    5.60
   0   9  -1    4.40    5.40
   0  -9   1    3.00    7.30
   0  -9   1    0.60    4.60
   0  -9   1   -8.90    7.70
   0  -9   1    3.80    5.30
  -1   9  -1  244.28   14.10
  -1   9  -1  228.28   17.10
  -1   9  -1  222.38   17.10
   1  -9   1  242.98   16.10
   1  -9   1  234.78   19.50
   1  -9   1  245.28   18.80
   1  -9   1  223.48   14.10
  -2   9  -1  181.28   15.80
  -2   9  -1  204.78   13.20
  -2   9  -1  212.58   17.50
   2  -9   1  226.78   15.80
   2  -9   1  195.58   13.20
   2  -9   1  182.78   18.40
   2  -9   1  206.48   21.30
  -3   9  -1  129.09   11.60
  -3   9  -1  110.09   14.60
  -3   9  -1  145.19   18.00
   3  -9   1  155.48   22.70
   3  -9   1  147.49   17.60
   3  -9   1  150.78   15.50
  -4   9  -1   22.20    5.70
  -4   9  -1   23.00   11.50
  -4   9  -1   21.80    9.60
   4  -9   1   16.20   11.90
   4  -9   1   10.60    9.00
  -5   9  -1   90.49   11.90
  -5   9  -1   97.79   13.10
  -5   9  -1   94.29   16.20
   5  -9   1   97.79   17.60
  13   8  -1   72.59   16.00
 -13  -8   1   91.09   13.50
  12   8  -1    8.10   10.80
  12   8  -1   -2.70   10.60
 -12  -8   1    7.50   11.50
 -12  -8   1   -7.40    9.30
 -12  -8   1   -8.80   10.00
  11   8  -1  118.09   17.30
  11   8  -1   91.79   12.90
  11   8  -1  118.69   16.10
  11   8  -1   78.19   11.50
 -11  -8   1  104.69   13.40
 -11  -8   1   85.69   13.30
 -11  -8   1  100.69   12.60
  10   8  -1  277.97   19.50
  10   8  -1  271.77   21.70
  10   8  -1  208.68   18.90
  10   8  -1  230.68   18.30
  10   8  -1  278.27   20.30
 -10  -8   1  240.68   18.70
 -10  -8   1  269.57   19.00
 -10  -8   1  229.48   19.30
   9   8  -1   38.60    7.90
   9   8  -1   33.50    8.70
   9   8  -1   42.50    8.70
  -9  -8   1   53.09    6.50
  -9  -8   1   58.29   10.50
  -9  -8   1   41.30    9.00
  -9  -8   1   36.80    9.70
   8   8  -1   62.49    9.50
   8   8  -1   67.19   10.30
   8   8  -1   94.89   12.30
  -8  -8   1   83.19   10.60
  -8  -8   1   79.39    8.50
  -8  -8   1   62.19    9.00
  -8  -8   1   82.69   11.60
   7   8  -1  730.43   31.00
   7   8  -1  817.22   31.10
   7   8  -1  796.02   32.10
   7   8  -1  836.52   32.40
  -7  -8   1  798.12   30.90
  -7  -8   1  862.71   32.60
  -7  -8   1  869.41   32.70
  -7  -8   1  809.52   27.40
   6   8  -1  214.08   14.10
   6   8  -1  234.28   14.10
   6   8  -1  210.58   14.80
  -6  -8   1  224.58   13.80
  -6  -8   1  233.88   15.00
  -6  -8   1  224.68   14.40
  -6  -8   1  233.58   13.50
  -6  -8   1  213.88   12.00
  -6  -8   1  229.28   15.90
   5   8  -1   35.90    7.20
   5   8  -1   34.10    6.30
   5   8  -1   52.79    8.80
   5   8  -1   36.30    6.80
  -5  -8   1   41.40    6.50
  -5  -8   1   47.30    6.60
  -5  -8   1   42.30    6.60
  -5  -8   1   29.90    7.10
  -5  -8   1   39.90    7.30
  -5  -8   1   41.10    7.80
   4   8  -1  153.78   11.30
   4   8  -1  166.28   12.60
   4   8  -1  163.98   10.10
   4   8  -1  163.48   12.40
  -4  -8   1  152.28   12.10
  -4  -8   1  160.58   12.40
  -4  -8   1  158.98   12.40
  -4  -8   1  162.98    9.80
  -4  -8   1  176.18   11.70
  -4  -8   1  149.99   11.10
   3   8  -1  439.16   19.70
   3   8  -1  454.15   18.00
   3   8  -1  407.46   19.20
   3   8  -1  425.26   18.60
  -3  -8   1  431.56   19.60
  -3  -8   1  414.66   20.10
  -3  -8   1  408.76   15.70
  -3  -8   1  425.66   19.60
  -3  -8   1  417.16   19.60
   2   8  -1  175.58   12.60
   2   8  -1  167.78    7.80
   2   8  -1  155.18   11.70
   2   8  -1  166.28   11.60
  -2  -8   1  164.18    7.60
  -2  -8   1  197.18   14.20
  -2  -8   1  162.58   12.50
  -2  -8   1  176.48   12.10
  -2  -8   1  179.48   11.90
   1   8  -1    6.10    4.50
   1   8  -1    9.80    4.40
  -1  -8   1    7.30    5.10
  -1  -8   1   14.00    6.20
  -1  -8   1    7.10    3.80
  -1  -8   1    8.10    5.50
   0   8  -1  504.45   21.10
   0   8  -1  483.95   22.10
   0   8  -1  498.55   21.60
   0  -8   1  522.25   22.80
   0  -8   1  504.25   20.70
   0  -8   1  499.85   24.50
   0  -8   1  500.95   21.70
  -1   8  -1  201.68   12.10
  -1   8  -1  191.98   18.70
  -1   8  -1  201.58   14.80
   1  -8   1  212.48   16.30
   1  -8   1  219.58   16.30
   1  -8   1  207.58   12.40
   1  -8   1  180.88   13.00
  -2   8  -1    7.40    5.50
  -2   8  -1    5.80    6.30
  -2   8  -1    1.80    3.80
   2  -8   1    2.20    7.60
   2  -8   1   -2.60    4.20
   2  -8   1    3.10    8.10
   2  -8   1    1.00    5.40
  -3   8  -1   90.29   11.50
  -3   8  -1   67.59    7.70
  -3   8  -1   91.89   13.50
   3  -8   1   74.49    8.40
   3  -8   1   66.29   11.60
   3  -8   1   76.29   13.00
  -4   8  -1   36.80    6.30
  -4   8  -1   57.29   11.00
  -4   8  -1   60.19    8.90
   4  -8   1   61.19   13.20
   4  -8   1   57.59   10.90
   4  -8   1   63.39    9.20
  -5   8  -1   56.59   12.60
  -5   8  -1   70.19    9.90
  -5   8  -1   58.09    7.30
   5  -8   1   62.19   10.50
   5  -8   1   62.89   13.60
  -6   8  -1   12.50    5.60
  -6   8  -1    5.30    8.30
  -6   8  -1   18.90   13.40
   6  -8   1   -1.20   10.30
   6  -8   1   -1.00   12.50
  13   7  -1   37.50   14.80
 -13  -7   1   54.99   12.10
 -13  -7   1    9.70    9.90
  12   7  -1  122.89   15.00
  12   7  -1  172.58   20.80
 -12  -7   1  159.28   17.70
 -12  -7   1  143.79   15.60
 -12  -7   1  132.39   17.30
  11   7  -1  304.67   18.50
  11   7  -1  281.27   20.50
  11   7  -1  328.07   12.70
  11   7  -1  323.17   25.20
  11   7  -1  332.87   23.30
  11   7  -1  344.37   26.70
 -11  -7   1  354.06   23.10
 -11  -7   1  323.67   20.90
 -11  -7   1  334.07   21.20
  10   7  -1   30.20    4.80
  10   7  -1   34.90   10.90
  10   7  -1   35.90    9.60
  10   7  -1   42.90    9.20
  10   7  -1   39.60    7.80
  10   7  -1   26.80    8.90
 -10  -7   1   27.40    5.50
 -10  -7   1   33.00   10.30
 -10  -7   1   28.10    7.60
 -10  -7   1   31.90    8.50
   9   7  -1   67.59   10.30
   9   7  -1   61.29    9.30
   9   7  -1   59.99   10.10
   9   7  -1   49.50    7.80
   9   7  -1   56.59    9.70
  -9  -7   1   43.60    8.40
  -9  -7   1   54.49    8.90
  -9  -7   1   59.49    7.00
  -9  -7   1   68.19   10.90
   8   7  -1  410.76   21.20
   8   7  -1  425.96   20.80
   8   7  -1  404.56   20.90
   8   7  -1  438.26   21.50
  -8  -7   1  437.36   20.90
  -8  -7   1  415.76   16.00
  -8  -7   1  415.26   21.00
  -8  -7   1  375.86   20.50
   7   7  -1  199.98   13.60
   7   7  -1  170.58   13.60
   7   7  -1  222.38   15.00
   7   7  -1  224.38   15.00
  -7  -7   1  217.18   14.50
  -7  -7   1  196.38   15.10
  -7  -7   1  201.48   13.70
   6   7  -1  254.87   15.10
   6   7  -1  250.67   15.10
   6   7  -1  251.87   14.50
  -6  -7   1  256.77   12.00
  -6  -7   1  253.17   15.30
  -6  -7   1  242.18   15.20
  -6  -7   1  245.98   14.00
  -6  -7   1  254.17   15.20
   5   7  -1  289.97   15.50
   5   7  -1  316.97   16.10
   5   7  -1  308.57   14.80
   5   7  -1  302.57   15.10
  -5  -7   1  300.07   16.10
  -5  -7   1  295.97   14.50
  -5  -7   1  314.87   15.10
  -5  -7   1  301.67   13.70
  -5  -7   1  310.77   16.10
   4   7  -1  299.67   15.00
   4   7  -1  311.07   15.80
   4   7  -1  291.57   14.40
   4   7  -1  311.17   13.80
  -4  -7   1  298.87   13.50
  -4  -7   1  309.77   16.20
  -4  -7   1  286.27   15.10
  -4  -7   1  317.67   14.40
  -4  -7   1  324.07   15.80
  -4  -7   1  255.77   14.20
   3   7  -1  149.99   11.10
   3   7  -1  161.58   10.60
   3   7  -1  160.18   11.00
   3   7  -1  174.38    9.30
  -3  -7   1  154.58   10.40
  -3  -7   1  151.78    8.50
  -3  -7   1  175.28   11.50
  -3  -7   1  169.48   11.60
  -3  -7   1  163.48   11.60
   2   7  -1  112.09    9.00
   2   7  -1  123.19   10.00
   2   7  -1  118.89    6.60
   2   7  -1  122.79    9.50
  -2  -7   1  103.69    9.30
  -2  -7   1  108.29    6.30
  -2  -7   1  123.09    9.30
  -2  -7   1  135.79   10.80
   1   7  -1  642.94   23.90
   1   7  -1  644.54   18.50
   1   7  -1  637.24   24.00
  -1  -7   1  628.94   18.50
  -1  -7   1  629.64   24.10
  -1  -7   1  688.33   27.80
  -1  -7   1  633.14   23.70
  -1  -7   1  643.64   26.10
   0   7  -1  295.37   14.80
   0   7  -1  295.67   15.10
   0   7  -1  279.07   13.90
   0  -7   1  303.87   17.20
   0  -7   1  305.17   14.80
   0  -7   1  297.57   13.80
   0  -7   1  293.77   16.00
  -1   7  -1  151.98   11.40
  -1   7  -1  136.29    9.10
  -1   7  -1  116.29    9.90
   1  -7   1  124.89   10.00
   1  -7   1  145.89    9.70
   1  -7   1  124.29   13.10
   1  -7   1  110.39   15.50
  -2   7  -1  579.44   25.20
  -2   7  -1  600.84   22.30
  -2   7  -1  570.14   22.50
   2  -7   1  580.04   25.80
   2  -7   1  577.14   22.70
   2  -7   1  576.84   22.10
   2  -7   1  600.94   27.20
  -3   7  -1  111.49   13.10
  -3   7  -1   88.99    9.60
  -3   7  -1   94.59    8.30
   3  -7   1  112.99    9.20
   3  -7   1  113.19   11.10
   3  -7   1  129.89   13.90
   3  -7   1  103.19   13.30
  -4   7  -1   40.20    6.10
  -4   7  -1   48.00    9.60
  -4   7  -1   41.70    6.90
   4  -7   1   41.50   10.80
   4  -7   1   58.29   10.80
   4  -7   1   41.50    7.30
   4  -7   1   47.70    6.80
  -5   7  -1   14.30    6.40
  -5   7  -1    9.50    8.00
  -5   7  -1   15.10    4.80
   5  -7   1    2.10    9.20
   5  -7   1   16.30    7.20
   5  -7   1   14.20   10.90
  -6   7  -1  182.68   20.60
  -6   7  -1  173.28   14.60
  -6   7  -1  171.28   11.10
   6  -7   1  180.58   21.50
   6  -7   1  148.39   17.20
  -7   7  -1   51.59    7.00
  -7   7  -1   45.70   15.40
  -7   7  -1   66.39    9.70
   7  -7   1   54.19    7.80
   7  -7   1   63.39   16.50
   7  -7   1   71.39   10.90
  13   6  -1   84.69   15.80
  13   6  -1   77.29   10.50
 -13  -6   1   75.89   12.70
 -13  -6   1   72.09   11.60
  12   6  -1   41.30    6.40
  12   6  -1   36.00   12.40
  12   6  -1   33.70   10.50
 -12  -6   1   52.19   10.80
 -12  -6   1   40.10    7.80
 -12  -6   1    6.50    8.90
  11   6  -1   -7.80    8.10
  11   6  -1    1.50    4.50
  11   6  -1    8.80   10.90
  11   6  -1    6.20    7.60
  11   6  -1   11.60    9.60
  11   6  -1    2.50    8.10
 -11  -6   1    0.60    7.00
 -11  -6   1   13.50    9.20
 -11  -6   1   -5.20    6.70
 -11  -6   1   -2.30    6.90
  10   6  -1  556.64   29.10
  10   6  -1  570.14   28.00
  10   6  -1  542.15   19.20
  10   6  -1  527.35   25.60
  10   6  -1  514.95   24.80
  10   6  -1  541.25   26.20
 -10  -6   1  586.44   20.50
 -10  -6   1  552.04   26.50
 -10  -6   1  561.64   25.70
 -10  -6   1  574.84   26.60
   9   6  -1  401.56   20.80
   9   6  -1  443.16   23.60
   9   6  -1  363.56   24.70
   9   6  -1  416.36   15.60
   9   6  -1  447.06   22.60
   9   6  -1  412.76   20.60
  -9  -6   1  436.96   21.60
  -9  -6   1  409.36   15.90
  -9  -6   1  451.85   21.90
  -9  -6   1  459.25   21.60
   8   6  -1    9.30    6.00
   8   6  -1   11.50    4.90
   8   6  -1    6.60    6.30
   8   6  -1   11.20    5.60
   8   6  -1   13.20    6.40
   8   6  -1    6.40    3.50
  -8  -6   1    4.50    4.40
  -8  -6   1    4.30    5.70
  -8  -6   1    7.70    5.50
  -8  -6   1    5.70    4.50
   7   6  -1  287.17   15.40
   7   6  -1  307.47   16.60
   7   6  -1  287.97   12.00
   7   6  -1  299.97   16.20
   7   6  -1  312.27   16.60
  -7  -6   1  297.47   16.00
  -7  -6   1  288.57   15.70
  -7  -6   1  297.37   12.50
  -7  -6   1  312.87   16.30
   6   6  -1 1067.19   36.30
   6   6  -1 1052.79   36.10
   6   6  -1 1028.80   35.30
  -6  -6   1 1033.60   36.00
  -6  -6   1 1072.69   36.20
  -6  -6   1 1050.09   32.20
  -6  -6   1 1000.50   35.30
   5   6  -1  413.16   17.60
   5   6  -1  428.46   18.40
   5   6  -1  461.75   18.10
   5   6  -1  410.66   18.30
  -5  -6   1  418.56   20.90
  -5  -6   1  425.36   17.70
  -5  -6   1  415.46   17.60
  -5  -6   1  387.46   18.00
   4   6  -1  125.79    9.50
   4   6  -1  129.09    9.30
   4   6  -1  122.79    8.80
   4   6  -1  118.29    8.30
  -4  -6   1  115.29    8.40
  -4  -6   1  120.69    9.10
  -4  -6   1  121.19    8.30
  -4  -6   1  122.59    7.90
  -4  -6   1  128.59    9.40
   3   6  -1 1442.06   44.30
   3   6  -1 1416.06   43.90
   3   6  -1 1372.26   42.90
  -3  -6   1 1433.46   44.30
  -3  -6   1 1380.66   41.90
  -3  -6   1 1360.66   43.60
  -3  -6   1 1430.96   43.40
  -3  -6   1 1436.96   44.20
   2   6  -1  872.01   29.40
   2   6  -1  875.31   29.30
   2   6  -1  864.41   28.40
   2   6  -1  897.01   26.30
  -2  -6   1  840.52   29.30
  -2  -6   1  866.61   28.40
  -2  -6   1  878.01   29.30
  -2  -6   1  855.91   29.80
  -2  -6   1  848.92   29.00
  -2  -6   1  855.01   26.30
   1   6  -1  104.29    4.80
   1   6  -1   91.79    7.90
   1   6  -1   91.49    7.70
  -1  -6   1   94.89    8.20
  -1  -6   1   96.69    4.70
  -1  -6   1  103.19    8.10
  -1  -6   1   90.99    7.00
  -1  -6   1  102.39    9.10
   0   6  -1  175.18   10.10
   0   6  -1  191.78   10.20
   0   6  -1  172.58   10.60
   0  -6   1  170.88   10.10
   0  -6   1  181.28   11.00
   0  -6   1  201.78   12.80
   0  -6   1  181.98    9.80
  -1   6  -1  638.74   23.20
  -1   6  -1  667.03   23.30
  -1   6  -1  657.03   24.80
   1  -6   1  651.43   23.30
   1  -6   1  661.23   23.10
   1  -6   1  657.93   26.70
   1  -6   1  662.73   25.20
  -2   6  -1   72.69    9.50
  -2   6  -1   80.49    6.90
  -2   6  -1   74.39    8.00
   2  -6   1   86.39   10.80
   2  -6   1   87.09   12.80
   2  -6   1   87.59    8.30
   2  -6   1   72.89    7.30
  -3   6  -1   52.29    8.40
  -3   6  -1   44.80    5.80
  -3   6  -1   44.60    6.30
   3  -6   1   39.90    8.40
   3  -6   1   50.49    6.80
   3  -6   1   48.70    6.00
   3  -6   1   61.89    9.70
  -4   6  -1   77.49    8.90
  -4   6  -1   90.49   12.70
  -4   6  -1   58.09    6.80
   4  -6   1   76.09   15.90
   4  -6   1   76.39    5.50
   4  -6   1   67.29    8.60
   4  -6   1   87.09    7.50
   4  -6   1   81.29   11.50
  -5   6  -1  142.99   15.20
  -5   6  -1  124.19   10.60
  -5   6  -1  145.69    9.30
   5  -6   1  141.09   16.70
   5  -6   1  145.49   11.70
   5  -6   1  137.39    8.60
   5  -6   1  131.59    9.40
   5  -6   1  154.98   16.00
   5  -6   1  131.69    8.30
  -6   6  -1   55.99    7.80
  -6   6  -1   53.49    7.10
  -6   6  -1   62.59   12.40
   6  -6   1   62.89   13.60
   6  -6   1   64.19   12.50
   6  -6   1   58.89    7.20
   6  -6   1   72.29    9.10
   6  -6   1   54.59    6.60
  -7   6  -1   46.00    8.10
  -7   6  -1   26.00    5.50
  -7   6  -1   17.20   11.20
   7  -6   1   40.60    8.50
   7  -6   1   23.70   12.80
   7  -6   1   40.90    8.30
  -8   6  -1  163.28   12.70
  -8   6  -1  115.29   17.40
  -8   6  -1  158.68   14.10
   8  -6   1  134.19   16.60
   8  -6   1  146.89   20.10
  13   5  -1    1.20   13.60
  13   5  -1   -1.40    7.70
 -13  -5   1   16.90   11.80
 -13  -5   1    7.00    8.60
  12   5  -1   78.09   13.80
  12   5  -1   65.59    8.30
  12   5  -1   52.49   15.30
 -12  -5   1   52.29   10.10
 -12  -5   1   51.29    8.70
 -12  -5   1   55.39   11.40
 -12  -5   1   54.59   11.20
  11   5  -1  241.68   17.60
  11   5  -1  263.67   13.90
  11   5  -1  255.47   23.50
  11   5  -1  269.17   19.90
  11   5  -1  274.57   17.90
  11   5  -1  268.37   21.50
 -11  -5   1  247.38   16.70
 -11  -5   1  257.37   19.30
 -11  -5   1  218.68   14.40
 -11  -5   1  267.67   19.20
  10   5  -1   32.80    6.20
  10   5  -1   32.30    7.00
  10   5  -1   50.69    9.20
  10   5  -1   55.89   11.00
  10   5  -1   40.80    8.00
  10   5  -1   40.70   11.50
 -10  -5   1   39.00    8.90
 -10  -5   1   50.79    8.80
 -10  -5   1   45.20    7.10
   9   5  -1   16.40    6.70
   9   5  -1    5.90    5.60
   9   5  -1   17.90    4.50
   9   5  -1   11.90    7.20
   9   5  -1   20.80    8.10
   9   5  -1   21.90    6.70
  -9  -5   1   26.40    7.50
  -9  -5   1   19.40    7.30
  -9  -5   1   15.10    6.00
   8   5  -1   71.19    8.60
   8   5  -1   71.79    9.70
   8   5  -1   57.69    7.60
   8   5  -1   78.29   10.60
   8   5  -1   62.79    9.10
   8   5  -1   65.59    6.80
  -8  -5   1   83.39    7.80
  -8  -5   1   66.89    8.30
  -8  -5   1   73.19    9.50
  -8  -5   1   54.19    7.40
   7   5  -1  600.04   23.30
   7   5  -1  564.44   23.20
   7   5  -1  582.74   19.30
   7   5  -1  531.35   23.40
  -7  -5   1  589.74   23.40
  -7  -5   1  565.34   23.50
  -7  -5   1  607.94   19.70
  -7  -5   1  542.15   22.90
   6   5  -1   19.50    5.20
   6   5  -1   17.90    5.00
   6   5  -1   22.30    4.90
   6   5  -1   20.30    5.50
   6   5  -1   19.60    3.40
  -6  -5   1   18.80    3.60
  -6  -5   1   13.00    3.70
  -6  -5   1   19.80    4.90
  -6  -5   1   17.30    4.60
   5   5  -1   39.30    5.60
   5   5  -1   34.50    5.10
   5   5  -1   29.10    5.00
   5   5  -1   31.70    5.00
   5   5  -1   31.60    4.30
  -5  -5   1   45.00    8.50
  -5  -5   1   34.00    4.70
  -5  -5   1   26.10    4.80
  -5  -5   1   23.80    4.30
   4   5  -1  280.17   13.20
   4   5  -1  270.57   13.20
   4   5  -1  282.47   12.40
  -4  -5   1  272.37   11.20
  -4  -5   1  261.97   12.90
  -4  -5   1  257.47   12.90
  -4  -5   1  269.27   12.30
  -4  -5   1  267.87   12.40
   3   5  -1  971.20   30.50
   3   5  -1  959.30   31.60
   3   5  -1  934.31   31.40
   3   5  -1 1006.30   31.90
  -3  -5   1  947.91   30.20
  -3  -5   1  929.91   31.40
  -3  -5   1 1019.30   38.70
  -3  -5   1  982.50   30.20
  -3  -5   1  994.70   36.30
   2   5  -1   41.10    4.20
   2   5  -1   42.30    5.40
   2   5  -1   28.40    4.00
   2   5  -1   33.50    4.40
  -2  -5   1   40.40    5.20
  -2  -5   1   37.80    5.20
  -2  -5   1   42.00    5.90
  -2  -5   1   33.60    4.30
  -2  -5   1   52.09    5.60
  -2  -5   1   25.20    3.80
   1   5  -1  339.87   13.70
   1   5  -1  355.36   11.30
   1   5  -1  333.47   13.80
  -1  -5   1  354.26   11.50
  -1  -5   1  343.77   13.80
  -1  -5   1  355.16   15.40
  -1  -5   1  342.97   14.00
  -1  -5   1  355.56   13.80
   0   5  -1  854.41   26.70
   0   5  -1  789.52   26.90
   0   5  -1  798.22   26.60
   0  -5   1  821.32   27.10
   0  -5   1  801.92   27.00
   0  -5   1  820.82   26.40
   0  -5   1  814.12   28.70
  -1   5  -1   20.20    4.30
  -1   5  -1   28.70    4.60
  -1   5  -1   23.70    3.60
   1  -5   1   26.10    4.20
   1  -5   1   33.80    4.50
   1  -5   1   26.30    5.20
   1  -5   1   36.50    5.40
  -2   5  -1  352.06   14.50
  -2   5  -1  357.86   16.60
  -2   5  -1  363.46   14.10
   2  -5   1  347.77   14.00
   2  -5   1  341.87   16.50
   2  -5   1  361.56   10.70
   2  -5   1  362.36   10.60
   2  -5   1  371.56   14.50
   2  -5   1  348.07   17.70
  -3   5  -1  853.21   27.70
  -3   5  -1  840.82   31.50
  -3   5  -1  860.51   27.90
   3  -5   1  886.51   28.10
   3  -5   1  857.81   27.80
   3  -5   1  875.81   31.60
   3  -5   1  845.72   25.00
   3  -5   1  781.52   31.90
  -4   5  -1  232.28   11.60
  -4   5  -1  230.58   10.70
  -4   5  -1  203.18   15.10
   4  -5   1  216.78    9.90
   4  -5   1  223.28   13.30
   4  -5   1  230.68   15.90
   4  -5   1  231.48   10.90
   4  -5   1  228.48   15.10
  -5   5  -1    2.60    4.10
  -5   5  -1    2.40    5.90
  -5   5  -1    5.00    3.10
   5  -5   1   -1.10    3.20
   5  -5   1    6.20    7.00
   5  -5   1    6.20    4.40
   5  -5   1   -3.50    3.70
   5  -5   1   12.00    7.30
  -6   5  -1  162.38    9.50
  -6   5  -1  153.88   10.70
  -6   5  -1  179.48   16.50
   6  -5   1  160.18   11.20
   6  -5   1  126.89   16.20
   6  -5   1  192.78   17.70
   6  -5   1  153.78   11.20
   6  -5   1  150.78   10.00
  -7   5  -1  214.38   12.80
  -7   5  -1  201.78   11.00
  -7   5  -1  204.48   19.90
   7  -5   1  212.98   14.70
   7  -5   1  227.58   21.70
   7  -5   1  220.58   14.70
   7  -5   1  205.58   20.40
  -8   5  -1    7.90   10.40
  -8   5  -1    7.10    6.30
  -8   5  -1   -1.60    5.00
   8  -5   1    0.10   11.60
   8  -5   1   -3.40    7.40
   8  -5   1   -9.40    8.30
  -9   5  -1   51.79    7.50
  -9   5  -1   56.49    8.70
   9  -5   1   56.49   11.00
   9  -5   1   44.00   16.30
  13   4  -1  146.69   23.00
  13   4  -1  121.09   17.00
 -13  -4   1  137.39   15.70
 -13  -4   1  168.28   20.30
  12   4  -1   49.50   12.10
  12   4  -1   78.99   16.50
  12   4  -1   63.39    9.20
 -12  -4   1   58.09   12.30
 -12  -4   1   70.29   12.00
 -12  -4   1   53.09    8.80
  11   4  -1   22.90   11.90
  11   4  -1   66.59   13.30
  11   4  -1   53.59    8.00
  11   4  -1   56.19    9.80
  11   4  -1   48.00   10.40
  11   4  -1   58.39    8.80
 -11  -4   1   50.69   10.40
 -11  -4   1   57.49   10.00
 -11  -4   1   36.60    7.50
 -11  -4   1   31.90    8.80
  10   4  -1  150.98   17.70
  10   4  -1  149.88   12.80
  10   4  -1  157.78   17.50
  10   4  -1  140.79   13.10
  10   4  -1  144.49   11.00
  10   4  -1  153.98   15.10
 -10  -4   1  137.29   12.20
 -10  -4   1  138.59   13.70
 -10  -4   1  122.29   19.90
 -10  -4   1  145.59   12.40
   9   4  -1  456.35   20.80
   9   4  -1  472.75   22.00
   9   4  -1  535.85   26.30
   9   4  -1  446.16   18.50
   9   4  -1  478.55   22.00
   9   4  -1  486.15   24.00
  -9  -4   1  484.85   21.50
  -9  -4   1  460.75   18.90
  -9  -4   1  469.65   22.70
   8   4  -1   64.39    8.00
   8   4  -1   49.30    7.00
   8   4  -1   67.69    8.50
   8   4  -1   70.19    9.80
   8   4  -1   61.39    8.30
  -8  -4   1   54.19    6.90
  -8  -4   1   70.29    9.30
  -8  -4   1   62.59    8.20
  -8  -4   1   61.29    8.30
   7   4  -1   28.50    5.70
   7   4  -1   25.90    6.70
   7   4  -1   22.40    5.00
   7   4  -1   24.30    4.30
   7   4  -1   24.60    7.00
  -7  -4   1   22.50    4.70
  -7  -4   1   20.60    5.60
  -7  -4   1   26.80    6.10
  -7  -4   1   34.20    6.10
   6   4  -1  279.57   11.20
   6   4  -1  271.47   13.40
   6   4  -1  289.37   14.20
   6   4  -1  283.67   14.20
   6   4  -1  272.47   14.30
   6   4  -1  298.77   14.50
  -6  -4   1  268.67   13.60
  -6  -4   1  281.67   13.70
  -6  -4   1  284.37   14.30
  -6  -4   1  288.97   11.40
   5   4  -1   79.69    7.70
   5   4  -1  102.39    7.80
   5   4  -1   92.99    5.70
   5   4  -1   88.59    7.40
  -5  -4   1   98.99    5.90
  -5  -4   1   82.59    7.20
  -5  -4   1   89.39    7.60
  -5  -4   1   95.59    7.60
   4   4  -1  267.87   11.70
   4   4  -1  258.87   11.50
   4   4  -1  262.57   11.90
   4   4  -1  254.87   10.10
   4   4  -1  255.87   12.10
  -4  -4   1  253.17   10.00
  -4  -4   1  236.98   11.70
  -4  -4   1  258.17   11.90
  -4  -4   1  258.57   11.90
   3   4  -1  502.85   18.40
   3   4  -1  514.15   17.80
   3   4  -1  528.65   18.70
  -3  -4   1  523.15   18.50
  -3  -4   1  513.75   17.10
  -3  -4   1  505.55   17.90
  -3  -4   1  500.05   18.50
  -3  -4   1  539.45   17.60
   2   4  -1 1878.91   53.39
   2   4  -1 1837.82   54.49
   2   4  -1 1891.81   53.09
  -2  -4   1 1842.72   54.49
  -2  -4   1 1935.81   54.59
  -2  -4   1 1854.21   53.19
  -2  -4   1 1890.21   54.09
   1   4  -1  458.05   14.10
   1   4  -1  456.45   16.20
   1   4  -1  445.76   15.60
  -1  -4   1  442.16   15.50
  -1  -4   1  458.55   14.30
  -1  -4   1  441.96   16.90
  -1  -4   1  523.05   18.20
  -1  -4   1  429.76   16.00
   0   4  -1  137.89    4.80
   0   4  -1  138.79    7.20
   0   4  -1  128.79    7.20
   0   4  -1  140.59    7.70
   0  -4   1  121.29    8.30
   0  -4   1  137.99    7.30
   0  -4   1  147.79    7.80
   0  -4   1  132.39    4.90
   0  -4   1  145.09    7.10
  -1   4  -1    7.10    2.40
  -1   4  -1    8.80    2.70
  -1   4  -1    9.30    3.00
   1  -4   1    9.60    1.30
   1  -4   1   11.40    3.50
   1  -4   1    9.40    2.30
   1  -4   1    7.40    1.30
   1  -4   1    4.80    2.40
   1  -4   1    6.50    3.80
  -2   4  -1 1373.36   39.80
  -2   4  -1 1320.37   42.20
   2  -4   1 1352.96   42.20
   2  -4   1 1351.06   39.70
   2  -4   1 1368.56   39.30
   2  -4   1 1274.07   41.30
   2  -4   1 1335.97   43.30
  -3   4  -1   54.09    4.90
  -3   4  -1   57.39    8.10
  -3   4  -1   47.20    5.30
   3  -4   1   58.99    5.30
   3  -4   1   46.50    7.80
   3  -4   1   50.89    5.30
   3  -4   1   48.00    4.80
   3  -4   1   61.19    7.50
  -4   4  -1   95.59    7.10
  -4   4  -1  108.39    6.70
  -4   4  -1  107.29   10.80
   4  -4   1  105.69   10.10
   4  -4   1   99.09    7.50
   4  -4   1   86.89   10.80
   4  -4   1  105.99    7.20
   4  -4   1   97.29    6.60
  -5   4  -1  259.97   16.90
  -5   4  -1  288.27   12.00
  -5   4  -1  281.87   12.40
   5  -4   1  272.67   11.80
   5  -4   1  287.97   13.00
   5  -4   1  275.17   17.00
   5  -4   1  280.87   17.60
   5  -4   1  287.47   12.80
  -6   4  -1  632.84   28.70
  -6   4  -1  635.14   22.10
  -6   4  -1  630.54   21.90
   6  -4   1  596.54   23.00
   6  -4   1  636.84   21.90
   6  -4   1  621.44   28.40
   6  -4   1  604.54   22.20
   6  -4   1  618.54   28.00
  -7   4  -1   64.39    7.40
  -7   4  -1   87.09    8.40
  -7   4  -1   92.79   13.40
   7  -4   1   76.99   11.90
   7  -4   1   79.79    9.40
   7  -4   1   84.39    7.70
   7  -4   1   87.89   10.20
   7  -4   1   88.39   12.30
  -8   4  -1  167.48   10.70
  -8   4  -1  159.28   11.30
  -8   4  -1  166.48   18.90
   8  -4   1  237.48   24.80
   8  -4   1  168.68   12.90
   8  -4   1  134.69   15.10
   8  -4   1  157.88   19.80
  -9   4  -1   86.39   11.00
  -9   4  -1   80.49    9.60
   9  -4   1  115.29   14.60
   9  -4   1  105.49   16.40
   9  -4   1   98.39   13.80
 -10   4  -1    7.10    9.40
 -10   4  -1   -0.30    6.00
  10  -4   1   -1.00   17.60
  13   3  -1   40.20   19.70
  13   3  -1   22.10   11.10
 -13  -3   1   30.50    8.30
 -13  -3   1   32.30   15.00
  12   3  -1    2.70   12.50
  12   3  -1   29.70   11.60
  12   3  -1    4.70    8.90
 -12  -3   1    8.20    9.60
 -12  -3   1   23.20   14.30
 -12  -3   1    4.30    6.30
 -12  -3   1   24.40   10.80
  11   3  -1  155.68   12.80
  11   3  -1  117.09   13.30
  11   3  -1  128.39   15.70
  11   3  -1  178.68   19.20
  11   3  -1   78.09   11.90
 -11  -3   1  139.99   16.20
 -11  -3   1  105.49   12.00
 -11  -3   1  123.09   16.40
 -11  -3   1  135.49   15.40
  10   3  -1  215.78   19.20
  10   3  -1  215.48   14.30
  10   3  -1  243.58   16.70
  10   3  -1  224.38   16.30
  10   3  -1  212.68   14.30
 -10  -3   1  210.98   15.20
 -10  -3   1  217.78   15.40
 -10  -3   1  229.18   14.70
   9   3  -1   97.49    9.70
   9   3  -1  100.49   10.60
   9   3  -1   85.09   10.20
   9   3  -1   78.39    9.50
   9   3  -1   95.89   12.20
  -9  -3   1   85.59   10.60
  -9  -3   1   68.89    9.90
  -9  -3   1   86.99    9.50
  -9  -3   1   90.89   11.30
   8   3  -1  107.89   10.80
   8   3  -1  123.39    9.10
   8   3  -1  120.49    9.20
   8   3  -1  137.59   12.40
   8   3  -1  116.79   10.40
  -8  -3   1  113.09   10.10
  -8  -3   1  113.29    9.80
  -8  -3   1  112.39    9.60
  -8  -3   1  121.49   11.10
   7   3  -1  373.76   16.20
   7   3  -1  399.26   18.00
   7   3  -1  368.56   16.90
   7   3  -1  380.26   18.10
   7   3  -1  361.26   14.90
  -7  -3   1  373.86   16.60
  -7  -3   1  369.76   17.50
  -7  -3   1  362.46   16.70
   6   3  -1   54.19    5.90
   6   3  -1   73.09    8.00
   6   3  -1   66.79    7.40
   6   3  -1   66.39    6.00
   6   3  -1   70.49    7.70
  -6  -3   1   58.49    6.80
  -6  -3   1   74.59    7.30
  -6  -3   1   67.79    7.20
   5   3  -1   52.49    6.30
   5   3  -1   58.59    5.60
   5   3  -1   56.09    6.20
   5   3  -1   54.59    5.00
   5   3  -1   55.19    6.30
  -5  -3   1   46.50    5.80
  -5  -3   1   44.40    5.70
  -5  -3   1   56.69    5.40
  -5  -3   1   50.99    6.50
   4   3  -1  764.42   25.00
   4   3  -1  780.12   25.00
   4   3  -1  782.82   25.30
   4   3  -1  748.33   22.90
   4   3  -1  736.43   24.80
  -4  -3   1  764.32   22.90
  -4  -3   1  716.23   24.90
  -4  -3   1  713.83   24.70
  -4  -3   1  751.82   24.80
   3   3  -1 2687.63   72.59
   3   3  -1 2507.45   72.59
   3   3  -1 2665.63   72.19
   3   3  -1 2257.67   71.79
  -3  -3   1 2633.94   72.79
  -3  -3   1 2481.15   72.59
  -3  -3   1 2679.83   71.19
  -3  -3   1 2596.94   72.49
   2   3  -1 1411.66   42.70
   2   3  -1 1468.95   42.00
   2   3  -1 1467.15   42.00
  -2  -3   1 1386.06   41.90
  -2  -3   1 1509.65   41.80
  -2  -3   1 1505.55   42.00
  -2  -3   1 1503.45   42.90
  -2  -3   1 1455.15   42.60
   1   3  -1  165.48    6.30
   1   3  -1  153.48    6.90
  -1  -3   1  160.08    7.30
  -1  -3   1  156.28    7.40
  -1  -3   1  161.28    6.40
  -1  -3   1  155.48    6.80
  -1  -3   1  166.88    7.70
   0   3  -1 1133.59   33.70
   0   3  -1 1127.09   33.50
   0   3  -1 1147.49   31.70
   0   3  -1 1154.98   33.60
   0  -3   1 1122.79   31.70
   0  -3   1 1144.69   33.60
   0  -3   1 1147.49   33.50
   0  -3   1 1215.38   35.40
   0  -3   1 1142.59   33.70
  -1   3  -1  426.86   14.80
  -1   3  -1  474.95   15.10
  -1   3  -1  449.95   16.20
   1  -3   1  472.25   17.40
   1  -3   1  446.86   16.20
   1  -3   1  460.75   15.00
   1  -3   1  453.95   15.00
   1  -3   1  466.65   13.40
  -2   3  -1   15.60    2.60
  -2   3  -1   15.50    4.10
  -2   3  -1    8.40    3.80
   2  -3   1   13.20    2.20
   2  -3   1   14.10    4.00
   2  -3   1   14.60    2.50
   2  -3   1   18.00    3.70
   2  -3   1   15.90    2.60
  -3   3  -1  435.96   14.80
  -3   3  -1  432.06   18.00
  -3   3  -1  442.86   14.90
  -3   3  -1  438.06   18.20
   3  -3   1  434.66   14.80
   3  -3   1  439.36   18.60
   3  -3   1  429.66   14.80
   3  -3   1  429.96   14.80
   3  -3   1  449.16   17.90
  -4   3  -1  956.40   29.20
  -4   3  -1  951.60   33.70
  -4   3  -1 1010.30   33.90
  -4   3  -1  945.71   29.20
   4  -3   1  967.20   30.20
   4  -3   1  963.60   29.30
   4  -3   1  924.01   33.30
   4  -3   1  932.41   30.40
   4  -3   1  951.20   33.50
  -5   3  -1  199.38   13.90
  -5   3  -1  173.38   14.20
  -5   3  -1  189.08    9.30
  -5   3  -1  201.48    9.10
   5  -3   1  191.48   10.60
   5  -3   1  202.28   13.80
   5  -3   1  188.98    9.00
   5  -3   1  190.58   12.70
  -6   3  -1  125.29   12.80
  -6   3  -1  138.09    8.50
  -6   3  -1  133.99    7.70
   6  -3   1  143.29   10.50
   6  -3   1  141.39   13.60
   6  -3   1  136.29   12.90
   6  -3   1  134.79    8.60
   6  -3   1  143.09    8.00
  -7   3  -1  288.27   12.50
  -7   3  -1  245.58   12.20
  -7   3  -1  291.27   19.00
   7  -3   1  257.07   13.00
   7  -3   1  275.17   18.80
   7  -3   1  273.97   12.10
   7  -3   1  270.97   19.40
   7  -3   1  203.38   21.70
  -8   3  -1  119.59    8.60
  -8   3  -1  110.49    9.70
  -8   3  -1  115.69   14.60
   8  -3   1  111.59    8.70
   8  -3   1  125.49   13.90
   8  -3   1  122.29   11.00
   8  -3   1  128.19   16.50
   8  -3   1  120.09   16.70
  -9   3  -1    8.20    5.60
  -9   3  -1   15.60    5.10
   9  -3   1   22.50   10.70
   9  -3   1    5.00    6.80
   9  -3   1   -0.90    9.50
 -10   3  -1   36.30    7.40
 -10   3  -1   43.10    6.70
  10  -3   1   49.40    9.90
  10  -3   1   32.70   13.40
  10  -3   1   31.30   16.40
  13   2  -1   11.80   12.70
 -13  -2   1    8.30    8.10
 -13  -2   1   19.20   15.00
  12   2  -1   72.19   13.30
  12   2  -1   87.19   13.10
 -12  -2   1   70.39   10.00
 -12  -2   1   97.09   19.90
 -12  -2   1   81.59   12.70
 -12  -2   1   92.89   15.30
  11   2  -1   39.40   10.00
  11   2  -1   22.80   11.20
  11   2  -1   38.30   10.00
 -11  -2   1   35.50    9.00
 -11  -2   1   71.09   11.60
 -11  -2   1   39.10   12.80
 -11  -2   1   46.20    7.60
  10   2  -1   -1.10    5.00
  10   2  -1   22.50    8.10
  10   2  -1   -4.10    8.50
  10   2  -1    7.60    7.00
  10   2  -1   -2.40    6.50
 -10  -2   1    4.50    4.90
 -10  -2   1   -4.40    7.90
 -10  -2   1    1.30    6.00
 -10  -2   1    3.90   14.40
   9   2  -1  402.36   17.90
   9   2  -1  400.46   19.40
   9   2  -1  437.66   23.00
   9   2  -1  445.16   21.20
   9   2  -1  399.76   19.30
  -9  -2   1  403.96   19.70
  -9  -2   1  374.96   21.80
  -9  -2   1  413.56   18.90
  -9  -2   1  386.66   21.00
   8   2  -1  636.44   24.80
   8   2  -1  671.63   27.90
   8   2  -1  634.44   24.20
   8   2  -1  648.34   26.00
   8   2  -1  634.84   24.00
  -8  -2   1  631.94   24.40
  -8  -2   1  656.43   24.60
  -8  -2   1  647.84   24.70
  -8  -2   1  628.54   26.30
   7   2  -1   53.99    6.90
   7   2  -1   47.40    6.70
   7   2  -1   68.09    8.00
   7   2  -1   61.29    6.50
   7   2  -1   58.59    8.60
  -7  -2   1   51.79    6.80
  -7  -2   1   49.50    7.60
  -7  -2   1   57.59    7.80
  -7  -2   1   45.30    5.90
   6   2  -1   75.49    7.00
   6   2  -1   74.79    6.30
   6   2  -1   68.29    7.10
   6   2  -1   75.39    8.10
   6   2  -1   83.19    7.80
  -6  -2   1   78.89    7.00
  -6  -2   1   92.39    8.30
  -6  -2   1   80.09   11.50
   5   2  -1  959.90   32.00
   5   2  -1  935.41   30.40
   5   2  -1  947.21   30.70
   5   2  -1  969.80   31.50
   5   2  -1  966.60   29.50
  -5  -2   1  952.80   29.50
  -5  -2   1  980.40   30.80
  -5  -2   1  945.51   31.50
   4   2  -1  834.32   25.10
   4   2  -1  778.22   26.40
   4   2  -1  817.32   26.80
   4   2  -1  866.31   27.90
   4   2  -1  795.52   26.20
  -4  -2   1  822.92   26.40
  -4  -2   1  808.72   26.20
  -4  -2   1  816.92   26.90
  -4  -2   1  845.92   25.00
   3   2  -1  737.83   22.80
   3   2  -1  722.73   22.40
   3   2  -1  657.03   22.10
   3   2  -1  665.43   22.00
  -3  -2   1  710.53   22.50
  -3  -2   1  738.13   21.20
  -3  -2   1  667.33   22.50
  -3  -2   1  690.53   22.30
   2   2  -1  896.11   25.90
   2   2  -1  859.51   25.30
   2   2  -1  864.11   25.00
   2   2  -1  818.32   25.80
   2   2  -1  854.61   25.90
  -2  -2   1  811.22   25.80
  -2  -2   1  895.61   26.00
  -2  -2   1  853.71   25.80
  -2  -2   1  888.71   25.10
   1   2  -1 2914.01   87.79
   1   2  -1 3245.78   86.39
   1   2  -1 2814.92   87.69
   1   2  -1 3223.58   87.09
   1   2  -1 3205.88   85.99
  -1  -2   1 3213.38   86.99
  -1  -2   1 3218.98   86.39
  -1  -2   1 3408.06   87.09
  -1  -2   1 3290.07   87.09
   0   2  -1  872.01   25.10
   0   2  -1  865.31   24.20
   0   2  -1  884.11   25.10
   0   2  -1  840.72   25.10
   0  -2   1  868.01   24.20
   0  -2   1  892.61   25.20
   0  -2   1  844.02   25.00
   0  -2   1  875.21   25.00
  -1   2  -1  184.08    6.80
  -1   2  -1  181.28    8.00
  -1   2  -1  185.78    6.90
   1  -2   1  185.18    6.20
   1  -2   1  185.08    6.80
   1  -2   1  179.88    6.80
   1  -2   1  185.68    8.80
   1  -2   1  178.18    7.90
  -2   2  -1 2223.38   59.19
  -2   2  -1 2226.98   61.89
  -2   2  -1 1859.71   59.59
   2  -2   1 2142.99   61.69
   2  -2   1 2089.89   61.39
   2  -2   1 2194.28   59.09
   2  -2   1 2122.79   59.09
   2  -2   1 2224.48   59.19
  -3   2  -1  774.02   26.80
  -3   2  -1  792.32   23.50
  -3   2  -1  769.32   23.40
   3  -2   1  807.42   23.50
   3  -2   1  755.22   26.40
   3  -2   1  786.92   26.70
   3  -2   1  790.22   24.20
   3  -2   1  800.52   23.50
  -4   2  -1   59.39    4.70
  -4   2  -1   65.79    7.80
  -4   2  -1   64.39    4.40
  -4   2  -1   68.69    7.60
   4  -2   1   67.79    4.50
   4  -2   1   68.69    4.80
   4  -2   1   60.59    6.70
   4  -2   1   54.79    7.80
  -5   2  -1  321.17   16.70
  -5   2  -1  316.57   16.70
  -5   2  -1  325.07   12.30
  -5   2  -1  330.97   12.10
   5  -2   1  312.77   16.10
   5  -2   1  312.57   16.50
   5  -2   1  305.77   12.10
   5  -2   1  315.47   12.00
  -6   2  -1  774.02   29.80
  -6   2  -1  754.12   24.30
  -6   2  -1  740.03   24.20
  -6   2  -1  704.23   29.70
   6  -2   1  728.93   24.30
   6  -2   1  766.82   24.30
   6  -2   1  743.93   29.50
   6  -2   1  733.33   26.50
   6  -2   1  729.03   28.80
  -7   2  -1   48.30    5.60
  -7   2  -1   30.40    7.80
  -7   2  -1   46.20    5.70
  -7   2  -1   20.60    8.10
   7  -2   1   39.30    9.20
   7  -2   1   39.60    7.50
   7  -2   1   40.60    4.90
   7  -2   1   32.30    6.30
   7  -2   1   49.70    6.10
  -8   2  -1  203.48   15.60
  -8   2  -1  254.87   12.40
   8  -2   1  254.17   17.30
   8  -2   1  232.28   17.60
   8  -2   1  261.37   13.10
   8  -2   1  258.77   16.40
   8  -2   1  208.78   11.30
  -9   2  -1   91.39    8.60
  -9   2  -1   75.49    9.50
   9  -2   1   88.69    9.20
   9  -2   1   81.39   11.60
   9  -2   1   46.10   11.90
   9  -2   1  131.39   16.60
   9  -2   1  118.79    8.40
 -10   2  -1   61.59    7.70
 -10   2  -1   55.09    6.90
  10  -2   1   41.30   13.00
  10  -2   1   26.80   13.00
  10  -2   1   48.90    8.70
 -11   2  -1   -3.80    6.80
 -11   2  -1   22.10    6.20
  11  -2   1   -1.10   15.20
  11  -2   1    3.20   10.00
  11  -2   1    5.70   14.50
  12   1  -1   10.10   12.30
 -12  -1   1   -6.80   17.80
 -12  -1   1   13.10    7.30
 -12  -1   1   17.40   10.10
 -12  -1   1   12.20   12.80
  11   1  -1    6.90    8.50
  11   1  -1   23.10   10.20
  11   1  -1    9.50   11.10
 -11  -1   1  -20.00   15.20
 -11  -1   1    9.00    8.40
 -11  -1   1   -2.30    5.50
 -11  -1   1   12.20   10.00
  10   1  -1   99.49   12.90
  10   1  -1  127.49   11.10
  10   1  -1  123.79   15.50
  10   1  -1  122.99   13.90
  10   1  -1  130.29   16.30
 -10  -1   1  136.49   14.60
 -10  -1   1  128.69   13.60
 -10  -1   1  126.59   24.70
 -10  -1   1  137.59   10.90
   9   1  -1  529.85   32.60
   9   1  -1  512.05   21.20
   9   1  -1  556.34   26.20
   9   1  -1  527.75   23.80
   9   1  -1  526.15   22.70
  -9  -1   1  471.45   24.00
  -9  -1   1  543.95   22.80
  -9  -1   1  555.04   25.30
  -9  -1   1  527.95   21.70
   8   1  -1    0.70    5.40
   8   1  -1    0.30    5.50
   8   1  -1   -0.50    3.20
   8   1  -1    3.50    3.90
   8   1  -1   -0.40    5.70
  -8  -1   1    1.70    3.80
  -8  -1   1   -3.10    5.10
  -8  -1   1    5.90    6.50
   7   1  -1  400.96   16.20
   7   1  -1  410.56   19.90
   7   1  -1  361.56   16.50
   7   1  -1  395.36   17.80
   7   1  -1  389.56   18.00
  -7  -1   1  391.96   18.30
  -7  -1   1  394.76   17.80
  -7  -1   1  374.36   16.30
  -7  -1   1  386.56   16.90
   6   1  -1 1084.19   35.20
   6   1  -1 1099.19   35.20
   6   1  -1 1088.89   35.00
   6   1  -1 1093.19   36.20
   6   1  -1 1125.99   38.20
  -6  -1   1 1100.99   35.10
  -6  -1   1 1112.59   35.20
  -6  -1   1 1096.79   36.50
  -6  -1   1 1115.49   35.40
   5   1  -1    4.80    2.80
   5   1  -1    3.10    3.50
   5   1  -1    5.10    2.90
   5   1  -1    4.00    2.40
   5   1  -1   11.20    4.20
  -5  -1   1    2.60    2.50
  -5  -1   1   -0.90    3.20
  -5  -1   1    1.60    2.50
   4   1  -1   25.10    4.20
   4   1  -1   37.50    4.20
   4   1  -1   39.20    4.60
   4   1  -1   39.00    4.70
   4   1  -1   38.60    5.20
  -4  -1   1   28.10    4.40
  -4  -1   1   35.50    5.10
  -4  -1   1   36.50    4.60
  -4  -1   1   39.00    4.60
   3   1  -1 1165.38   33.90
   3   1  -1 1162.98   34.50
   3   1  -1 1105.69   33.90
   3   1  -1 1169.18   34.90
   3   1  -1 1113.09   33.90
  -3  -1   1 1167.08   33.50
  -3  -1   1 1155.48   34.10
  -3  -1   1 1120.79   34.90
  -3  -1   1 1165.98   34.50
   2   1  -1 1322.97   36.50
   2   1  -1 1306.27   37.00
   2   1  -1 1255.97   36.90
   2   1  -1 1262.97   37.00
   2   1  -1 1360.96   37.20
  -2  -1   1 1170.58   36.70
  -2  -1   1 1317.27   37.20
  -2  -1   1 1323.57   36.40
  -1   1  -1   83.29    3.10
  -1   1  -1   84.29    4.50
   1  -1   1   82.19    3.10
   1  -1   1   80.59    4.20
   1  -1   1   80.49    3.10
  -2   1  -1    3.00    1.20
  -2   1  -1    4.20    1.30
  -2   1  -1    1.90    2.60
  -2   1  -1    2.70    2.50
   2  -1   1    2.30    1.10
   2  -1   1    2.10    1.60
   2  -1   1    3.10    2.40
   2  -1   1    3.30    1.30
   2  -1   1    0.20    2.20
  -3   1  -1  692.03   19.90
  -3   1  -1  694.43   22.40
  -3   1  -1  616.84   20.40
  -3   1  -1  665.03   23.10
  -3   1  -1  657.53   21.10
   3  -1   1  675.53   23.10
   3  -1   1  688.93   19.90
   3  -1   1  670.13   21.10
   3  -1   1  666.23   19.80
   3  -1   1  666.13   22.40
  -4   1  -1  911.71   30.10
  -4   1  -1  932.31   27.60
  -4   1  -1  931.71   29.30
  -4   1  -1  940.81   27.60
  -4   1  -1  951.40   31.70
   4  -1   1  943.61   29.80
   4  -1   1  944.41   27.60
   4  -1   1  946.11   27.60
   4  -1   1  898.51   30.10
   4  -1   1  930.11   31.40
  -5   1  -1   95.49    6.00
  -5   1  -1   99.09    8.60
  -5   1  -1  106.09    8.00
  -5   1  -1  120.49    9.60
  -5   1  -1  102.59    5.90
   5  -1   1  101.09    9.10
   5  -1   1  104.79    8.80
   5  -1   1   98.99    7.80
   5  -1   1   99.69    5.70
  -6   1  -1   42.60    7.10
  -6   1  -1   48.20    5.50
  -6   1  -1   56.09    4.90
  -6   1  -1   42.00    6.20
  -6   1  -1   50.99    8.20
   6  -1   1   53.99    5.70
   6  -1   1   57.39    5.00
   6  -1   1   60.59    8.40
   6  -1   1   56.09    7.70
   6  -1   1   63.99    8.00
  -7   1  -1  181.58    9.90
  -7   1  -1  175.38   12.20
  -7   1  -1  180.78    9.30
  -7   1  -1  202.18   15.20
   7  -1   1  175.08   10.00
   7  -1   1  183.78   13.40
   7  -1   1  184.48    9.00
   7  -1   1  193.88   14.30
   7  -1   1  180.28   12.50
  -8   1  -1   91.99    7.40
  -8   1  -1   62.19    9.70
  -8   1  -1   86.29    8.10
   8  -1   1   76.39    8.30
   8  -1   1   80.79    6.90
   8  -1   1  116.89   12.40
   8  -1   1   95.59   11.80
   8  -1   1   83.29   11.00
  -9   1  -1    8.60    5.20
  -9   1  -1    3.50    3.90
   9  -1   1    4.70    8.80
   9  -1   1   -0.40    8.30
   9  -1   1   21.00    9.10
   9  -1   1   14.00    5.40
   9  -1   1    4.00    3.70
 -10   1  -1   11.70    4.70
 -10   1  -1   12.00    5.80
  10  -1   1    5.50    8.00
  10  -1   1    3.70    9.90
  10  -1   1    8.30   10.70
 -11   1  -1  140.39   11.40
 -11   1  -1  138.99   13.20
  11  -1   1  137.09   13.60
  11  -1   1  152.48   18.70
  11  -1   1  127.69   17.60
 -12   1  -1   58.29    8.10
 -12   1  -1   55.89   10.00
  12  -1   1   49.90   16.70
  12   0  -1   30.30   14.00
 -12   0   1   47.80    8.50
  11   0  -1   85.09   14.90
  11   0  -1   68.29   14.60
  11   0  -1   70.29   11.60
 -11   0   1   83.49    9.70
 -11   0   1   68.89   11.30
 -11   0   1   79.29   14.10
 -11   0   1   53.69   16.90
  10   0  -1   59.79    9.80
  10   0  -1   58.39   13.40
  10   0  -1   47.10   11.00
 -10   0   1   70.19    9.70
 -10   0   1   99.39   10.10
 -10   0   1   76.29   15.60
   9   0  -1   48.70    9.70
   9   0  -1   63.29   10.90
   9   0  -1   67.19    8.30
   9   0  -1   44.10    7.10
   9   0  -1   49.10    9.90
  -9   0   1   66.89   10.70
  -9   0   1   56.79    7.50
  -9   0   1   51.49    7.90
  -9   0   1   62.19   10.50
   8   0  -1  476.85   19.70
   8   0  -1  521.85   23.30
   8   0  -1  471.85   22.70
   8   0  -1  495.05   20.50
   8   0  -1  485.15   23.80
  -8   0   1  501.85   23.00
  -8   0   1  491.45   19.90
  -8   0   1  453.25   22.70
  -8   0   1  498.05   20.80
   7   0  -1  613.74   26.00
   7   0  -1  586.64   22.00
   7   0  -1  588.84   21.60
   7   0  -1  578.74   23.50
   7   0  -1  589.14   23.90
  -7   0   1  568.54   24.00
  -7   0   1  504.65   25.50
  -7   0   1  600.04   25.80
  -7   0   1  563.44   21.50
  -7   0   1  578.34   23.70
   6   0  -1    0.90    4.00
   6   0  -1   -2.70    2.30
   6   0  -1   -0.30    2.90
   6   0  -1    4.00    4.00
   6   0  -1    6.60    4.90
  -6   0   1    3.40    2.60
  -6   0   1    1.10    4.80
  -6   0   1   -2.60    3.00
  -6   0   1    0.30    4.00
  -6   0   1    1.00    3.70
   5   0  -1   25.00    5.70
   5   0  -1   23.70    3.60
   5   0  -1   17.50    3.50
   5   0  -1   16.80    4.50
   5   0  -1   21.70    4.00
  -5   0   1   19.80    5.00
  -5   0   1   21.80    3.80
  -5   0   1   23.90    5.20
  -5   0   1   27.70    5.00
  -5   0   1   23.80    3.80
   4   0  -1 1786.02   53.59
   4   0  -1 1737.93   51.09
   4   0  -1 1822.32   51.99
   4   0  -1 1731.03   51.09
   4   0  -1 1750.82   51.89
  -4   0   1 1735.43   51.09
  -4   0   1 1794.72   51.29
  -4   0   1 1814.62   52.09
  -4   0   1 1650.23   57.89
  -4   0   1 1842.62   53.89
   3   0  -1   65.29    6.40
   3   0  -1   64.69    5.40
   3   0  -1   67.19    6.40
   3   0  -1   63.99    4.60
   3   0  -1   58.79    4.70
  -3   0   1   59.09    5.30
  -3   0   1   61.69    4.80
  -3   0   1   57.59    5.50
  -3   0   1   53.59    5.60
  -3   0   1   68.29    5.30
   2   0  -1 1527.45   43.20
   2   0  -1 1484.95   42.90
   2   0  -1 1489.55   43.90
   2   0  -1 1506.35   43.00
  -2   0   1 1627.54   43.50
  -2   0   1 1452.55   42.90
  -2   0   1 1519.65   44.00
  -2   0   1 1564.84   43.20
  -2   0  -1  782.32   23.60
  -2   0  -1  820.02   22.70
  -2   0  -1  834.12   22.70
   2   0   1  839.22   24.80
   2   0   1  817.72   23.90
   2   0   1  763.02   23.50
   2   0   1  824.42   22.70
   2   0   1  819.32   22.70
  -3   0  -1  575.74   16.90
  -3   0  -1  579.74   17.00
  -3   0  -1  541.05   18.40
  -3   0  -1  541.85   17.90
   3   0   1  569.74   18.40
   3   0   1  537.05   19.40
   3   0   1  585.74   17.00
   3   0   1  568.34   16.90
  -4   0  -1    2.10    2.70
  -4   0  -1    0.30    1.50
  -4   0  -1    4.80    2.80
   4   0   1    2.30    1.60
   4   0   1    2.30    1.80
   4   0   1    5.60    2.90
   4   0   1    3.80    2.90
   4   0   1    2.40    2.80
  -5   0  -1  359.06   14.70
  -5   0  -1  346.87   12.80
  -5   0  -1  359.46   12.90
  -5   0  -1  368.46   15.00
   5   0   1  377.76   16.70
   5   0   1  357.96   14.80
   5   0   1  339.77   12.80
   5   0   1  361.36   14.70
   5   0   1  355.26   12.80
  -6   0  -1  174.28    8.40
  -6   0  -1  170.48    8.70
  -6   0  -1  181.78   11.30
  -6   0  -1  165.88   10.70
   6   0   1  178.58   10.80
   6   0   1  179.38   11.00
   6   0   1  175.58    8.70
   6   0   1  166.78    8.40
   6   0   1  175.28   12.40
  -7   0  -1  284.27   15.40
  -7   0  -1  287.47   12.50
  -7   0  -1  305.67   13.00
  -7   0  -1  280.77   16.00
   7   0   1  281.87   17.00
   7   0   1  293.47   12.90
   7   0   1  317.57   15.80
   7   0   1  304.77   12.60
   7   0   1  298.47   15.70
  -8   0  -1   -1.90    5.40
  -8   0  -1    2.30    3.70
  -8   0  -1    0.10    3.00
  -8   0  -1   10.40   10.50
   8   0   1   -2.60    3.60
   8   0   1   13.10    6.60
   8   0   1    2.20    3.10
   8   0   1    4.00    9.20
   8   0   1   -4.00    6.30
  -9   0  -1  109.59   12.30
  -9   0  -1  146.89   10.50
  -9   0  -1  127.89   12.80
  -9   0  -1  130.19   15.30
   9   0   1  134.69   14.70
   9   0   1  160.18   14.70
   9   0   1  130.79    8.90
   9   0   1  129.49   11.00
   9   0   1  130.19   13.70
 -10   0  -1  125.69    9.70
 -10   0  -1  101.79   11.00
  10   0   1  104.59    8.90
  10   0   1  143.79   16.30
  10   0   1  100.69   13.10
  10   0   1  123.29   16.10
  10   0   1  104.19   12.40
 -11   0  -1   62.99    9.30
 -11   0  -1   62.49    7.20
  11   0   1   71.49   13.20
  11   0   1   59.89   13.90
  11   0   1   56.99   19.60
 -12   0  -1   13.20    7.90
 -12   0  -1   11.00    7.10
  12   0   1    1.30   17.50
  11  -1  -1  -11.70    9.30
  11  -1  -1   -8.50   13.00
  11  -1  -1   -1.10   15.30
 -11   1   1  -43.40   18.00
 -11   1   1    2.20    8.00
 -11   1   1    2.10    6.40
  10  -1  -1  109.69   14.60
  10  -1  -1  108.19   14.90
  10  -1  -1  115.29   14.20
 -10   1   1  107.89   11.00
 -10   1   1  104.99   13.40
 -10   1   1  121.39   19.70
   9  -1  -1  321.47   21.10
   9  -1  -1  269.97   14.60
   9  -1  -1  308.67   21.90
   9  -1  -1  312.27   19.50
   9  -1  -1  295.17   17.20
  -9   1   1  276.77   25.60
  -9   1   1  305.47   15.30
  -9   1   1  286.87   16.50
  -9   1   1  309.47   19.10
   8  -1  -1  204.98   16.20
   8  -1  -1  218.98   16.30
   8  -1  -1  210.48   15.20
   8  -1  -1  199.48   13.20
   8  -1  -1  192.78   11.70
  -8   1   1  178.08   14.60
  -8   1   1  226.58   17.10
  -8   1   1  205.88   11.80
  -8   1   1  207.18   15.80
  -8   1   1  199.78   12.80
   7  -1  -1   94.09   12.40
   7  -1  -1   98.09    7.90
   7  -1  -1   76.89   11.40
   7  -1  -1  101.99   10.90
   7  -1  -1  109.99    9.50
  -7   1   1   98.39   10.70
  -7   1   1   99.59    8.90
  -7   1   1  107.69    8.40
  -7   1   1   99.19   11.70
  -7   1   1  102.49   11.30
   6  -1  -1  614.54   25.80
   6  -1  -1  672.43   27.40
   6  -1  -1  660.43   23.50
   6  -1  -1  669.93   23.30
   6  -1  -1  661.03   24.70
  -6   1   1  648.24   24.70
  -6   1   1  654.13   26.00
  -6   1   1  692.83   23.50
  -6   1   1  681.03   25.50
  -6   1   1  683.23   27.60
   5  -1  -1  553.84   20.10
   5  -1  -1  549.15   22.60
   5  -1  -1  525.75   19.10
   5  -1  -1  554.14   19.10
  -5   1   1  547.55   21.60
  -5   1   1  543.55   20.20
  -5   1   1  527.45   19.10
  -5   1   1  536.15   19.30
  -5   1   1  523.85   22.20
   4  -1  -1   55.39    7.00
   4  -1  -1   42.80    4.90
   4  -1  -1   47.70    6.90
   4  -1  -1   50.29    5.50
   4  -1  -1   45.90    4.40
  -4   1   1   48.50    6.60
  -4   1   1   45.40    4.60
  -4   1   1   48.00    6.50
  -4   1   1   49.50    5.10
  -4   1   1   41.70    5.40
   3  -1  -1 1756.12   52.59
   3  -1  -1 1729.73   50.99
   3  -1  -1 1762.42   53.29
   3  -1  -1 1791.82   51.19
   3  -1  -1 1847.12   51.19
  -3   1   1 1740.23   50.99
  -3   1   1 1762.12   51.29
  -3   1   1 1835.82   51.19
  -3   1   1 1819.52   53.19
  -3   1   1 1825.52   53.49
   2  -1  -1 3801.52  101.59
   2  -1  -1 3767.62  101.29
   2  -1  -1 3561.14  101.49
   2  -1  -1 3707.73  103.09
   2  -1  -1 3655.43  102.69
  -2   1   1 3586.84  102.99
  -2   1   1 3552.44  101.49
  -2   1   1 3715.43  101.59
  -2   1   1 3917.91  101.89
  -2   1   1 3750.12  102.79
   1  -1  -1  926.51   25.80
   1  -1  -1  928.31   26.40
   1  -1  -1  850.11   27.30
   1  -1  -1  930.01   27.30
   1  -1  -1  901.01   26.40
  -1   1   1  958.00   25.90
  -1   1   1  893.91   27.10
  -1   1   1  934.81   27.40
  -2  -1  -1 1820.12   50.49
   2   1   1 1838.62   50.49
   2   1   1 1878.71   50.49
   2   1   1 1798.22   51.19
  -3  -1  -1 1195.68   34.30
  -3  -1  -1 1243.18   35.70
  -3  -1  -1 1169.98   34.20
  -3  -1  -1 1104.59   33.50
   3   1   1 1207.88   33.80
   3   1   1 1240.68   35.60
   3   1   1 1209.18   34.30
   3   1   1 1235.68   34.30
  -4  -1  -1 1122.59   34.10
  -4  -1  -1 1113.39   32.40
  -4  -1  -1 1031.80   31.80
  -4  -1  -1 1127.49   32.30
   4   1   1 1104.49   34.90
   4   1   1 1137.49   34.10
   4   1   1 1102.29   32.30
   4   1   1 1109.49   32.30
   4   1   1 1066.29   32.30
  -5  -1  -1  539.25   20.10
  -5  -1  -1  505.95   18.00
  -5  -1  -1  545.95   18.10
  -5  -1  -1  555.94   18.20
   5   1   1  545.25   18.20
   5   1   1  553.04   21.30
   5   1   1  559.14   20.10
   5   1   1  550.04   18.40
   5   1   1  545.25   18.10
  -6  -1  -1   77.89    5.90
  -6  -1  -1   73.39    7.30
  -6  -1  -1   77.69    6.20
  -6  -1  -1   74.49    7.70
   6   1   1   73.09    6.00
   6   1   1   84.19    5.90
   6   1   1   68.49    7.50
   6   1   1   82.89    8.50
  -7  -1  -1   34.60    4.80
  -7  -1  -1   39.20    4.90
  -7  -1  -1   54.79    7.20
  -7  -1  -1   33.60    6.10
   7   1   1   38.20    5.20
   7   1   1   40.00    5.10
   7   1   1   55.19    8.70
   7   1   1   31.30    6.40
   7   1   1   38.00    6.20
  -8  -1  -1  691.53   23.90
  -8  -1  -1  634.04   25.30
  -8  -1  -1  670.83   23.60
  -8  -1  -1  632.54   26.60
   8   1   1  671.53   23.90
   8   1   1  657.83   28.40
   8   1   1  690.33   23.60
   8   1   1  643.44   25.10
   8   1   1  687.43   27.00
  -9  -1  -1  246.48   13.50
  -9  -1  -1  249.28   12.40
  -9  -1  -1  236.98   16.20
  -9  -1  -1  222.98   16.20
   9   1   1  222.68   12.20
   9   1   1  245.68   16.50
   9   1   1  238.38   18.00
   9   1   1  238.58   15.70
   9   1   1  231.88   13.90
 -10  -1  -1   24.60    4.90
 -10  -1  -1   23.40    8.50
 -10  -1  -1   20.20    6.20
  10   1   1   17.40    7.90
  10   1   1   29.70    9.90
  10   1   1   32.60    7.30
  10   1   1   11.70    4.70
  10   1   1   34.70    9.10
 -11  -1  -1   66.39    9.90
 -11  -1  -1   64.49    7.60
  11   1   1   52.59   11.60
  11   1   1   69.99    9.90
  11   1   1   57.99   11.20
 -12  -1  -1   44.80    9.00
 -12  -1  -1   38.80    7.30
  12   1   1   55.79   11.10
  12   1   1   41.30   12.50
 -13  -1  -1   22.70    7.90
  13   1   1   34.50   14.90
  11  -2  -1  121.29   20.20
  11  -2  -1  103.89   19.50
 -11   2   1  122.69   13.90
 -11   2   1  129.59   17.10
  10  -2  -1   52.19   13.80
  10  -2  -1   67.49   15.00
  10  -2  -1   53.69   10.90
 -10   2   1   54.29    8.00
 -10   2   1   25.90   18.50
 -10   2   1   69.69    9.80
   9  -2  -1   -1.90    9.30
   9  -2  -1    7.70    6.70
   9  -2  -1    8.70   10.30
  -9   2   1   -2.60    4.50
  -9   2   1  -12.30    5.60
  -9   2   1    4.90    7.70
  -9   2   1  -27.00   13.50
   8  -2  -1  216.08   18.10
   8  -2  -1  201.58   17.70
   8  -2  -1  197.28   14.00
   8  -2  -1  182.48   14.90
  -8   2   1  207.98   21.00
  -8   2   1  199.48   15.00
  -8   2   1  196.98   11.90
  -8   2   1  186.28   13.00
  -8   2   1  231.78   17.40
   7  -2  -1  227.88   17.80
   7  -2  -1  237.28   14.80
   7  -2  -1  232.98   13.50
   7  -2  -1  250.07   17.10
  -7   2   1  252.77   13.40
  -7   2   1  255.97   18.60
  -7   2   1  255.17   13.00
  -7   2   1  243.48   14.70
  -7   2   1  242.08   17.20
   6  -2  -1   95.99   11.50
   6  -2  -1   74.29    9.00
   6  -2  -1   85.99    8.20
   6  -2  -1   91.09   11.10
   6  -2  -1   89.39    7.20
  -6   2   1   89.69    9.60
  -6   2   1   86.69   10.20
  -6   2   1   80.89    7.00
  -6   2   1   90.39    8.30
  -6   2   1   95.69   11.70
   5  -2  -1    2.80    4.20
   5  -2  -1   -0.20    2.30
   5  -2  -1   -2.10    4.40
   5  -2  -1    1.00    2.80
  -5   2   1    0.60    2.40
  -5   2   1    1.50    4.30
  -5   2   1    0.40    3.50
  -5   2   1   -3.10    3.20
   4  -2  -1  758.92   27.80
   4  -2  -1  786.12   25.40
   4  -2  -1  810.32   28.80
   4  -2  -1  767.72   25.30
   4  -2  -1  788.82   25.30
  -4   2   1  796.32   25.30
  -4   2   1  780.72   27.90
  -4   2   1  789.22   25.40
  -4   2   1  751.52   28.30
  -4   2   1  769.82   25.40
   3  -2  -1 1911.31   56.29
   3  -2  -1 1891.31   58.59
   3  -2  -1 1992.70   55.89
   3  -2  -1 2045.20   59.29
  -3   2   1 2009.90   56.09
  -3   2   1 1923.41   56.39
  -3   2   1 2014.70   56.59
  -3   2   1 1889.61   58.89
  -3   2   1 2025.40   58.89
   2  -2  -1  150.88    9.10
   2  -2  -1  151.18    7.20
   2  -2  -1  145.39    8.80
   2  -2  -1  149.49    6.40
   2  -2  -1  154.98    7.30
  -2   2   1  155.08    9.30
  -2   2   1  143.59    8.80
  -2   2   1  151.68    7.20
  -2   2   1  149.39    7.20
   1  -2  -1  120.89    7.60
   1  -2  -1  115.49    7.00
   1  -2  -1  125.69    4.70
   1  -2  -1  126.49    6.10
   1  -2  -1  122.19    5.90
  -1   2   1  120.59    7.30
  -1   2   1  124.89    7.80
  -1   2   1  118.59    4.70
   0  -2  -1  315.07   11.10
   0  -2  -1  328.97   11.90
   0  -2  -1  332.47   11.80
   0  -2  -1  330.07    9.60
   0  -2  -1  332.77   11.20
   0   2   1  320.87    9.60
   0   2   1  355.46   12.10
   0   2   1  339.07   11.90
  -1  -2  -1    6.50    1.60
  -1  -2  -1   10.40    2.20
  -1  -2  -1    9.40    1.90
  -1  -2  -1    7.50    1.70
   1   2   1    7.50    1.70
   1   2   1    5.80    1.50
   1   2   1    9.90    1.90
   1   2   1    8.20    1.40
  -2  -2  -1  290.87   11.00
  -2  -2  -1  326.87    9.40
  -2  -2  -1  318.27   11.40
   2   2   1  309.67   10.80
   2   2   1  332.77   11.60
   2   2   1  328.37   11.00
  -3  -2  -1  253.57   10.90
  -3  -2  -1  258.97   10.50
  -3  -2  -1  247.78    9.70
   3   2   1  252.17   10.90
   3   2   1  260.37   10.50
   3   2   1  257.07    9.60
   3   2   1  252.27    9.70
  -4  -2  -1 1868.31   58.79
  -4  -2  -1 2211.88   61.39
  -4  -2  -1 2180.28   62.49
  -4  -2  -1 2178.98   61.19
   4   2   1 2222.38   62.59
   4   2   1 2222.68   59.19
   4   2   1 2253.37   61.39
   4   2   1 2184.68   61.29
  -5  -2  -1  306.87   11.50
  -5  -2  -1  351.26   13.30
  -5  -2  -1  360.86   13.50
   5   2   1  377.46   15.00
   5   2   1  357.06   13.30
   5   2   1  358.96   13.40
  -6  -2  -1  392.06   14.90
  -6  -2  -1  396.96   16.80
  -6  -2  -1  373.06   14.70
  -6  -2  -1  351.26   13.40
   6   2   1  391.06   15.00
   6   2   1  387.46   17.40
   6   2   1  388.96   14.70
   6   2   1  388.16   16.50
   6   2   1  376.96   13.80
  -7  -2  -1  376.56   17.90
  -7  -2  -1  375.06   15.50
  -7  -2  -1  381.66   15.60
   7   2   1  408.56   19.10
   7   2   1  389.66   15.30
   7   2   1  391.76   15.50
   7   2   1  399.96   17.60
   7   2   1  391.46   15.90
  -8  -2  -1  157.98    9.80
  -8  -2  -1  147.09   10.20
  -8  -2  -1  168.38   12.70
  -8  -2  -1  160.18   11.30
   8   2   1  188.18   12.60
   8   2   1  151.18   10.70
   8   2   1  191.98   10.10
   8   2   1  159.28   10.70
   8   2   1  172.68   13.30
  -9  -2  -1   89.99    9.40
  -9  -2  -1   98.19   11.40
  -9  -2  -1  101.59   11.90
  -9  -2  -1   92.19    8.40
   9   2   1   97.49    9.80
   9   2   1   82.39   11.30
   9   2   1  106.29   12.00
   9   2   1   84.59    8.00
   9   2   1   86.49   10.40
 -10  -2  -1  109.39   11.00
 -10  -2  -1   91.99   12.00
 -10  -2  -1   85.39    8.60
 -10  -2  -1   93.59   12.80
  10   2   1   89.09   11.50
  10   2   1  105.09    9.60
  10   2   1   96.59   12.50
  10   2   1  122.69   15.30
 -11  -2  -1   87.79   12.80
 -11  -2  -1   75.39    9.70
 -11  -2  -1   68.99    9.20
  11   2   1   64.39   10.10
  11   2   1   83.79   10.70
  11   2   1   76.09   12.60
 -12  -2  -1  -10.30    5.20
 -12  -2  -1    5.70    8.10
  12   2   1    5.90    9.10
  12   2   1   -0.80    9.60
  12   2   1   15.10   12.60
 -13  -2  -1  108.19   13.50
 -13  -2  -1  109.29   13.40
  13   2   1   60.89   19.50
  13   2   1  112.89   15.40
  10  -3  -1   -4.70   13.30
  10  -3  -1   19.20   14.00
  10  -3  -1   13.40   15.80
 -10   3   1   10.10    6.60
 -10   3   1    0.10    8.30
   9  -3  -1  151.18   18.80
   9  -3  -1  147.59   18.80
   9  -3  -1  119.59   15.10
  -9   3   1  131.59   18.00
  -9   3   1  137.59   14.10
  -9   3   1  137.59   20.70
  -9   3   1  148.59   11.70
   8  -3  -1  101.89   12.60
   8  -3  -1  112.59   16.40
   8  -3  -1  111.39   14.60
   8  -3  -1   95.69   10.40
   8  -3  -1   83.59   11.40
  -8   3   1   99.59   16.30
  -8   3   1   85.09   10.90
  -8   3   1   87.19   12.80
  -8   3   1  106.19    9.80
   7  -3  -1   -2.60    5.80
   7  -3  -1    8.50    4.20
   7  -3  -1    1.80    7.20
   7  -3  -1    2.00    8.10
  -7   3   1   -6.40    3.40
  -7   3   1   -4.80    5.70
  -7   3   1    3.30   10.00
  -7   3   1   -8.40    5.60
  -7   3   1   -2.20    4.60
   6  -3  -1   41.20    6.60
   6  -3  -1   47.20    9.30
   6  -3  -1   39.20    8.00
   6  -3  -1   36.40    5.20
   6  -3  -1   39.20    7.00
  -6   3   1   35.60    5.70
  -6   3   1   51.29    9.80
  -6   3   1   40.10    6.50
  -6   3   1   36.90    7.20
  -6   3   1   39.00    5.60
   5  -3  -1  285.07   12.90
   5  -3  -1  287.07   16.10
   5  -3  -1  265.97   12.90
   5  -3  -1  283.67   16.40
   5  -3  -1  285.27   13.40
  -5   3   1  300.57   13.50
  -5   3   1  285.57   16.30
  -5   3   1  278.97   12.60
  -5   3   1  273.77   16.50
  -5   3   1  292.97   13.50
   4  -3  -1  208.08   12.70
   4  -3  -1  200.08   10.40
   4  -3  -1  189.58    9.90
   4  -3  -1  201.78   13.30
   4  -3  -1  203.08   11.20
  -4   3   1  188.38   12.70
  -4   3   1  211.58   10.10
  -4   3   1  206.48   10.00
   3  -3  -1   43.00    4.60
   3  -3  -1   47.30    6.90
   3  -3  -1   48.80    4.80
   3  -3  -1   48.60    6.00
   3  -3  -1   50.49    6.80
  -3   3   1   46.20    6.50
  -3   3   1   40.60    4.60
  -3   3   1   44.30    4.60
  -3   3   1   39.80    6.40
  -3   3   1   42.50    5.20
   2  -3  -1  399.26   14.60
   2  -3  -1  408.16   16.50
   2  -3  -1  420.86   14.80
   2  -3  -1  397.76   16.70
   2  -3  -1  413.76   12.90
  -2   3   1  428.76   14.80
  -2   3   1  337.77   13.40
  -2   3   1  404.36   14.80
  -2   3   1  417.96   16.90
  -2   3   1  405.36   16.60
   1  -3  -1   18.10    4.40
   1  -3  -1   14.40    1.60
   1  -3  -1   10.30    3.60
   1  -3  -1   16.90    3.10
   1  -3  -1   12.40    2.60
  -1   3   1   18.40    4.20
  -1   3   1   11.90    2.80
  -1   3   1   13.00    1.70
  -1   3   1   13.60    3.80
   0  -3  -1   44.40    4.30
   0  -3  -1   41.10    5.80
   0  -3  -1   45.30    5.50
   0  -3  -1   45.00    4.50
   0   3   1   43.10    5.40
   0   3   1   40.50    5.30
   0   3   1   46.90    4.60
  -1  -3  -1  402.46   13.80
  -1  -3  -1  424.36   14.30
  -1  -3  -1  370.96   13.60
   1   3   1  373.26   14.10
   1   3   1  388.06   13.70
   1   3   1  382.76   13.60
   1   3   1  394.36   11.90
   1   3   1  368.46   13.50
  -2  -3  -1  329.57   11.00
  -2  -3  -1  311.87   11.60
  -2  -3  -1  307.37   11.00
   2   3   1  314.57   11.00
   2   3   1  307.67   11.70
   2   3   1  300.77   12.30
  -3  -3  -1 1407.86   43.60
  -3  -3  -1 1500.85   43.50
  -3  -3  -1 1456.45   40.80
  -3  -3  -1 1637.34   41.10
  -3  -3  -1 1466.75   43.20
   3   3   1 1485.45   43.30
   3   3   1 1411.36   43.60
   3   3   1 1496.45   43.40
  -4  -3  -1   17.10    3.80
  -4  -3  -1   17.20    3.90
  -4  -3  -1   23.70    3.90
   4   3   1   20.10    4.20
   4   3   1   12.80    2.70
   4   3   1   22.90    4.50
   4   3   1   25.30    4.50
  -5  -3  -1 1790.92   53.99
  -5  -3  -1 1769.32   50.49
  -5  -3  -1 1854.61   55.19
   5   3   1 1904.91   55.39
   5   3   1 1852.71   54.09
   5   3   1 1869.51   50.49
   5   3   1 1865.51   55.89
   5   3   1 1868.81   54.09
  -6  -3  -1  668.53   22.90
  -6  -3  -1  672.93   24.40
  -6  -3  -1  667.53   22.90
  -6  -3  -1  567.54   19.40
   6   3   1  678.33   24.50
   6   3   1  671.13   23.00
   6   3   1  685.33   22.90
   6   3   1  690.53   25.50
  -7  -3  -1   77.39    5.70
  -7  -3  -1   65.69    7.00
  -7  -3  -1   82.19    8.80
  -7  -3  -1   74.99    7.20
   7   3   1   88.49    8.40
   7   3   1   81.99    6.70
   7   3   1   84.89    6.10
   7   3   1   75.69    7.80
   7   3   1   76.79    8.60
  -8  -3  -1  244.58   12.90
  -8  -3  -1  217.68   11.20
  -8  -3  -1  248.98   12.50
  -8  -3  -1  238.68   14.70
   8   3   1  264.57   14.60
   8   3   1  236.18   13.20
   8   3   1  243.98   12.20
   8   3   1  242.58   15.40
   8   3   1  232.78   11.20
  -9  -3  -1  326.77   15.70
  -9  -3  -1  383.16   17.10
  -9  -3  -1  371.46   19.60
  -9  -3  -1  361.46   16.40
   9   3   1  373.86   18.20
   9   3   1  358.46   15.40
   9   3   1  355.96   17.30
   9   3   1  350.26   15.70
   9   3   1  353.66   19.70
 -10  -3  -1   47.10    7.30
 -10  -3  -1   62.59    9.90
 -10  -3  -1   30.10    9.70
 -10  -3  -1   31.10    6.80
  10   3   1   38.80    9.00
  10   3   1   61.99    7.30
  10   3   1   42.10    7.20
  10   3   1   56.89    9.00
  10   3   1   50.59    8.00
  10   3   1   11.10   11.10
 -11  -3  -1   11.50    5.00
 -11  -3  -1    6.80    8.70
 -11  -3  -1   17.60    6.80
  11   3   1   22.90    9.90
  11   3   1   53.29   12.90
  11   3   1   23.50    7.00
  11   3   1   14.90    5.90
  11   3   1   28.40    9.00
  11   3   1   23.20   10.00
 -12  -3  -1  188.58   19.50
 -12  -3  -1  144.19   12.90
 -12  -3  -1  175.68   16.10
  12   3   1  199.48   22.00
  12   3   1  167.38   18.70
  12   3   1  127.49   14.90
 -13  -3  -1   76.59   12.90
 -13  -3  -1  101.69   11.00
  13   3   1   65.19   11.70
  13   3   1   90.09   18.90
  10  -4  -1  134.89   22.90
 -10   4   1  131.79   14.60
 -10   4   1  109.39   11.20
   9  -4  -1   19.00   15.20
   9  -4  -1   11.80   12.20
   9  -4  -1   27.30   15.60
  -9   4   1    0.80    8.00
  -9   4   1    8.00   12.00
  -9   4   1   12.00    6.10
   8  -4  -1   62.59    9.60
   8  -4  -1   60.79   10.80
   8  -4  -1   32.40   12.90
  -8   4   1   30.50   15.80
  -8   4   1   49.40    8.70
  -8   4   1   49.50    7.00
  -8   4   1   52.39   11.30
   7  -4  -1  124.09   23.40
   7  -4  -1  124.59   15.70
   7  -4  -1  140.69   11.50
   7  -4  -1  157.28   12.60
  -7   4   1  170.28   20.10
  -7   4   1  164.48   12.20
  -7   4   1  148.79   10.20
  -7   4   1  174.88   16.90
   6  -4  -1  806.22   32.70
   6  -4  -1  764.52   27.90
   6  -4  -1  771.72   27.60
   6  -4  -1  766.22   27.50
   6  -4  -1  784.32   32.80
  -6   4   1  763.02   27.30
  -6   4   1  768.52   27.90
  -6   4   1  800.52   33.30
  -6   4   1  747.33   33.60
   5  -4  -1    1.80    5.40
   5  -4  -1   -2.20    3.50
   5  -4  -1    4.10    5.30
   5  -4  -1    6.20    4.40
   5  -4  -1    1.60    4.00
  -5   4   1    0.60    3.50
  -5   4   1    5.30    2.90
  -5   4   1   -3.10    3.60
  -5   4   1    4.20    5.80
  -5   4   1    5.10    6.50
   4  -4  -1  184.28   12.10
   4  -4  -1  143.79   12.70
   4  -4  -1  169.48   10.40
   4  -4  -1  174.78    9.90
   4  -4  -1  163.08    8.80
  -4   4   1  160.38    8.80
  -4   4   1  160.28   10.30
  -4   4   1  163.48    9.40
  -4   4   1  174.18   13.50
  -4   4   1  173.48   12.60
   3  -4  -1  691.03   30.10
   3  -4  -1  744.53   25.50
   3  -4  -1  757.62   28.90
   3  -4  -1  780.92   25.80
   3  -4  -1  773.72   23.40
  -3   4   1  761.62   28.80
  -3   4   1  780.62   25.90
  -3   4   1  773.92   23.40
  -3   4   1  778.32   29.10
  -3   4   1  782.92   25.80
   2  -4  -1  485.55   20.70
   2  -4  -1  511.85   18.70
   2  -4  -1  498.55   15.90
   2  -4  -1  551.84   18.70
   2  -4  -1  533.45   20.70
  -2   4   1  497.95   15.50
  -2   4   1  524.35   20.60
  -2   4   1  523.75   18.50
  -2   4   1  511.55   18.60
  -2   4   1  527.75   21.30
   1  -4  -1 1123.59   34.30
   1  -4  -1 1075.99   36.20
   1  -4  -1 1120.79   34.50
   1  -4  -1 1144.79   36.10
  -1   4   1 1102.39   36.30
  -1   4   1 1108.89   34.40
  -1   4   1 1143.79   36.10
   0  -4  -1 1431.76   44.40
   0  -4  -1 1470.85   44.30
   0  -4  -1 1394.06   43.20
   0  -4  -1 1488.25   43.20
   0   4   1 1391.46   44.00
   0   4   1 1503.55   44.60
   0   4   1 1518.65   43.50
  -1  -4  -1  644.54   22.00
  -1  -4  -1  611.04   21.30
  -1  -4  -1  628.84   21.40
  -1  -4  -1  657.03   22.20
   1   4   1  694.93   22.20
   1   4   1  649.43   21.60
   1   4   1  620.74   21.90
   1   4   1  657.73   21.70
   1   4   1  673.13   18.90
  -2  -4  -1   47.60    4.20
  -2  -4  -1   51.09    5.10
  -2  -4  -1   54.49    5.90
  -2  -4  -1   58.39    5.80
   2   4   1   51.09    6.20
   2   4   1   50.89    5.20
   2   4   1   51.89    4.30
   2   4   1   58.59    5.50
  -3  -4  -1    2.60    2.20
  -3  -4  -1    1.80    2.30
  -3  -4  -1    3.20    2.70
  -3  -4  -1    3.40    2.60
   3   4   1    1.90    2.40
   3   4   1    1.50    2.60
   3   4   1    1.60    3.50
  -4  -4  -1  310.17   13.20
  -4  -4  -1  308.87   10.20
  -4  -4  -1  339.87   13.70
  -4  -4  -1  326.47   13.20
  -4  -4  -1  339.67   10.70
  -4  -4  -1  308.97   13.10
   4   4   1  320.27   13.20
   4   4   1  310.57   13.10
   4   4   1  309.17   13.60
  -5  -4  -1  299.37   14.00
  -5  -4  -1  314.87   13.70
  -5  -4  -1  315.07   13.70
  -5  -4  -1  326.97    9.80
   5   4   1  320.87   13.70
   5   4   1  318.37   13.50
   5   4   1  337.27   14.80
   5   4   1  349.27   14.40
  -6  -4  -1  196.38   10.50
  -6  -4  -1  206.98   11.70
   6   4   1  189.18   10.40
   6   4   1  193.78   10.80
   6   4   1  209.58   12.20
   6   4   1  207.28   11.90
  -7  -4  -1  334.97   16.40
  -7  -4  -1  350.26   15.40
   7   4   1  335.77   15.30
   7   4   1  340.07   16.50
   7   4   1  342.67   17.30
   7   4   1  308.97   16.40
   7   4   1  329.37   10.80
  -8  -4  -1  226.28    9.90
  -8  -4  -1  271.47   13.80
  -8  -4  -1  261.87   15.20
  -8  -4  -1  276.67   14.30
   8   4   1  294.97   16.00
   8   4   1  283.67   17.20
   8   4   1  281.27   14.60
   8   4   1  281.37   13.60
   8   4   1  292.17   16.30
  -9  -4  -1   41.10    7.90
  -9  -4  -1   36.00    5.80
  -9  -4  -1   40.90    5.30
  -9  -4  -1   42.70    6.90
   9   4   1   56.39    8.30
   9   4   1   44.60    8.40
   9   4   1   47.40    9.40
   9   4   1   46.80    5.90
   9   4   1   49.80    6.30
   9   4   1   47.40    7.50
 -10  -4  -1   69.19    9.00
 -10  -4  -1   62.29    9.50
  10   4   1   56.49    8.70
  10   4   1   63.49    8.60
  10   4   1   94.99   11.20
  10   4   1   68.29   10.40
  10   4   1   69.19   12.00
  10   4   1   58.09    7.40
 -11  -4  -1  122.19   15.00
 -11  -4  -1  123.99   11.70
 -11  -4  -1  119.79   13.30
  11   4   1  124.99   11.90
  11   4   1  170.68   15.40
  11   4   1  137.29   14.70
  11   4   1  132.59   18.00
  11   4   1  111.19   15.60
  11   4   1  135.69   10.10
 -12  -4  -1  156.58   16.20
 -12  -4  -1  174.28   13.70
 -12  -4  -1  160.28   18.40
  12   4   1  165.88   17.00
  12   4   1  145.59   12.40
  12   4   1  135.49   19.00
 -13  -4  -1   15.80   10.10
 -13  -4  -1   -6.10    6.80
  13   4   1  -30.50   12.80
  13   4   1    4.10    7.30
   9  -5  -1   93.39   19.90
  -9   5   1   64.39   16.10
  -9   5   1   73.49    8.90
  -9   5   1   50.29   10.50
   8  -5  -1   50.29   16.00
   8  -5  -1   93.19   12.30
   8  -5  -1  106.09   12.90
  -8   5   1  106.49   13.80
  -8   5   1   86.39    9.70
  -8   5   1   92.79   15.20
   7  -5  -1   74.89    9.30
   7  -5  -1   51.49    8.70
   7  -5  -1   63.99   13.50
  -7   5   1   60.79   11.40
  -7   5   1   51.99    8.20
  -7   5   1   64.19   15.70
  -7   5   1   47.20    6.70
   6  -5  -1   33.20    5.60
   6  -5  -1   36.00    7.30
   6  -5  -1   38.50    6.90
   6  -5  -1   34.00   10.00
   6  -5  -1   16.40    9.20
  -6   5   1   30.20    7.00
  -6   5   1   36.10    8.70
  -6   5   1   66.09   13.20
  -6   5   1   40.80    5.50
   5  -5  -1  160.38   12.30
   5  -5  -1  151.18   14.90
   5  -5  -1  172.78   10.70
   5  -5  -1  162.38    9.80
   5  -5  -1  150.28   14.00
  -5   5   1  156.68   14.80
  -5   5   1  157.68   10.00
  -5   5   1  131.69   17.50
  -5   5   1  158.48   11.40
   4  -5  -1  338.37   19.80
   4  -5  -1  355.66   19.30
   4  -5  -1  348.67   15.40
   4  -5  -1  353.36   16.20
   4  -5  -1  336.47   13.10
  -4   5   1  349.87   19.80
  -4   5   1  358.76   15.50
  -4   5   1  357.06   16.00
  -4   5   1  339.17   19.00
   3  -5  -1   72.09   10.20
   3  -5  -1   56.19    7.50
   3  -5  -1   53.29    6.40
   3  -5  -1   68.99    4.70
   3  -5  -1   62.99    9.00
  -3   5   1   56.19    7.00
  -3   5   1   59.99    6.70
  -3   5   1   42.00    7.90
  -3   5   1   60.39    9.20
   2  -5  -1  472.15   21.00
   2  -5  -1  477.05   18.00
   2  -5  -1  471.15   18.30
   2  -5  -1  464.45   20.20
  -2   5   1  472.25   18.30
  -2   5   1  471.65   20.40
  -2   5   1  478.35   21.30
   1  -5  -1  269.47   13.50
   1  -5  -1  248.18   13.80
   1  -5  -1  264.57   11.70
   1  -5  -1  238.38   12.00
  -1   5   1  260.67   13.50
  -1   5   1  259.67   12.50
  -1   5   1  256.67   11.80
  -1   5   1  249.88   14.10
   0  -5  -1  163.48    9.90
   0  -5  -1  148.39   10.10
   0  -5  -1  163.88    8.70
   0  -5  -1  143.89    8.80
   0   5   1  167.58   10.60
   0   5   1  160.98    9.90
   0   5   1  150.48    8.80
  -1  -5  -1  115.69    7.80
  -1  -5  -1  111.59    8.90
  -1  -5  -1   99.99    7.30
  -1  -5  -1  103.59    7.20
   1   5   1  105.59    7.50
   1   5   1  120.19    8.60
   1   5   1  103.69    7.50
   1   5   1  103.09    4.30
   1   5   1  108.69    7.90
  -2  -5  -1 1480.25   43.40
  -2  -5  -1 1385.76   43.30
   2   5   1 1383.06   43.30
   2   5   1 1442.76   43.40
   2   5   1 1427.86   40.80
   2   5   1 1431.96   43.60
  -3  -5  -1  908.71   28.80
  -3  -5  -1  968.80   30.70
  -3  -5  -1  895.91   30.50
  -3  -5  -1  974.30   29.40
   3   5   1  931.41   30.70
   3   5   1  946.11   30.70
   3   5   1  924.11   30.60
   3   5   1  990.20   29.30
  -4  -5  -1 1401.56   43.40
  -4  -5  -1 1464.15   40.90
  -4  -5  -1 1371.86   40.40
  -4  -5  -1 1348.57   42.30
  -4  -5  -1 1388.06   43.20
  -4  -5  -1 1440.46   43.50
   4   5   1 1394.36   43.30
   4   5   1 1392.06   42.50
   4   5   1 1484.25   43.90
   4   5   1 1353.76   50.09
  -5  -5  -1  770.62   21.70
  -5  -5  -1  685.83   24.80
  -5  -5  -1  711.33   25.40
  -5  -5  -1  695.83   25.00
  -5  -5  -1  675.63   21.00
  -5  -5  -1  674.83   25.00
   5   5   1  773.72   26.10
   5   5   1  709.53   24.90
   5   5   1  706.03   25.10
  -6  -5  -1  276.67    8.90
  -6  -5  -1  263.37   13.50
  -6  -5  -1  276.07   13.60
  -6  -5  -1  266.57   13.70
   6   5   1  280.07   13.40
   6   5   1  286.97   14.70
   6   5   1  291.87   13.90
   6   5   1  267.67   13.50
  -7  -5  -1  133.99   10.00
  -7  -5  -1  114.99    9.40
  -7  -5  -1  117.09   10.50
   7   5   1  133.79   10.60
   7   5   1  113.59    9.80
   7   5   1  124.19   11.40
  -8  -5  -1   -2.90    4.50
  -8  -5  -1    3.80    4.10
  -8  -5  -1    1.50    4.30
   8   5   1   -2.10    3.80
   8   5   1    0.50    3.50
   8   5   1   16.10    5.60
   8   5   1    3.20    4.80
  -9  -5  -1  615.64   26.40
  -9  -5  -1  626.24   27.40
  -9  -5  -1  589.54   24.50
   9   5   1  633.24   28.00
   9   5   1  601.14   24.80
   9   5   1  595.54   24.30
   9   5   1  636.84   26.50
   9   5   1  569.14   27.20
 -10  -5  -1   80.69   10.00
 -10  -5  -1  103.99   11.70
 -10  -5  -1  116.79   12.70
  10   5   1   94.49   13.10
  10   5   1   94.79   10.90
  10   5   1  112.49   12.50
  10   5   1  120.29   14.50
  10   5   1  102.59   10.20
 -11  -5  -1   83.09   11.00
 -11  -5  -1   65.69   10.60
 -11  -5  -1  109.19   13.80
  11   5   1   94.29   11.30
  11   5   1   78.59   12.90
  11   5   1  114.19   13.50
  11   5   1   82.69   11.20
  11   5   1   84.49    6.70
  11   5   1   92.19   14.10
 -12  -5  -1   22.30   10.50
 -12  -5  -1   18.00    8.80
 -12  -5  -1   18.70    7.80
  12   5   1   24.30   10.80
  12   5   1   30.70    5.10
  12   5   1   10.70    8.30
 -13  -5  -1  157.88   19.90
 -13  -5  -1  141.79   15.70
 -13  -5  -1  144.89   19.10
  13   5   1  161.78   22.50
  13   5   1  132.29   16.40
  13   5   1  161.58   10.40
 -14  -5  -1    4.00    8.70
  14   5   1   18.20   16.80
   8  -6  -1  -27.30   16.60
  -8   6   1    4.40    6.70
  -8   6   1  -30.40   14.00
  -8   6   1   11.30    8.70
   7  -6  -1   12.50   12.20
   7  -6  -1   34.80    9.20
   7  -6  -1   32.20    8.00
  -7   6   1   18.90    5.90
  -7   6   1   26.80   12.90
  -7   6   1   29.20    8.10
   6  -6  -1  257.17   17.40
   6  -6  -1  257.97   22.30
   6  -6  -1  266.57   23.20
   6  -6  -1  270.57   13.90
  -6   6   1  254.07   16.10
  -6   6   1  288.27   21.70
  -6   6   1  272.27   14.30
   5  -6  -1   95.29   13.40
   5  -6  -1  122.29   14.70
   5  -6  -1  101.09   12.10
   5  -6  -1   91.39    7.80
   5  -6  -1  101.99    9.40
  -5   6   1   78.99    8.10
  -5   6   1   59.99   12.80
  -5   6   1   76.79   20.10
  -5   6   1   89.29   10.70
   4  -6  -1   58.09   10.50
   4  -6  -1   48.90    5.20
   4  -6  -1   74.79   11.10
   4  -6  -1   61.19    8.20
   4  -6  -1   48.50    6.40
  -4   6   1   50.79    6.30
  -4   6   1   61.99    8.00
  -4   6   1   41.90   10.00
  -4   6   1   63.49   10.10
   3  -6  -1  289.87   14.70
   3  -6  -1  277.67   13.60
   3  -6  -1  272.87   17.60
   3  -6  -1  281.67   17.50
  -3   6   1  235.58   18.00
  -3   6   1  283.47   13.60
  -3   6   1  267.47   16.90
   2  -6  -1  674.53   28.10
   2  -6  -1  694.13   25.30
   2  -6  -1  671.03   24.70
   2  -6  -1  719.23   28.00
  -2   6   1  669.43   25.20
  -2   6   1  711.33   27.80
   1  -6  -1   21.80    5.90
   1  -6  -1   14.60    5.50
   1  -6  -1   12.20    3.20
   1  -6  -1    6.30    3.50
  -1   6   1   13.30    4.20
  -1   6   1    5.80    3.60
  -1   6   1    5.90    4.50
  -1   6   1   16.00    6.10
   0  -6  -1   13.30    5.20
   0  -6  -1   14.60    3.30
   0  -6  -1   31.10    5.80
   0  -6  -1   20.70    4.60
   0   6   1   14.20    5.70
   0   6   1   23.70    4.50
   0   6   1   23.10    5.20
  -1  -6  -1  304.17   14.30
  -1  -6  -1  315.87   14.90
  -1  -6  -1  314.17   14.00
  -1  -6  -1  331.97   15.70
   1   6   1  318.57   14.90
   1   6   1  331.77   14.50
   1   6   1  317.57   14.40
  -2  -6  -1  324.47   14.50
  -2  -6  -1  349.67   15.00
  -2  -6  -1  330.87   15.30
   2   6   1  314.67   14.60
   2   6   1  346.47   15.10
   2   6   1  319.67   15.00
   2   6   1  328.97   11.50
  -3  -6  -1    0.00    2.50
  -3  -6  -1    1.90    3.90
  -3  -6  -1    2.50    3.10
  -3  -6  -1    1.10    2.40
  -3  -6  -1    3.10    3.50
   3   6   1    1.30    3.30
   3   6   1   -1.50    2.40
   3   6   1    3.50    3.90
   3   6   1   -0.30    2.90
  -4  -6  -1  196.88   11.20
  -4  -6  -1  189.08    9.30
  -4  -6  -1  191.08    9.80
  -4  -6  -1  180.08   10.60
  -4  -6  -1  201.58    9.90
  -4  -6  -1  186.88   10.90
   4   6   1  216.08   12.00
   4   6   1  181.08   11.10
   4   6   1  189.48   10.10
  -5  -6  -1  162.08   10.60
  -5  -6  -1  163.18   10.30
  -5  -6  -1  176.78    7.90
  -5  -6  -1  166.38   10.50
  -5  -6  -1  168.98    8.50
   5   6   1  155.88   10.40
   5   6   1  172.78   11.60
   5   6   1  162.88   10.20
   5   6   1  169.88   11.00
  -6  -6  -1   23.00    5.50
  -6  -6  -1   28.40    5.40
  -6  -6  -1   38.70    6.00
  -6  -6  -1   35.60    6.50
  -6  -6  -1   28.30    3.30
   6   6   1   37.50    6.50
   6   6   1   28.10    5.10
   6   6   1   26.40    5.00
   6   6   1   26.90    6.10
  -7  -6  -1  323.57    9.90
  -7  -6  -1  272.57   15.10
  -7  -6  -1  274.17    9.20
  -7  -6  -1  282.97   15.20
  -7  -6  -1  286.07   15.40
   7   6   1  253.47   15.70
   7   6   1  247.68   14.90
   7   6   1  268.77   14.90
  -8  -6  -1  513.55   23.00
  -8  -6  -1  527.65   22.70
  -8  -6  -1  522.25   22.70
   8   6   1  546.45   24.30
   8   6   1  504.05   22.40
   8   6   1  537.55   22.70
   8   6   1  546.85   22.90
  -9  -6  -1  168.98   13.10
  -9  -6  -1  165.08   12.80
  -9  -6  -1  164.48   13.40
   9   6   1  197.98   13.50
   9   6   1  151.78   12.30
   9   6   1  141.39   13.10
   9   6   1  165.68   15.20
 -10  -6  -1    0.00    6.20
 -10  -6  -1   -1.00    4.80
  10   6   1    7.80    8.60
  10   6   1    5.50    6.60
  10   6   1    4.90    7.00
  10   6   1    1.60    6.30
  10   6   1   10.20    5.70
 -11  -6  -1  318.67   18.90
 -11  -6  -1  351.46   20.50
 -11  -6  -1  339.47   20.70
  11   6   1  310.27   20.10
  11   6   1  356.76   24.50
  11   6   1  317.37   20.20
  11   6   1  314.47   22.00
  11   6   1  272.47   18.30
 -12  -6  -1   81.99   12.10
 -12  -6  -1   99.29   12.10
 -12  -6  -1   92.89   13.10
  12   6   1   97.19   13.70
  12   6   1   77.29   13.60
 -13  -6  -1   17.90   11.00
 -13  -6  -1    3.30    8.50
 -13  -6  -1   18.80    9.90
  13   6   1    4.90   12.50
  13   6   1  -12.70   10.60
 -14  -6  -1   22.60   10.00
  14   6   1   29.30   14.90
   7  -7  -1   68.49   15.70
  -7   7   1   61.19    7.80
  -7   7   1   62.89   16.00
  -7   7   1   58.49   11.00
   6  -7  -1   19.40    9.50
   6  -7  -1   30.50    5.10
   6  -7  -1   33.50    5.20
   6  -7  -1   56.79   12.80
  -6   7   1   22.50   10.80
  -6   7   1   35.50    6.40
  -6   7   1   27.60    8.80
   5  -7  -1   46.00   12.50
   5  -7  -1   71.29   10.70
  -5   7   1   45.80   11.80
  -5   7   1   55.09    7.90
  -5   7   1   68.59    9.90
   4  -7  -1  189.28   17.60
   4  -7  -1  188.78   18.30
   4  -7  -1  185.18   14.50
   4  -7  -1  191.38   11.80
  -4   7   1  190.28   14.10
  -4   7   1  189.38   12.30
  -4   7   1  207.08   20.30
  -4   7   1  181.98   18.20
   3  -7  -1  146.79   12.30
   3  -7  -1  140.69   10.10
   3  -7  -1  130.59   15.40
   3  -7  -1  126.39   14.40
  -3   7   1  163.18   15.90
  -3   7   1  164.08   12.30
  -3   7   1  149.09   10.60
  -3   7   1  125.79   13.70
   2  -7  -1    8.10    4.80
   2  -7  -1    2.90    3.70
   2  -7  -1    7.70    7.20
   2  -7  -1    3.00    5.80
  -2   7   1    1.90    6.90
  -2   7   1   11.30    4.70
  -2   7   1    8.50    5.90
   1  -7  -1  269.27   13.90
   1  -7  -1  277.47   15.00
   1  -7  -1  276.67   17.10
   1  -7  -1  271.47   17.10
  -1   7   1  291.47   15.00
  -1   7   1  271.47   16.40
  -1   7   1  306.87   16.90
  -1   7   1  271.47   14.00
   0  -7  -1  342.87   18.50
   0  -7  -1  326.17   16.20
   0  -7  -1  366.16   16.30
   0  -7  -1  368.56   19.20
   0   7   1  351.56   16.40
   0   7   1  360.46   17.80
  -1  -7  -1   99.79    9.80
  -1  -7  -1   82.29   10.20
  -1  -7  -1   86.09    8.90
  -1  -7  -1   82.49    9.70
   1   7   1   94.59    9.50
   1   7   1   82.59    8.50
   1   7   1   85.19    8.80
  -2  -7  -1  408.06   18.30
  -2  -7  -1  390.76   17.70
  -2  -7  -1  402.56   18.50
   2   7   1  408.46   13.30
   2   7   1  400.56   17.90
   2   7   1  418.36   18.00
   2   7   1  388.16   18.00
  -3  -7  -1  886.11   31.20
  -3  -7  -1  939.21   31.50
  -3  -7  -1  897.31   31.40
  -3  -7  -1  888.41   31.40
   3   7   1  864.51   31.40
   3   7   1  897.41   27.90
   3   7   1  899.21   31.40
   3   7   1  893.81   31.50
  -4  -7  -1  347.27   15.60
  -4  -7  -1  285.77   15.00
  -4  -7  -1  293.77   13.00
  -4  -7  -1  302.97   15.10
  -4  -7  -1  303.57   14.50
   4   7   1  295.37   15.10
   4   7   1  290.17   13.10
   4   7   1  309.37   15.70
  -5  -7  -1   32.70    6.70
  -5  -7  -1   29.90    5.70
  -5  -7  -1   23.30    4.30
  -5  -7  -1   33.50    5.20
  -5  -7  -1   32.90    6.20
  -5  -7  -1   22.60    4.70
   5   7   1   19.40    4.70
   5   7   1   26.00    5.10
   5   7   1   36.20    6.20
   5   7   1   30.10    7.30
  -6  -7  -1  563.74   18.90
  -6  -7  -1  540.85   22.10
  -6  -7  -1  558.14   23.00
  -6  -7  -1  598.74   19.70
  -6  -7  -1  520.75   22.90
  -6  -7  -1  555.84   23.10
   6   7   1  552.44   23.70
   6   7   1  565.24   23.20
   6   7   1  575.44   22.40
  -7  -7  -1  349.96   14.00
  -7  -7  -1  381.66   18.90
  -7  -7  -1  361.36   18.20
  -7  -7  -1  371.76   12.80
  -7  -7  -1  369.76   18.20
   7   7   1  370.06   18.40
   7   7   1  387.26   18.40
   7   7   1  352.26   18.80
  -8  -7  -1   53.99    8.00
  -8  -7  -1   79.89   10.20
  -8  -7  -1   79.89   10.50
  -8  -7  -1   43.20    4.40
   8   7   1   88.09   10.60
   8   7   1   58.29    8.40
   8   7   1   80.09   10.00
   8   7   1   77.79   10.90
  -9  -7  -1   84.99   11.20
  -9  -7  -1   96.29   11.30
  -9  -7  -1  100.69   11.80
   9   7   1   89.69   11.90
   9   7   1   99.39   11.00
   9   7   1   92.19   12.40
 -10  -7  -1  229.88   16.50
 -10  -7  -1  249.88   17.50
  10   7   1  233.18   16.40
  10   7   1  264.47   16.30
  10   7   1  225.68   16.60
  10   7   1  238.78   18.60
 -11  -7  -1  146.39   14.90
 -11  -7  -1  125.19   15.40
 -11  -7  -1  124.29   14.30
  11   7   1  116.59   14.10
  11   7   1  129.59   16.30
  11   7   1  126.59   17.00
  11   7   1  102.69   13.30
  11   7   1  122.69   15.20
 -12  -7  -1   11.90    8.30
 -12  -7  -1   -6.10    6.80
 -12  -7  -1   10.60   10.20
  12   7   1    8.80    8.60
  12   7   1   -0.20   10.30
 -13  -7  -1   98.29   15.30
 -13  -7  -1   73.79   12.10
  13   7   1   83.89   16.40
  13   7   1   72.29   13.80
 -14  -7  -1  103.59   16.00
 -14  -7  -1   79.59   12.10
  14   7   1   44.70   17.80
   6  -8  -1   91.39   15.90
  -6   8   1  114.49   16.50
  -6   8   1  106.29   13.50
  -6   8   1  101.89   11.90
   5  -8  -1  146.09   19.90
   5  -8  -1  130.89   14.20
  -5   8   1  154.08   16.00
  -5   8   1  147.09   20.70
  -5   8   1  128.09   11.80
   4  -8  -1   20.40   10.10
   4  -8  -1   25.10    8.70
   4  -8  -1   21.40   12.70
  -4   8   1   26.70   10.00
  -4   8   1   35.20    8.20
  -4   8   1   20.00    5.80
   3  -8  -1   11.30    7.50
   3  -8  -1    6.70    5.30
   3  -8  -1   20.70    7.30
   3  -8  -1   28.60   11.30
  -3   8   1   16.80    4.80
  -3   8   1   19.10    8.70
  -3   8   1   19.80    6.80
   2  -8  -1  316.27   22.10
   2  -8  -1  276.47   25.80
   2  -8  -1  325.77   16.40
   2  -8  -1  293.87   17.30
  -2   8   1  311.97   19.60
  -2   8   1  303.97   17.10
   1  -8  -1  222.18   15.00
   1  -8  -1  242.08   17.60
   1  -8  -1  272.67   20.10
   1  -8  -1  233.88   14.30
  -1   8   1  214.78   16.10
  -1   8   1  237.48   15.10
  -1   8   1  232.48   13.90
   0  -8  -1    2.10    6.00
   0  -8  -1   -2.10    4.30
   0  -8  -1   -0.90    4.00
   0   8   1    2.30    4.00
   0   8   1    2.90    5.20
  -1  -8  -1  287.77   18.50
  -1  -8  -1  277.87   17.60
  -1  -8  -1  285.97   16.00
  -1  -8  -1  305.27   15.80
   1   8   1  299.97   15.80
   1   8   1  289.27   15.90
   1   8   1  296.97   16.40
  -2  -8  -1  939.41   38.40
  -2  -8  -1 1003.30   35.80
  -2  -8  -1  855.11   43.20
  -2  -8  -1 1014.40   35.00
   2   8   1  996.80   35.30
   2   8   1 1021.80   28.20
   2   8   1 1031.20   35.00
   2   8   1  990.00   35.00
  -3  -8  -1  274.07   16.10
  -3  -8  -1  288.17   15.80
  -3  -8  -1  301.57   16.20
  -3  -8  -1  289.17   15.60
   3   8   1  306.77   16.30
   3   8   1  269.17   15.60
   3   8   1  287.57   15.80
   3   8   1  279.37   11.60
  -4  -8  -1  180.58   13.10
  -4  -8  -1  188.38   12.50
  -4  -8  -1  198.38   13.60
   4   8   1  186.68   10.40
   4   8   1  173.78   13.20
   4   8   1  183.98   13.10
   4   8   1  179.08   15.60
  -5  -8  -1  754.42   30.60
  -5  -8  -1  773.52   27.40
  -5  -8  -1  754.52   29.20
  -5  -8  -1  774.02   29.50
  -5  -8  -1  760.62   26.50
  -5  -8  -1  750.52   26.70
   5   8   1  769.12   29.30
   5   8   1  739.83   29.30
   5   8   1  782.92   27.10
   5   8   1  752.22   29.30
  -6  -8  -1  274.47   12.50
  -6  -8  -1  269.97   16.30
  -6  -8  -1  258.37   16.10
  -6  -8  -1  265.87   14.30
  -6  -8  -1  280.87   13.80
   6   8   1  255.47   16.20
   6   8   1  280.67   16.40
   6   8   1  275.27   15.40
   6   8   1  259.07   15.70
  -7  -8  -1   10.10    5.40
  -7  -8  -1   13.90    4.70
  -7  -8  -1   11.30    9.00
  -7  -8  -1    8.70    5.60
  -7  -8  -1   10.70    3.70
  -7  -8  -1   11.70    6.10
   7   8   1   14.20    7.70
   7   8   1   10.70    6.20
   7   8   1    9.40    6.10
   7   8   1   10.20    6.00
  -8  -8  -1  348.17   19.40
  -8  -8  -1  354.96   20.00
  -8  -8  -1  321.57   18.30
  -8  -8  -1  344.07   12.50
   8   8   1  385.36   19.80
   8   8   1  311.87   19.70
   8   8   1  355.46   19.40
   8   8   1  351.66   18.90
  -9  -8  -1  573.64   27.20
  -9  -8  -1  588.94   26.60
  -9  -8  -1  576.54   26.20
   9   8   1  606.74   27.10
   9   8   1  576.74   26.50
   9   8   1  596.44   26.20
 -10  -8  -1   43.50    9.50
 -10  -8  -1   39.60    8.80
 -10  -8  -1   26.60    9.30
  10   8   1   34.70    9.10
  10   8   1   49.60   10.90
  10   8   1   22.40    8.20
  10   8   1   41.80    9.00
 -11  -8  -1  280.97   19.60
 -11  -8  -1  311.87   20.70
 -11  -8  -1  256.27   19.90
  11   8   1  314.67   20.10
  11   8   1  243.68   24.00
  11   8   1  312.27   20.90
  11   8   1  220.38   21.60
 -12  -8  -1  225.58   22.00
 -12  -8  -1  244.88   20.00
 -12  -8  -1  234.88   20.00
  12   8   1  278.57   24.10
  12   8   1  259.07   22.80
 -13  -8  -1   31.40   11.60
 -13  -8  -1   33.80    9.70
  13   8   1   26.20   14.90
  13   8   1   38.20   15.10
 -14  -8  -1   22.40   12.80
 -14  -8  -1   -3.60   10.40
  14   8   1   23.30   16.80
   5  -9  -1    8.20   14.20
  -5   9   1   30.20   14.50
  -5   9   1    6.60    7.20
   4  -9  -1  126.99   17.50
   4  -9  -1  144.79   18.80
  -4   9   1  125.79   12.60
  -4   9   1  119.09   16.80
  -4   9   1  126.09   14.00
   3  -9  -1  140.49   18.60
   3  -9  -1  177.88   25.20
   3  -9  -1  176.18   17.20
  -3   9   1  201.48   13.60
  -3   9   1  195.28   17.30
  -3   9   1  167.38   18.30
   2  -9  -1  109.79   15.00
   2  -9  -1   86.99   12.00
   2  -9  -1   77.99    9.20
   2  -9  -1   81.49   12.70
  -2   9   1   81.69    9.60
  -2   9   1   71.19   20.30
   1  -9  -1  104.99   13.10
   1  -9  -1  127.29   17.20
   1  -9  -1   99.29   12.20
   1  -9  -1  105.79   12.70
  -1   9   1  131.49   12.10
  -1   9   1   92.89   12.80
  -1   9   1   96.39   12.40
   0  -9  -1  229.78   17.40
   0  -9  -1  203.28   14.30
   0  -9  -1  218.68   15.60
   0  -9  -1  204.58   17.70
   0   9   1  190.38   13.90
   0   9   1  215.18   15.80
  -1  -9  -1  213.48   14.90
  -1  -9  -1  214.28   17.10
  -1  -9  -1  219.98   15.30
  -1  -9  -1  195.88   16.00
   1   9   1  196.68   14.80
   1   9   1  215.98   14.10
   1   9   1  195.78   15.10
  -2  -9  -1   11.90    6.00
  -2  -9  -1    7.10    6.90
  -2  -9  -1   21.00    7.90
  -2  -9  -1    0.90    6.50
   2   9   1   15.30    5.60
   2   9   1   17.10    6.70
   2   9   1    9.90    6.10
  -3  -9  -1 1131.79   39.30
  -3  -9  -1 1115.69   39.10
  -3  -9  -1 1018.50   38.20
  -3  -9  -1 1060.89   39.00
   3   9   1 1076.59   38.80
   3   9   1 1093.39   38.90
   3   9   1 1104.29   32.60
   3   9   1 1104.59   39.30
  -4  -9  -1  123.89   11.90
  -4  -9  -1  107.79   12.20
  -4  -9  -1  120.19   12.10
   4   9   1  118.09   12.10
   4   9   1  117.39   11.90
   4   9   1  109.39   13.50
   4   9   1  124.79    8.80
  -5  -9  -1  147.89   14.10
  -5  -9  -1  141.19   13.40
  -5  -9  -1  162.48   11.30
  -5  -9  -1  147.79   12.80
  -5  -9  -1  148.19   12.80
   5   9   1  147.49   13.00
   5   9   1  134.69   13.00
   5   9   1  140.79   13.60
   5   9   1  152.28   11.30
  -6  -9  -1   63.09    8.90
  -6  -9  -1   75.49    9.20
  -6  -9  -1   70.59    9.40
  -6  -9  -1   78.09   10.20
  -6  -9  -1   65.69    8.90
  -6  -9  -1   67.69    9.40
   6   9   1   92.59   11.70
   6   9   1   51.89   14.00
   6   9   1   98.79   11.40
   6   9   1   60.99    9.90
  -7  -9  -1  454.35   18.80
  -7  -9  -1  453.95   17.80
  -7  -9  -1  441.46   22.50
  -7  -9  -1  451.55   22.20
  -7  -9  -1  456.45   23.50
  -7  -9  -1  431.06   20.60
   7   9   1  425.86   22.60
   7   9   1  452.95   22.80
   7   9   1  430.76   21.20
  -8  -9  -1  124.29   13.70
  -8  -9  -1  114.19    8.30
  -8  -9  -1   99.89   12.80
  -8  -9  -1  122.59   12.80
  -8  -9  -1  100.99   13.20
  -8  -9  -1  109.39    8.70
   8   9   1  121.89   14.00
   8   9   1  132.79   14.70
   8   9   1  108.39   13.90
   8   9   1  103.79   13.10
  -9  -9  -1   -0.60    5.50
  -9  -9  -1    2.10    6.60
  -9  -9  -1    0.90    3.20
  -9  -9  -1    1.60    8.10
  -9  -9  -1    3.70    5.20
   9   9   1    1.00    8.00
   9   9   1    5.80    7.00
   9   9   1   -3.70    8.80
   9   9   1   -1.40    7.90
 -10  -9  -1  187.18   16.60
 -10  -9  -1  175.08   16.50
 -10  -9  -1  158.38   18.20
  10   9   1  184.08   17.70
  10   9   1  203.08   19.30
  10   9   1  165.88   17.20
 -11  -9  -1  314.27   21.20
 -11  -9  -1  300.07   21.60
 -11  -9  -1  302.77   23.00
  11   9   1  274.67   22.60
  11   9   1  301.37   23.70
  11   9   1  327.97   23.00
  11   9   1  281.67   20.40
 -12  -9  -1   -7.00    9.90
 -12  -9  -1   12.30   10.30
 -12  -9  -1   21.60    8.50
  12   9   1   12.90   11.70
  12   9   1   15.30   12.50
 -13  -9  -1   53.09   11.90
 -13  -9  -1   68.69   14.90
  13   9   1   70.49   16.40
 -14  -9  -1   60.29   14.90
  14   9   1   74.49   19.50
   4 -10  -1   73.29   15.40
  -4  10   1   60.89    9.70
  -4  10   1   73.59   16.50
   3 -10  -1   23.90   11.40
   3 -10  -1   -5.40   10.60
  -3  10   1  -15.40   11.70
  -3  10   1    9.60    7.00
  -3  10   1   -1.50    9.80
   2 -10  -1  132.59   18.40
   2 -10  -1  139.79   18.80
   2 -10  -1  153.68   18.80
  -2  10   1  127.99   18.80
  -2  10   1  133.99   14.00
  -2  10   1  129.59   17.00
   1 -10  -1  207.38   20.30
   1 -10  -1  227.38   17.70
   1 -10  -1  188.58   20.90
  -1  10   1  221.78   15.70
  -1  10   1  240.48   20.00
  -1  10   1  195.28   18.30
   0 -10  -1   81.19   13.00
   0 -10  -1   64.99   12.10
   0 -10  -1   79.49   11.00
   0 -10  -1   59.79   10.00
   0  10   1   58.49    8.60
   0  10   1   74.69   12.00
  -1 -10  -1   46.50   10.90
  -1 -10  -1   56.89    9.60
  -1 -10  -1   42.80    9.10
  -1 -10  -1   18.90    9.30
   1  10   1   32.10    8.70
   1  10   1   44.10    9.20
   1  10   1   40.70    8.40
  -2 -10  -1  298.77   18.20
  -2 -10  -1  233.28   18.60
  -2 -10  -1  299.87   20.20
  -2 -10  -1  269.97   19.20
   2  10   1  303.77   19.50
   2  10   1  317.17   18.80
   2  10   1  299.47   18.20
  -3 -10  -1  104.19   11.90
  -3 -10  -1   95.19   12.30
  -3 -10  -1   84.29   11.00
  -3 -10  -1   99.99   12.60
   3  10   1   88.99   12.10
   3  10   1   93.59    6.20
   3  10   1   97.39   12.60
   3  10   1   97.09   12.40
  -4 -10  -1   24.90    7.80
  -4 -10  -1   22.20    7.20
  -4 -10  -1   32.90    7.50
  -4 -10  -1   23.90    7.40
  -4 -10  -1   17.50    8.60
   4  10   1   31.40    7.70
   4  10   1   30.00    5.50
   4  10   1   29.50    8.20
   4  10   1   20.90    7.70
  -5 -10  -1  444.26   23.40
  -5 -10  -1  407.06   20.80
  -5 -10  -1  417.76   20.10
  -5 -10  -1  423.06   21.40
  -5 -10  -1  391.76   21.90
   5  10   1  383.16   21.40
   5  10   1  435.16   22.30
   5  10   1  407.76   18.10
   5  10   1  429.86   22.60
  -6 -10  -1  218.78   16.70
  -6 -10  -1  200.28   16.70
  -6 -10  -1  207.58   14.80
  -6 -10  -1  202.18   14.00
  -6 -10  -1  210.58   16.20
   6  10   1  196.68   16.60
   6  10   1  207.18   14.40
   6  10   1  191.98   16.30
   6  10   1  199.88   17.50
  -7 -10  -1   19.10    7.10
  -7 -10  -1   43.00    9.70
  -7 -10  -1   25.00    7.00
  -7 -10  -1   40.10   12.40
  -7 -10  -1   32.20    7.30
  -7 -10  -1   31.30    6.70
   7  10   1   36.40   10.80
   7  10   1   37.20    9.60
   7  10   1   26.40    7.90
   7  10   1   24.10    8.40
  -8 -10  -1   17.60    6.10
  -8 -10  -1    4.70    5.20
  -8 -10  -1    1.10    6.70
  -8 -10  -1   23.30   10.50
  -8 -10  -1    0.70    7.20
  -8 -10  -1   12.50    9.00
   8  10   1   20.50    9.20
   8  10   1   19.50    8.60
   8  10   1   -2.60    6.40
   8  10   1   16.30    9.10
  -9 -10  -1  284.87   19.30
  -9 -10  -1  302.47   13.30
  -9 -10  -1  287.87   20.70
  -9 -10  -1  311.17   21.80
  -9 -10  -1  274.47   12.70
   9  10   1  291.67   21.70
   9  10   1  290.07   21.00
   9  10   1  268.27   20.10
   9  10   1  307.07   21.50
 -10 -10  -1   99.29   13.70
 -10 -10  -1  113.09   13.80
 -10 -10  -1   92.99   13.10
  10  10   1  156.78   18.10
  10  10   1  106.89   14.70
  10  10   1  116.29   15.80
  10  10   1  130.19   17.30
 -11 -10  -1    0.20    7.90
 -11 -10  -1    6.30    9.90
 -11 -10  -1    1.10    9.90
  11  10   1   -0.60   10.40
  11  10   1  -24.60   11.20
  11  10   1   -6.80   13.00
 -12 -10  -1  119.79   14.60
 -12 -10  -1  162.28   28.60
 -12 -10  -1  125.49   15.70
  12  10   1  126.79   17.30
  12  10   1   65.19   17.00
 -13 -10  -1  100.09   14.90
 -13 -10  -1  121.39   17.40
  13  10   1   99.49   21.30
   3 -11  -1  174.48   21.40
  -3  11   1  149.49   20.70
  -3  11   1  146.99   16.60
   2 -11  -1   88.99   15.90
  -2  11   1  104.09   16.70
  -2  11   1  119.39   15.50
   1 -11  -1   11.80   10.90
   1 -11  -1    1.50   10.30
   1 -11  -1   15.70   14.20
  -1  11   1   -0.10    7.20
  -1  11   1    8.70   10.90
  -1  11   1    7.30   10.90
   0 -11  -1  170.88   19.50
   0 -11  -1  183.38   22.30
   0 -11  -1  178.18   21.90
   0  11   1  173.88   18.10
   0  11   1  187.38   15.80
   0  11   1  182.38   19.80
  -1 -11  -1  174.58   18.20
  -1 -11  -1  195.38   22.00
  -1 -11  -1  156.68   17.50
  -1 -11  -1  197.38   20.90
   1  11   1  182.28   16.30
   1  11   1  212.98   19.70
   1  11   1  240.08   18.90
  -2 -11  -1   41.30   12.20
  -2 -11  -1   24.60   10.50
  -2 -11  -1   44.10   10.70
  -2 -11  -1   17.90    9.30
   2  11   1   27.10    8.10
   2  11   1   37.40    9.90
   2  11   1   28.90    9.40
  -3 -11  -1   96.29   12.50
  -3 -11  -1   95.79   13.70
  -3 -11  -1   70.09   10.60
  -3 -11  -1   97.99   13.90
   3  11   1   79.59   11.90
   3  11   1   90.59   12.40
   3  11   1   78.19   12.10
  -4 -11  -1  242.08   19.80
  -4 -11  -1  238.38   19.00
  -4 -11  -1  265.37   18.90
  -4 -11  -1  282.57   19.70
  -4 -11  -1  209.28   18.80
   4  11   1  267.47   20.80
   4  11   1  259.37   18.70
   4  11   1  274.57   19.10
  -5 -11  -1  183.78   17.50
  -5 -11  -1  168.88   16.90
  -5 -11  -1  189.38   19.60
  -5 -11  -1  237.48   17.70
  -5 -11  -1  205.18   16.00
   5  11   1  185.18   17.60
   5  11   1  171.08   16.10
   5  11   1  184.98   12.60
   5  11   1  172.48   17.80
  -6 -11  -1   30.20    9.00
  -6 -11  -1   14.50    8.40
  -6 -11  -1   21.50    9.00
  -6 -11  -1   25.60    7.90
  -6 -11  -1   25.80    8.50
   6  11   1   33.00   10.70
   6  11   1   16.10    8.40
   6  11   1   20.30    8.80
   6  11   1   20.30    9.30
  -7 -11  -1  103.59   13.30
  -7 -11  -1  122.89   13.00
  -7 -11  -1  118.19   16.40
  -7 -11  -1  126.39   16.30
  -7 -11  -1  130.89   14.40
   7  11   1  114.99   13.80
   7  11   1  120.39   15.00
   7  11   1  128.19   15.00
   7  11   1  121.99   14.80
  -8 -11  -1  166.38   18.60
  -8 -11  -1  163.38   13.80
  -8 -11  -1  167.38   13.10
  -8 -11  -1  183.48   21.60
  -8 -11  -1  146.19   20.40
   8  11   1  163.48   20.40
   8  11   1  123.39   16.70
   8  11   1  142.49   17.80
   8  11   1  159.78   18.70
  -9 -11  -1   24.50    6.80
  -9 -11  -1    3.80   15.20
  -9 -11  -1   23.80   10.40
  -9 -11  -1   42.00    9.50
  -9 -11  -1   26.10   24.00
  -9 -11  -1   29.80    7.10
   9  11   1   28.00   11.40
   9  11   1   25.30   11.60
   9  11   1   28.50   10.10
   9  11   1    4.40   10.50
 -10 -11  -1   22.50   10.00
 -10 -11  -1   20.60    5.70
 -10 -11  -1   36.50   10.70
 -10 -11  -1   23.60    5.20
 -10 -11  -1   19.80   13.20
  10  11   1    9.40   11.80
  10  11   1    9.00   10.20
  10  11   1   19.10   14.20
  10  11   1   14.30   12.50
 -11 -11  -1  176.88   21.60
 -11 -11  -1  202.08   25.20
 -11 -11  -1  204.18   20.20
  11  11   1  186.18   21.70
  11  11   1  158.38   20.20
  11  11   1  207.38   24.00
 -12 -11  -1  173.28   20.20
 -12 -11  -1  118.29   16.90
  12  11   1  110.99   16.10
  12  11   1  151.68   22.50
 -13 -11  -1    5.50   13.40
  13  11   1   10.30   20.60
   1 -12  -1  122.39   19.90
  -1  12   1  193.88   25.10
   0 -12  -1   71.09   16.00
   0  12   1   61.39   10.30
   0  12   1  107.29   16.30
  -1 -12  -1   -1.60   15.00
  -1 -12  -1   14.50   12.20
  -1 -12  -1   13.90   11.50
   1  12   1    4.20   11.10
   1  12   1   -2.90    7.80
   1  12   1   -4.60    9.70
  -2 -12  -1  160.98   21.20
  -2 -12  -1  106.09   16.90
  -2 -12  -1  116.59   21.20
   2  12   1  127.69   17.60
   2  12   1  128.79   16.80
   2  12   1  135.99   17.10
  -3 -12  -1  153.28   18.30
  -3 -12  -1  158.18   21.70
  -3 -12  -1  159.08   20.60
  -3 -12  -1  188.98   20.40
   3  12   1  196.18   17.80
   3  12   1  184.68   18.50
   3  12   1  172.68   19.00
  -4 -12  -1   17.40    9.20
  -4 -12  -1   21.60   12.00
  -4 -12  -1    6.40   11.80
  -4 -12  -1   -5.40   10.40
   4  12   1   15.80    9.10
   4  12   1   13.80    8.50
   4  12   1   24.40   10.60
   4  12   1   14.50    3.90
  -5 -12  -1   82.09   13.20
  -5 -12  -1   84.59   12.10
  -5 -12  -1   82.79   16.30
  -5 -12  -1   73.49   13.80
  -5 -12  -1   77.69   13.00
   5  12   1   72.49   12.90
   5  12   1  100.79   14.70
   5  12   1   92.19   14.40
   5  12   1   77.49    8.50
  -6 -12  -1  250.47   21.40
  -6 -12  -1  238.68   22.20
  -6 -12  -1  241.18   20.00
  -6 -12  -1  199.98   20.90
  -6 -12  -1  228.68   19.70
   6  12   1  261.57   23.20
   6  12   1  217.48   19.80
   6  12   1  250.97   21.50
  -7 -12  -1   87.59   14.10
  -7 -12  -1   85.69   11.40
  -7 -12  -1   99.39   15.90
  -7 -12  -1  119.39   16.80
  -7 -12  -1   71.59   12.90
   7  12   1   60.09   12.40
   7  12   1  104.79   16.30
   7  12   1   99.49   15.10
   7  12   1   85.89   11.70
  -8 -12  -1    2.70   12.80
  -8 -12  -1   10.00   10.80
  -8 -12  -1   27.10    9.40
  -8 -12  -1   17.50    8.20
  -8 -12  -1   12.10   12.30
   8  12   1   11.00   10.90
   8  12   1    7.80   13.70
   8  12   1   26.00   11.70
   8  12   1   11.20   10.50
  -9 -12  -1  131.59   22.40
  -9 -12  -1  186.28   22.00
  -9 -12  -1  133.59   14.90
  -9 -12  -1  138.79   19.40
  -9 -12  -1  171.08   15.30
   9  12   1  176.08   20.70
   9  12   1  118.69   15.60
   9  12   1  136.89   18.90
   9  12   1  177.78   22.10
 -10 -12  -1  136.49   31.70
 -10 -12  -1  115.39   12.10
 -10 -12  -1  145.29   19.60
 -10 -12  -1  132.39   12.70
  10  12   1  157.28   18.70
  10  12   1  121.09   19.40
  10  12   1   97.89   17.00
  10  12   1  139.19   19.10
 -11 -12  -1   30.30   13.20
  11  12   1   16.20   14.20
  11  12   1    2.70   15.30
  11  12   1   17.50   18.30
 -12 -12  -1   37.40   13.30
  12  12   1    7.10   18.00
  12  12   1   18.50   17.10
  -1 -13  -1  155.58   21.90
   1  13   1  142.59   17.40
   1  13   1  116.29   17.80
  -2 -13  -1   73.19   16.90
   2  13   1   48.50   13.80
   2  13   1   49.80   13.00
  -3 -13  -1  -16.20   11.10
  -3 -13  -1   -2.90   17.60
  -3 -13  -1  -11.90   12.50
   3  13   1   -1.60   11.00
   3  13   1   -7.10    9.40
  -4 -13  -1   67.19   18.30
  -4 -13  -1   71.59   15.70
  -4 -13  -1  100.79   16.90
   4  13   1   74.09   12.30
   4  13   1   86.29   17.50
   4  13   1   86.99   13.80
  -5 -13  -1  316.47   24.90
  -5 -13  -1  293.17   31.50
  -5 -13  -1  259.87   25.00
  -5 -13  -1  282.87   25.30
   5  13   1  263.37   22.80
   5  13   1  263.17   28.70
   5  13   1  265.97   23.20
  -6 -13  -1   88.59   15.00
  -6 -13  -1   55.19   14.90
  -6 -13  -1   79.59   15.00
  -6 -13  -1   93.59   15.10
  -6 -13  -1   62.99   16.10
   6  13   1   70.39   16.30
   6  13   1   79.89   10.30
   6  13   1   66.99   14.20
   6  13   1   60.59   24.40
  -7 -13  -1   67.99   15.90
  -7 -13  -1   85.49   14.30
  -7 -13  -1  116.29   19.50
  -7 -13  -1   41.60   12.70
  -7 -13  -1   75.29   13.40
   7  13   1   62.89   16.90
   7  13   1   45.50   13.70
   7  13   1   57.69   11.80
  -8 -13  -1  165.58   20.10
  -8 -13  -1  169.98   21.00
  -8 -13  -1  193.28   21.90
  -8 -13  -1  194.18   20.10
  -8 -13  -1  149.69   20.70
   8  13   1  199.08   23.90
   8  13   1  147.29   18.30
   8  13   1  167.78   21.90
   8  13   1  170.78   22.50
  -9 -13  -1  198.68   20.60
  -9 -13  -1  197.28   19.50
  -9 -13  -1  180.48   25.80
  -9 -13  -1  187.28   24.20
  -9 -13  -1  223.58   27.10
   9  13   1  202.98   27.00
   9  13   1  173.38   21.30
   9  13   1  165.68   23.80
   9  13   1  210.98   26.00
 -10 -13  -1   15.80   13.20
  10  13   1    0.60   14.40
  10  13   1   -7.20   15.80
  10  13   1    2.30   14.60
  10  13   1   -5.30   16.50
 -11 -13  -1   44.80   16.60
  11  13   1   46.60   17.70
  11  13   1   44.90   16.70
  -3 -14  -1  145.09   22.70
   3  14   1  202.08   22.90
   3  14   1  200.78   25.60
  -4 -14  -1   59.19   18.40
   4  14   1   76.09   16.80
   4  14   1   56.99   12.80
  -5 -14  -1   35.10   16.20
  -5 -14  -1  -38.90   15.30
   5  14   1    9.30   13.50
   5  14   1    3.90   12.80
  -6 -14  -1  117.29   19.70
  -6 -14  -1   77.49   18.90
  -6 -14  -1  111.49   18.20
  -6 -14  -1   98.29   17.80
   6  14   1  105.89   17.10
   6  14   1  101.49   16.20
  -7 -14  -1   92.99   17.10
  -7 -14  -1  129.09   18.00
  -7 -14  -1  107.69   17.70
  -7 -14  -1  128.99   20.70
   7  14   1   95.29   16.90
   7  14   1  105.69   16.80
  -8 -14  -1   43.60   15.80
  -8 -14  -1   66.69   15.60
   8  14   1   45.30   15.30
   8  14   1   72.69   18.80
  -9 -14  -1    9.00   15.50
  -9 -14  -1   -9.20   13.20
   9  14   1   22.60   16.60
   9  14   1   -8.70   13.90
   8  14  -2   53.59   17.20
   8  14  -2   69.49   15.10
  -8 -14   2   44.30   17.80
  -8 -14   2   86.49   18.50
   7  14  -2   53.69   16.20
   7  14  -2   38.00   13.50
  -7 -14   2   -1.40   16.70
   6  14  -2   91.49   16.80
   6  14  -2  105.39   15.10
  -6 -14   2  106.49   19.10
   5  14  -2  108.49   18.60
   5  14  -2   96.19   15.50
  -5 -14   2   85.39   19.50
   4  14  -2    8.10   11.00
   4  14  -2   -1.90   12.10
  -4 -14   2   16.30   16.60
  10  13  -2   92.69   20.30
 -10 -13   2   78.99   17.70
 -10 -13   2  135.49   26.80
 -10 -13   2  108.19   16.20
   9  13  -2   31.00   16.30
   9  13  -2  -13.90   11.90
   9  13  -2   11.20   14.40
  -9 -13   2    1.50   12.30
  -9 -13   2   -5.40   14.10
  -9 -13   2   15.50   11.50
  -9 -13   2  -35.70   16.70
   8  13  -2  108.69   15.80
   8  13  -2  115.89   28.40
   8  13  -2  123.79   17.10
   8  13  -2  106.29   15.20
  -8 -13   2   99.39   17.00
  -8 -13   2  105.99   14.30
  -8 -13   2  106.29   20.40
  -8 -13   2  113.49   16.00
  -8 -13   2  102.49   17.80
   7  13  -2  168.68   21.40
   7  13  -2  209.08   20.60
   7  13  -2  227.78   22.00
   7  13  -2  204.38   24.60
  -7 -13   2  305.67   32.30
  -7 -13   2  250.27   27.40
  -7 -13   2  207.08   18.20
  -7 -13   2  196.08   25.40
  -7 -13   2  213.78   23.30
  -7 -13   2  237.88   24.70
   6  13  -2   61.89   15.90
   6  13  -2   94.19   13.50
   6  13  -2   93.09   16.30
   6  13  -2   80.19   12.60
  -6 -13   2   88.89   15.90
  -6 -13   2   86.89   14.80
  -6 -13   2   92.59   17.60
  -6 -13   2   87.69   16.10
   5  13  -2   24.10   12.30
   5  13  -2    8.40   10.40
   5  13  -2    9.30    9.60
  -5 -13   2    4.50   13.50
  -5 -13   2  -12.70   13.30
  -5 -13   2  -16.70   11.20
  -5 -13   2  -10.70   11.60
   4  13  -2  161.38   18.70
   4  13  -2  176.88   21.00
  -4 -13   2  212.68   23.40
  -4 -13   2  156.98   17.40
  -4 -13   2  132.79   19.60
   3  13  -2  132.39   15.70
   3  13  -2  110.09   13.90
  -3 -13   2  148.09   27.30
  -3 -13   2  155.88   19.80
   2  13  -2   13.00   10.90
   2  13  -2    5.40    8.10
  -2 -13   2   13.50   17.20
  -2 -13   2    5.60   15.80
   1  13  -2   77.39   14.70
   1  13  -2   52.29   10.50
  -1 -13   2   87.59   19.20
  -1 -13   2   63.39   19.30
  11  12  -2   57.19   20.10
  11  12  -2   22.20   16.70
  11  12  -2   17.80   13.20
  11  12  -2    2.00   16.50
 -11 -12   2    7.20   12.80
 -11 -12   2   27.20   13.20
  10  12  -2   35.70   14.40
  10  12  -2   13.50   13.20
  10  12  -2   60.39   18.50
 -10 -12   2   28.80   13.60
 -10 -12   2    9.00   12.60
 -10 -12   2   16.50   16.80
 -10 -12   2   48.50   11.70
   9  12  -2  249.78   24.20
   9  12  -2  186.98   25.30
   9  12  -2  255.67   30.50
   9  12  -2  204.38   21.90
  -9 -12   2  250.07   25.30
  -9 -12   2  227.48   28.70
  -9 -12   2  267.87   20.50
  -9 -12   2  230.88   21.60
  -9 -12   2  253.37   20.00
   8  12  -2  192.08   22.30
   8  12  -2  218.68   23.60
   8  12  -2  181.58   19.20
   8  12  -2  233.38   27.50
  -8 -12   2  241.98   23.80
  -8 -12   2  210.58   20.40
  -8 -12   2  158.38   18.30
  -8 -12   2  200.28   26.10
  -8 -12   2  246.88   20.00
   7  12  -2   40.00   10.30
   7  12  -2   21.10   11.80
   7  12  -2   42.00   11.10
   7  12  -2   44.80   11.70
  -7 -12   2   52.79   12.80
  -7 -12   2   43.30   13.20
  -7 -12   2   43.60   12.00
  -7 -12   2   52.99   12.30
  -7 -12   2   39.30    9.10
  -7 -12   2   58.69   14.20
   6  12  -2   46.70   10.10
   6  12  -2   26.70   11.10
   6  12  -2   26.80   12.30
   6  12  -2   23.90    8.80
  -6 -12   2   56.99   12.40
  -6 -12   2   21.40   13.90
  -6 -12   2   54.69    8.70
  -6 -12   2   17.10   11.20
  -6 -12   2   44.50   10.90
  -6 -12   2   45.00   12.30
   5  12  -2  171.38   16.00
   5  12  -2  156.78   14.30
   5  12  -2  154.48   19.40
   5  12  -2  164.48   21.10
  -5 -12   2  151.38   17.10
  -5 -12   2  232.48   21.80
  -5 -12   2  192.48   20.50
  -5 -12   2  253.87   31.20
  -5 -12   2  176.78   12.80
  -5 -12   2  178.18   17.90
   4  12  -2   49.90    9.90
   4  12  -2   49.80    7.20
   4  12  -2   68.69   12.30
   4  12  -2   36.10   11.60
  -4 -12   2   41.50   10.60
  -4 -12   2   47.10   12.20
  -4 -12   2   37.00   11.80
  -4 -12   2   53.39   14.40
  -4 -12   2   50.99   13.00
   3  12  -2   37.00    9.80
   3  12  -2   27.50    9.20
   3  12  -2   31.50   10.70
  -3 -12   2   10.80   11.30
  -3 -12   2   22.30   11.80
  -3 -12   2   12.40   12.00
  -3 -12   2   20.00   13.10
   2  12  -2  181.68   17.70
   2  12  -2  220.78   18.80
  -2 -12   2  209.98   22.40
  -2 -12   2  177.18   23.80
  -2 -12   2  225.08   21.50
   1  12  -2  194.58   17.30
   1  12  -2  198.28   20.60
   1  12  -2  214.98   21.70
  -1 -12   2  215.08   23.80
  -1 -12   2  194.38   21.10
  -1 -12   2  213.78   21.60
   0  12  -2   -8.40    7.70
   0  12  -2    5.80   11.20
   0 -12   2   20.30   13.90
   0 -12   2   -3.50   15.60
  -1  12  -2   38.70   14.40
  -1  12  -2   46.40    9.50
   1 -12   2   70.19   16.90
  12  11  -2    4.80   18.00
  12  11  -2  -15.80   15.80
 -12 -11   2    9.70   14.40
 -12 -11   2   18.20   14.30
  11  11  -2   58.29   16.50
  11  11  -2   31.90   15.10
  11  11  -2   49.10   17.50
  11  11  -2   33.40   13.80
 -11 -11   2   24.70   13.10
 -11 -11   2   31.60    9.20
 -11 -11   2   34.10   14.20
 -11 -11   2   22.80   15.90
  10  11  -2  192.58   22.10
  10  11  -2  168.88   19.90
  10  11  -2  225.08   26.90
  10  11  -2  199.68   24.50
 -10 -11   2  217.98   24.40
 -10 -11   2  202.38   16.90
 -10 -11   2  204.98   21.10
 -10 -11   2  223.08   22.90
 -10 -11   2  212.68   17.20
   9  11  -2   86.29   12.60
   9  11  -2  133.99   18.10
   9  11  -2  123.59   15.20
   9  11  -2  147.39   17.40
  -9 -11   2  158.38   17.20
  -9 -11   2  134.79   16.60
  -9 -11   2   94.59   14.70
  -9 -11   2  124.49   15.90
  -9 -11   2  105.19   14.60
   8  11  -2   16.80   12.50
   8  11  -2   18.30   10.40
   8  11  -2   20.30   10.80
   8  11  -2   12.40    9.20
  -8 -11   2   25.40    8.70
  -8 -11   2   14.90   12.70
  -8 -11   2   33.60   10.20
  -8 -11   2   24.20    8.30
  -8 -11   2   23.10    9.40
   7  11  -2  278.47   19.40
   7  11  -2  288.47   22.60
   7  11  -2  281.77   21.30
   7  11  -2  268.37   20.10
  -7 -11   2  242.68   22.40
  -7 -11   2  321.67   24.60
  -7 -11   2  285.07   19.80
  -7 -11   2  326.87   23.10
  -7 -11   2  286.77   18.30
  -7 -11   2  330.57   20.50
   6  11  -2  191.88   17.30
   6  11  -2  207.68   16.30
   6  11  -2  181.08   15.90
   6  11  -2  199.38   18.80
  -6 -11   2  166.78   18.00
  -6 -11   2  194.18   17.60
  -6 -11   2  195.68   21.70
  -6 -11   2  205.78   18.40
  -6 -11   2  195.88   16.90
  -6 -11   2  210.28   15.00
   5  11  -2   88.59   10.00
   5  11  -2   85.39   12.30
   5  11  -2  108.79   14.30
   5  11  -2   89.49   12.10
  -5 -11   2   77.69   12.10
  -5 -11   2   82.49   10.90
  -5 -11   2   83.39    9.30
  -5 -11   2   87.49   12.20
  -5 -11   2   90.79   13.70
  -5 -11   2   91.49   13.10
   4  11  -2  167.08   18.60
   4  11  -2  174.78   17.40
   4  11  -2  190.98   12.70
   4  11  -2  191.18   15.10
  -4 -11   2  165.88   15.40
  -4 -11   2  202.38   11.60
  -4 -11   2  208.68   18.80
  -4 -11   2  248.38   20.20
  -4 -11   2  198.98   18.30
  -4 -11   2  215.38   18.50
   3  11  -2  353.76   13.80
   3  11  -2  349.87   22.70
   3  11  -2  376.76   20.40
   3  11  -2  397.66   22.30
  -3 -11   2  351.36   23.50
  -3 -11   2  411.66   21.80
  -3 -11   2  365.36   22.20
   2  11  -2  103.19   13.40
   2  11  -2  115.09   13.20
  -2 -11   2  131.89   18.80
  -2 -11   2   90.49   11.20
  -2 -11   2  154.18   17.70
  -2 -11   2   92.79   12.70
  -2 -11   2  117.69   16.10
   1  11  -2   25.10    8.70
   1  11  -2   21.90   10.20
   1  11  -2   23.40    7.60
  -1 -11   2   19.50   12.80
  -1 -11   2   -6.10   10.10
  -1 -11   2   25.70   10.20
   0  11  -2  243.18   19.80
   0  11  -2  241.18   16.20
   0  11  -2  253.97   20.10
   0 -11   2  204.08   23.80
   0 -11   2  268.67   20.20
   0 -11   2  207.08   23.10
  -1  11  -2   91.89   12.80
  -1  11  -2   87.59   10.60
   1 -11   2   92.69   14.00
   1 -11   2  112.09   16.20
   1 -11   2   78.49   15.60
  -2  11  -2   32.40   11.60
  -2  11  -2   53.59   13.70
   2 -11   2   38.80   17.30
   2 -11   2   58.59   13.70
  -3  11  -2  -12.90   13.80
  -3  11  -2   13.90    7.00
   3 -11   2   15.90   15.40
  13  10  -2   19.20   16.20
 -13 -10   2   16.70   14.20
 -13 -10   2   -4.20   13.40
  12  10  -2  114.89   18.20
  12  10  -2  110.49   19.30
 -12 -10   2   81.99   15.40
 -12 -10   2   75.79   15.10
  11  10  -2  253.97   25.40
  11  10  -2  133.59   16.80
  11  10  -2  190.48   23.80
  11  10  -2  167.98   21.60
 -11 -10   2  169.08   15.20
 -11 -10   2  196.78   20.80
 -11 -10   2  151.88   18.10
 -11 -10   2  164.88   14.80
 -11 -10   2  180.88   22.60
  10  10  -2   42.20   11.90
  10  10  -2   27.90   13.70
  10  10  -2   31.00   10.90
  10  10  -2   29.40   12.90
 -10 -10   2   38.10    8.50
 -10 -10   2   21.50    8.60
 -10 -10   2   24.30   12.10
 -10 -10   2   38.20    9.60
 -10 -10   2   41.00   11.70
   9  10  -2   40.60   11.30
   9  10  -2   33.20   10.60
   9  10  -2   17.40   10.40
   9  10  -2   37.80   10.90
  -9 -10   2   34.70   12.40
  -9 -10   2   30.10    7.90
  -9 -10   2   23.50   10.00
  -9 -10   2   25.60    8.80
  -9 -10   2   20.70    7.90
   8  10  -2  327.07   24.50
   8  10  -2  313.17   22.10
   8  10  -2  329.97   21.60
   8  10  -2  263.47   19.20
  -8 -10   2  343.27   21.70
  -8 -10   2  336.07   23.50
  -8 -10   2  326.47   20.20
  -8 -10   2  321.17   17.90
   7  10  -2  127.09   14.40
   7  10  -2  119.39   14.30
   7  10  -2   87.39   12.00
   7  10  -2  121.59   14.50
  -7 -10   2   86.19   11.20
  -7 -10   2  120.79   14.30
  -7 -10   2  110.99   14.30
  -7 -10   2  104.69   13.00
  -7 -10   2  113.99   16.60
  -7 -10   2   88.19   12.20
   6  10  -2   -5.90    6.70
   6  10  -2    6.50    8.10
   6  10  -2    5.50    6.80
   6  10  -2    4.60    5.70
  -6 -10   2   -2.80    7.00
  -6 -10   2    7.50   13.90
  -6 -10   2   16.70    6.80
  -6 -10   2   14.50    6.30
  -6 -10   2    6.20    8.50
  -6 -10   2   10.90    7.70
   5  10  -2   94.39   12.50
   5  10  -2   91.49   11.00
   5  10  -2   78.99    9.80
   5  10  -2   74.79   11.10
  -5 -10   2  100.09   11.80
  -5 -10   2   98.39   11.60
  -5 -10   2   89.19   12.00
  -5 -10   2   77.89    9.10
  -5 -10   2   99.49   13.10
  -5 -10   2  103.79   12.10
   4  10  -2  257.97   17.10
   4  10  -2  273.17   16.00
   4  10  -2  273.57   14.20
   4  10  -2  303.07   19.20
  -4 -10   2  286.07   13.80
  -4 -10   2  269.37   19.30
  -4 -10   2  257.97   17.90
  -4 -10   2  286.17   18.40
  -4 -10   2  280.17   18.20
  -4 -10   2  280.07   16.50
   3  10  -2  133.39   13.60
   3  10  -2  138.39   13.90
   3  10  -2  143.79   15.50
   3  10  -2  147.19   12.40
  -3 -10   2  145.09   15.60
  -3 -10   2  153.58   16.00
  -3 -10   2  137.29    8.80
  -3 -10   2  136.19   16.40
  -3 -10   2  140.59   14.60
   2  10  -2   69.89    9.20
   2  10  -2   94.39   11.30
   2  10  -2   71.09   10.40
  -2 -10   2   76.99   10.60
  -2 -10   2   77.39   11.30
  -2 -10   2   96.89   12.00
  -2 -10   2  106.29   13.40
  -2 -10   2  100.29   13.20
   1  10  -2  241.08   15.50
   1  10  -2  242.38   17.20
   1  10  -2  236.78   16.20
  -1 -10   2  213.48   19.60
  -1 -10   2  224.98   17.10
  -1 -10   2  259.17   16.30
  -1 -10   2  244.98   17.90
  -1 -10   2  203.68   21.90
   0  10  -2  112.19   14.10
   0  10  -2   76.39    9.60
   0 -10   2   78.59   11.10
   0 -10   2   87.99    9.80
   0 -10   2  100.69   13.30
   0 -10   2   83.09   12.50
   0 -10   2   76.39   13.20
  -1  10  -2   21.00    5.80
  -1  10  -2   20.70    9.00
  -1  10  -2    6.00    7.10
   1 -10   2   10.90   10.10
   1 -10   2    7.10   10.40
   1 -10   2   23.50    8.70
  -2  10  -2   75.09   13.90
  -2  10  -2   94.79   10.30
  -2  10  -2   87.39   12.10
   2 -10   2   78.79   14.20
   2 -10   2   88.09   15.70
   2 -10   2   97.69   12.30
  -3  10  -2  120.59   14.10
  -3  10  -2  123.69   12.10
  -3  10  -2  109.09   16.30
   3 -10   2   85.99   19.40
   3 -10   2  162.48   21.50
   3 -10   2  102.29   14.10
  -4  10  -2    4.60    6.50
  -4  10  -2   17.80   11.10
  -4  10  -2    4.90   12.40
   4 -10   2   14.80   14.40
  13   9  -2   54.59   17.30
 -13  -9   2   63.39   15.40
 -13  -9   2   59.69   15.50
  12   9  -2  104.99   17.10
  12   9  -2   82.89   15.20
 -12  -9   2   59.49   13.60
 -12  -9   2  104.29   14.90
  11   9  -2   34.00   11.80
  11   9  -2   17.80   14.00
  11   9  -2   -2.40   11.30
  11   9  -2   29.50   13.10
 -11  -9   2    8.40    9.50
 -11  -9   2   14.90   12.70
 -11  -9   2    2.70   11.40
 -11  -9   2    5.20    9.40
  10   9  -2   89.89   14.30
  10   9  -2   56.99   13.00
  10   9  -2   72.29   12.10
  10   9  -2   81.69   12.10
  10   9  -2   93.49   13.60
 -10  -9   2   91.89   13.80
 -10  -9   2   65.89   11.40
 -10  -9   2   70.99   11.80
 -10  -9   2   86.79    9.30
   9   9  -2  270.77   20.90
   9   9  -2  283.07   21.50
   9   9  -2  265.97   20.60
  -9  -9   2  273.77   20.70
  -9  -9   2  293.37   15.90
  -9  -9   2  279.97   22.30
  -9  -9   2  277.97   21.20
   8   9  -2   25.50    9.20
   8   9  -2    5.90    8.10
   8   9  -2   14.40    8.60
   8   9  -2    4.00    8.00
  -8  -9   2   17.10    9.50
  -8  -9   2   24.80    8.10
  -8  -9   2   14.60    5.80
  -8  -9   2   19.80    8.30
   7   9  -2  228.48   18.10
   7   9  -2  237.18   17.40
   7   9  -2  230.58   15.80
   7   9  -2  234.38   16.30
  -7  -9   2  229.18   15.40
  -7  -9   2  212.28   13.80
  -7  -9   2  223.38   18.00
  -7  -9   2  254.77   17.40
   6   9  -2  297.47   18.30
   6   9  -2  269.37   18.20
   6   9  -2  309.77   16.90
   6   9  -2  284.47   16.90
  -6  -9   2  288.97   16.90
  -6  -9   2  293.47   18.90
  -6  -9   2  271.37   17.60
  -6  -9   2  280.97   16.00
  -6  -9   2  290.37   15.70
  -6  -9   2  278.97   16.90
   5   9  -2  196.78   15.80
   5   9  -2  203.78   15.20
   5   9  -2  207.28   13.40
   5   9  -2  201.58   13.70
  -5  -9   2  206.58   12.70
  -5  -9   2  194.88   16.10
  -5  -9   2  219.58   14.30
  -5  -9   2  204.78   15.20
  -5  -9   2  238.88   13.70
   4   9  -2    1.50    4.60
   4   9  -2   -6.10    4.60
   4   9  -2    3.70    4.60
   4   9  -2   -4.20    5.00
  -4  -9   2   -3.60    6.20
  -4  -9   2   -1.40    5.40
  -4  -9   2   -3.10    5.00
  -4  -9   2    3.20    4.20
  -4  -9   2    7.80    5.70
  -4  -9   2    1.20    4.80
   3   9  -2  299.67   17.80
   3   9  -2  299.37   16.80
   3   9  -2  272.37   15.10
   3   9  -2  299.77   13.20
  -3  -9   2  292.07   12.70
  -3  -9   2  291.57   17.10
  -3  -9   2  311.27   16.20
  -3  -9   2  319.27   18.80
  -3  -9   2  284.07   17.80
   2   9  -2  117.79   12.40
   2   9  -2  124.09   11.20
   2   9  -2  122.79    7.10
   2   9  -2  116.49   11.00
  -2  -9   2  118.89   11.60
  -2  -9   2  133.69   13.60
  -2  -9   2  105.59   13.70
  -2  -9   2  109.19    6.90
  -2  -9   2  121.99   12.40
  -2  -9   2  118.89   12.60
   1   9  -2  448.76   20.00
   1   9  -2  422.76   20.40
   1   9  -2  415.36   19.70
  -1  -9   2  428.66   23.00
  -1  -9   2  411.96   19.70
  -1  -9   2  421.46   20.80
  -1  -9   2  423.86   22.30
   0   9  -2  225.58   13.70
   0   9  -2  229.38   15.30
   0   9  -2  206.18   14.50
   0  -9   2  224.58   15.60
   0  -9   2  194.28   18.50
   0  -9   2  219.48   13.30
   0  -9   2  200.58   16.10
  -1   9  -2  280.37   17.90
  -1   9  -2  282.37   16.40
  -1   9  -2  264.37   14.90
   1  -9   2  258.67   14.70
   1  -9   2  261.27   20.90
   1  -9   2  293.37   16.70
   1  -9   2  270.27   19.60
  -2   9  -2   43.80    8.10
  -2   9  -2   42.40    6.10
  -2   9  -2   57.09   10.60
   2  -9   2   38.90    9.80
   2  -9   2   41.00   10.50
   2  -9   2   45.90    7.00
   2  -9   2   32.70   11.50
  -3   9  -2   11.00    5.10
  -3   9  -2   25.50   10.10
  -3   9  -2   20.30    7.80
   3  -9   2   10.90   10.40
   3  -9   2   26.30   12.90
   3  -9   2   14.20    8.80
  -4   9  -2  137.79   15.10
  -4   9  -2  126.99   16.80
  -4   9  -2  129.39   11.20
   4  -9   2  167.38   21.80
   4  -9   2  152.58   16.60
  -5   9  -2   89.09    9.60
  -5   9  -2   91.39   17.30
  -5   9  -2  110.89   12.10
   5  -9   2  125.89   18.50
  13   8  -2   11.30   13.80
 -13  -8   2   -0.20   10.90
 -13  -8   2   13.90   12.50
  12   8  -2   34.30   11.60
  12   8  -2   36.20   12.90
 -12  -8   2   37.80    9.60
 -12  -8   2    9.90    9.50
 -12  -8   2   14.00   12.10
 -12  -8   2   43.20   12.10
  11   8  -2  168.98   19.30
  11   8  -2  170.38   20.10
  11   8  -2  175.58   23.80
  11   8  -2  149.59   18.70
 -11  -8   2  169.88   28.50
 -11  -8   2  142.69   12.20
 -11  -8   2  160.98   18.30
 -11  -8   2  178.48   17.80
  10   8  -2  146.69   20.20
  10   8  -2  127.09   16.30
  10   8  -2  146.69   16.30
  10   8  -2  131.69   15.90
 -10  -8   2  118.69   14.60
 -10  -8   2  125.99   15.80
 -10  -8   2  102.39   11.80
 -10  -8   2  148.69   18.60
   9   8  -2    4.90    8.10
   9   8  -2   13.20    8.30
   9   8  -2    7.40    8.10
   9   8  -2   12.90    7.00
   9   8  -2    5.70    7.30
  -9  -8   2    2.20    5.30
  -9  -8   2    0.40    6.50
  -9  -8   2   -3.70    5.60
  -9  -8   2   -2.90    7.80
   8   8  -2  528.55   25.40
   8   8  -2  629.34   28.10
   8   8  -2  592.24   27.40
   8   8  -2  600.14   26.70
  -8  -8   2  589.04   22.60
  -8  -8   2  624.64   26.60
  -8  -8   2  600.94   27.40
  -8  -8   2  585.94   27.10
   7   8  -2  623.04   27.80
   7   8  -2  639.44   26.50
   7   8  -2  622.24   26.10
  -7  -8   2  586.24   23.00
  -7  -8   2  651.13   26.20
  -7  -8   2  631.64   27.40
  -7  -8   2  601.84   27.30
   6   8  -2    0.80    5.70
   6   8  -2   -2.80    5.80
   6   8  -2   -1.30    5.40
   6   8  -2    0.80    4.70
  -6  -8   2    6.10    4.60
  -6  -8   2    0.70    5.90
  -6  -8   2    6.50    5.10
  -6  -8   2    1.40    6.30
  -6  -8   2    1.70    5.70
   5   8  -2   21.20    5.00
   5   8  -2   40.60    8.10
   5   8  -2   35.40    6.50
   5   8  -2   35.70    6.50
  -5  -8   2   40.00    6.70
  -5  -8   2   44.60    8.20
  -5  -8   2   43.30    6.70
  -5  -8   2   32.20    6.90
  -5  -8   2   41.60    6.90
   4   8  -2  288.87   13.90
   4   8  -2  285.17   14.50
   4   8  -2  268.57   15.60
   4   8  -2  294.37   16.50
  -4  -8   2  290.47   15.70
  -4  -8   2  300.97   16.30
  -4  -8   2  274.07   13.70
  -4  -8   2  209.68   22.70
  -4  -8   2  283.67   16.10
  -4  -8   2  280.67   13.70
   3   8  -2  118.99   10.50
   3   8  -2  115.69    9.70
   3   8  -2  139.29    8.90
   3   8  -2  139.79   12.00
  -3  -8   2  127.49    8.60
  -3  -8   2  129.79   11.40
  -3  -8   2  120.59   10.90
  -3  -8   2  151.48   12.70
   2   8  -2    0.50    4.80
   2   8  -2    3.90    3.90
   2   8  -2    0.40    3.30
   2   8  -2    4.20    4.00
  -2  -8   2    0.40    4.50
  -2  -8   2    6.80    6.00
  -2  -8   2    2.60    3.10
  -2  -8   2    6.00    4.40
  -2  -8   2    6.40    4.70
  -2  -8   2    0.70    4.70
   1   8  -2  526.15   21.30
   1   8  -2  511.35   15.40
   1   8  -2  521.95   20.90
  -1  -8   2  503.85   15.50
  -1  -8   2  514.55   21.70
  -1  -8   2  519.85   20.90
  -1  -8   2  504.65   23.90
  -1  -8   2  526.35   23.30
  -1  -8   2  442.96   20.80
   0   8  -2  503.35   21.50
   0   8  -2  480.45   21.00
   0   8  -2  501.95   20.50
   0  -8   2  522.85   24.60
   0  -8   2  512.05   22.00
   0  -8   2  496.45   20.30
   0  -8   2  487.25   21.20
  -1   8  -2    2.50    5.00
  -1   8  -2   11.50    4.10
  -1   8  -2    5.90    5.00
   1  -8   2    1.70    7.50
   1  -8   2    9.80    4.90
   1  -8   2    7.20    6.60
   1  -8   2   10.80    4.70
  -2   8  -2   71.69    8.70
  -2   8  -2   61.69    9.80
  -2   8  -2   65.49   11.90
   2  -8   2   78.19   11.60
   2  -8   2   35.30   16.20
   2  -8   2   70.79    8.50
   2  -8   2   69.09    8.00
  -3   8  -2  257.77   15.40
  -3   8  -2  280.17   18.90
  -3   8  -2  260.17   13.70
   3  -8   2  257.97   20.10
   3  -8   2  279.97   16.20
   3  -8   2  237.68   14.10
   3  -8   2  262.07   21.20
  -4   8  -2  130.19    9.80
  -4   8  -2  123.99   12.80
  -4   8  -2  121.19   24.30
   4  -8   2  143.49   20.40
   4  -8   2  113.49   13.00
   4  -8   2  103.29   14.00
  -5   8  -2    1.80   10.60
  -5   8  -2   -0.70    4.60
  -5   8  -2   -6.20    7.10
   5  -8   2   23.60   14.40
   5  -8   2    8.50   10.90
   5  -8   2   -2.60    8.10
  -6   8  -2   41.30   14.40
  -6   8  -2   76.49   10.20
  -6   8  -2   60.19    7.30
   6  -8   2   65.69   11.10
   6  -8   2   70.69   16.00
  13   7  -2  102.59   16.90
 -13  -7   2   82.09   13.10
 -13  -7   2   65.09   13.80
  12   7  -2  126.49   14.80
  12   7  -2  124.19   11.10
  12   7  -2  121.49   16.70
 -12  -7   2  161.08   18.20
 -12  -7   2  143.29   13.90
 -12  -7   2  176.68   18.30
 -12  -7   2  168.98   22.50
  11   7  -2   83.49   13.00
  11   7  -2  103.89   12.90
  11   7  -2  137.09   18.10
  11   7  -2  134.09   17.10
  11   7  -2  105.29   10.00
 -11  -7   2   82.69   11.30
 -11  -7   2  114.29   14.50
 -11  -7   2  109.19   11.30
 -11  -7   2  139.79   16.10
  10   7  -2  131.79   14.30
  10   7  -2  137.99   10.10
  10   7  -2  154.48   18.90
  10   7  -2  128.69   15.30
  10   7  -2  139.89   16.10
  10   7  -2  142.39   16.50
 -10  -7   2  159.88   15.40
 -10  -7   2  186.08   12.50
 -10  -7   2  160.78   17.70
 -10  -7   2  144.89   15.50
   9   7  -2  338.87   20.10
   9   7  -2  373.86   19.80
   9   7  -2  344.27   15.30
   9   7  -2  369.06   21.10
   9   7  -2  369.96   20.90
   9   7  -2  368.86   21.80
  -9  -7   2  350.26   16.30
  -9  -7   2  351.36   20.30
  -9  -7   2  363.96   21.50
  -9  -7   2  354.06   20.10
   8   7  -2   83.49    8.20
   8   7  -2   86.89   10.60
   8   7  -2   83.79   11.20
   8   7  -2   79.49   11.50
   8   7  -2   72.19    9.80
  -8  -7   2   93.49   11.70
  -8  -7   2   91.49    9.20
  -8  -7   2   95.29   11.60
  -8  -7   2   86.19   11.30
   7   7  -2   50.49    8.10
   7   7  -2   35.70    7.30
   7   7  -2   30.10    7.10
   7   7  -2   32.20    7.20
  -7  -7   2   25.60    5.70
  -7  -7   2   32.00    7.00
  -7  -7   2   30.00    5.50
  -7  -7   2   38.30    8.20
   6   7  -2  783.32   30.20
   6   7  -2  780.52   29.10
   6   7  -2  813.92   28.80
   6   7  -2  738.13   29.60
  -6  -7   2  763.22   29.90
  -6  -7   2  755.52   28.80
  -6  -7   2  788.32   26.70
  -6  -7   2  775.32   30.00
   5   7  -2  263.57   14.80
   5   7  -2  240.78   13.50
   5   7  -2  243.38   13.40
   5   7  -2  243.58   14.70
  -5  -7   2  268.47   13.60
  -5  -7   2  238.08   13.20
  -5  -7   2  242.18   12.80
  -5  -7   2  248.18   15.00
  -5  -7   2  248.98   14.90
   4   7  -2   75.39    8.60
   4   7  -2   71.29    7.90
   4   7  -2   78.59    8.20
   4   7  -2   78.39    9.50
  -4  -7   2   79.79    8.20
  -4  -7   2   72.89    9.10
  -4  -7   2   72.59    8.70
  -4  -7   2   63.19    7.60
  -4  -7   2   66.09    7.40
   3   7  -2   27.10    5.40
   3   7  -2   18.60    5.10
   3   7  -2   22.10    4.80
   3   7  -2   21.90    4.30
  -3  -7   2   18.00    4.70
  -3  -7   2   27.80    6.20
  -3  -7   2   21.60    5.30
  -3  -7   2   16.40    4.50
  -3  -7   2   20.90    4.80
   2   7  -2  217.68   13.00
   2   7  -2  221.88    9.80
   2   7  -2  204.98   11.10
   2   7  -2  221.18   12.20
  -2  -7   2  231.48   12.90
  -2  -7   2  222.48   10.00
  -2  -7   2  217.88   11.60
  -2  -7   2  230.48   14.60
  -2  -7   2  240.98   14.60
  -2  -7   2  174.18   17.50
   1   7  -2  153.68    6.80
   1   7  -2  143.69    9.80
   1   7  -2  142.69   10.00
  -1  -7   2  150.68   12.50
  -1  -7   2  141.39    9.30
  -1  -7   2  157.58   10.70
  -1  -7   2  143.59    7.30
  -1  -7   2  164.58   11.20
  -1  -7   2  157.08   10.10
   0   7  -2   25.00    5.60
   0   7  -2   21.00    5.20
   0   7  -2   27.30    5.00
   0  -7   2   23.30    5.60
   0  -7   2   33.50    7.80
   0  -7   2   22.70    5.70
   0  -7   2   22.10    4.70
  -1   7  -2  282.47   16.10
  -1   7  -2  311.47   14.20
  -1   7  -2  299.67   15.80
   1  -7   2  307.07   14.00
   1  -7   2  319.57   17.20
   1  -7   2  300.27   15.00
   1  -7   2  299.57   17.90
  -2   7  -2  335.87   14.90
  -2   7  -2  330.17   15.70
  -2   7  -2  313.17   17.40
   2  -7   2  323.27   15.60
   2  -7   2  326.37   19.90
   2  -7   2  324.97   14.70
   2  -7   2  345.27   18.70
  -3   7  -2  134.09   13.30
  -3   7  -2  111.49   10.20
   3  -7   2  124.29   14.20
   3  -7   2  127.69   10.50
   3  -7   2  132.69    9.50
   3  -7   2  115.69   14.50
  -4   7  -2   -3.70    6.90
  -4   7  -2    6.00    5.20
  -4   7  -2    3.80    3.70
   4  -7   2   -7.00    4.10
   4  -7   2    6.90    8.30
   4  -7   2    5.90    8.30
   4  -7   2   -0.90    5.10
  -5   7  -2   97.29   14.00
  -5   7  -2   97.29    8.50
  -5   7  -2  127.29   11.20
   5  -7   2  124.19   15.80
   5  -7   2  103.69   15.40
   5  -7   2  103.09   12.10
  -6   7  -2   63.39    6.90
  -6   7  -2   88.19   11.40
  -6   7  -2   76.99   15.20
   6  -7   2   61.29    7.30
   6  -7   2   88.59   13.90
   6  -7   2   76.69    7.90
   6  -7   2   68.19    9.40
  -7   7  -2   -1.10    4.90
  -7   7  -2    6.00   12.30
  -7   7  -2   -3.80    7.00
   7  -7   2    0.20    6.20
   7  -7   2   21.30    8.30
  13   6  -2   57.99   15.90
  13   6  -2   61.59    8.70
 -13  -6   2   48.00   13.70
 -13  -6   2   60.49   12.00
  12   6  -2    1.10    6.00
  12   6  -2    2.30   10.80
  12   6  -2   -5.70   11.90
 -12  -6   2   19.40    9.70
 -12  -6   2   -1.70    9.70
 -12  -6   2   -0.10    8.60
 -12  -6   2  -10.50    7.00
  11   6  -2  121.29   16.30
  11   6  -2  102.59   13.90
  11   6  -2  124.49   17.60
  11   6  -2  116.19   17.50
  11   6  -2  111.39   10.70
 -11  -6   2   99.99   13.00
 -11  -6   2   97.19   12.10
 -11  -6   2  123.99   15.00
 -11  -6   2  116.39   14.30
  10   6  -2  388.26   23.70
  10   6  -2  370.26   16.10
  10   6  -2  378.06   22.50
  10   6  -2  369.66   21.70
  10   6  -2  382.06   21.60
  10   6  -2  381.76   22.40
 -10  -6   2  358.76   21.80
 -10  -6   2  410.06   21.70
 -10  -6   2  388.46   17.10
 -10  -6   2  377.56   20.60
   9   6  -2  277.97   19.00
   9   6  -2  242.38   12.30
   9   6  -2  270.27   18.20
   9   6  -2  267.37   18.20
   9   6  -2  238.68   15.60
   9   6  -2  249.58   16.40
  -9  -6   2  269.37   17.80
  -9  -6   2  238.38   14.60
  -9  -6   2  235.98   15.90
  -9  -6   2  262.17   16.70
   8   6  -2   36.00    5.30
   8   6  -2   35.80    8.60
   8   6  -2   35.00    6.90
   8   6  -2   41.80    8.70
   8   6  -2   48.90    8.50
   8   6  -2   32.10    6.90
  -8  -6   2   37.50    7.50
  -8  -6   2   39.50    5.90
  -8  -6   2   44.20    8.40
  -8  -6   2   27.80    6.40
   7   6  -2  505.85   21.70
   7   6  -2  488.05   21.70
   7   6  -2  507.25   22.30
   7   6  -2  481.65   22.40
   7   6  -2  485.45   18.40
  -7  -6   2  526.45   18.90
  -7  -6   2  502.95   22.10
  -7  -6   2  497.05   22.30
  -7  -6   2  465.25   21.80
   6   6  -2  170.38   11.30
   6   6  -2  172.78   12.50
   6   6  -2  149.19    9.30
   6   6  -2  165.38   12.50
   6   6  -2  118.49   10.50
  -6  -6   2  162.58   12.10
  -6  -6   2  151.48   11.20
  -6  -6   2  156.68   11.60
  -6  -6   2  156.28    9.40
   5   6  -2   27.00    5.60
   5   6  -2   31.90    6.70
   5   6  -2   27.80    5.90
  -5  -6   2   25.10    4.70
  -5  -6   2   28.90    6.20
  -5  -6   2   23.90    5.20
  -5  -6   2   35.10    6.60
   4   6  -2  253.07   12.10
   4   6  -2  273.57   12.70
   4   6  -2  266.77   13.70
   4   6  -2  246.98   13.30
  -4  -6   2  256.87   13.60
  -4  -6   2  249.58   12.50
  -4  -6   2  249.58   13.40
  -4  -6   2  267.57   13.50
  -4  -6   2  256.27   12.20
   3   6  -2 1050.19   32.00
   3   6  -2 1058.29   34.30
   3   6  -2 1038.00   34.00
   3   6  -2 1006.10   31.90
  -3  -6   2 1082.19   33.70
  -3  -6   2  993.30   31.90
  -3  -6   2 1030.30   33.90
  -3  -6   2  878.61   35.90
   2   6  -2  105.49    7.40
   2   6  -2  120.59    8.80
   2   6  -2  123.49    6.90
   2   6  -2  110.79    8.30
  -2  -6   2  114.69    8.50
  -2  -6   2  110.69    6.80
  -2  -6   2  102.49    7.90
  -2  -6   2  112.49    8.50
   1   6  -2   78.99    5.10
   1   6  -2   80.49    6.70
   1   6  -2   73.59    6.70
  -1  -6   2   78.59    7.00
  -1  -6   2   78.29    7.60
  -1  -6   2   77.49    5.10
  -1  -6   2   78.29    6.50
  -1  -6   2   74.69    7.10
   0   6  -2  480.25   18.00
   0   6  -2  467.95   18.20
   0   6  -2  464.05   18.10
   0  -6   2  409.46   19.10
   0  -6   2  465.85   20.60
   0  -6   2  472.55   14.20
   0  -6   2  485.55   19.40
   0  -6   2  461.85   18.10
  -1   6  -2  151.58   10.50
  -1   6  -2  162.48    9.10
   1  -6   2  142.29   12.00
   1  -6   2  161.78    9.10
   1  -6   2  140.99    9.50
  -2   6  -2   30.80    5.30
  -2   6  -2   34.10    4.90
  -2   6  -2   34.80    6.60
   2  -6   2   28.80    4.50
   2  -6   2   30.60    7.80
   2  -6   2   31.60    8.30
   2  -6   2   32.30    5.50
  -3   6  -2  122.49   12.10
  -3   6  -2  131.89    9.30
   3  -6   2  121.39    5.70
   3  -6   2  111.29   13.70
   3  -6   2  128.09    5.70
   3  -6   2  112.89   11.80
   3  -6   2  136.89    8.40
   3  -6   2  123.39   12.60
  -4   6  -2  459.85   17.70
  -4   6  -2  488.35   23.40
  -4   6  -2  461.75   18.30
   4  -6   2  452.45   15.50
   4  -6   2  490.25   18.10
   4  -6   2  453.55   18.40
   4  -6   2  476.85   23.60
   4  -6   2  474.25   24.30
   4  -6   2  458.45   15.70
  -5   6  -2   46.80    5.60
  -5   6  -2   56.29    6.70
  -5   6  -2   46.20    9.70
   5  -6   2   50.09    6.70
   5  -6   2   41.30    9.80
   5  -6   2   46.70    6.90
   5  -6   2   52.39    6.20
   5  -6   2   50.39    5.70
   5  -6   2   55.49   10.90
  -6   6  -2   44.80   11.70
  -6   6  -2   53.19    7.10
  -6   6  -2   49.90    6.60
   6  -6   2   51.39    7.80
   6  -6   2   33.10   10.60
   6  -6   2   51.19    7.10
   6  -6   2   58.59   12.60
   6  -6   2   46.00    6.50
  -7   6  -2   75.49   13.20
  -7   6  -2   94.39   10.20
  -7   6  -2   73.39    7.40
   7  -6   2   77.09    9.00
   7  -6   2  107.69   11.90
   7  -6   2   89.59   14.20
   7  -6   2   86.19    9.70
  -8   6  -2  137.69   10.90
  -8   6  -2  123.99   17.70
   8  -6   2  112.49   14.30
   8  -6   2   93.69   18.30
   8  -6   2  116.39   12.00
  13   5  -2   12.00   15.70
  13   5  -2   12.30    9.30
 -13  -5   2   34.50   13.40
 -13  -5   2   21.40    9.00
  12   5  -2   94.89   15.80
  12   5  -2   80.59    9.90
  12   5  -2   74.29   13.10
 -12  -5   2   88.09   13.40
 -12  -5   2  103.19   14.80
 -12  -5   2   71.29   11.60
 -12  -5   2   92.79   12.40
  11   5  -2  235.38   23.50
  11   5  -2  227.58   14.40
  11   5  -2  204.98   20.50
  11   5  -2  268.77   19.00
  11   5  -2  235.58   19.50
  11   5  -2  173.38   17.60
 -11  -5   2  231.78   16.70
 -11  -5   2  243.98   18.60
  10   5  -2   12.00    7.30
  10   5  -2    2.10    5.50
  10   5  -2   -2.90    9.30
  10   5  -2    9.10    6.70
  10   5  -2   -6.40    8.40
  10   5  -2    2.20    7.20
 -10  -5   2  -13.30    4.70
 -10  -5   2   -7.20    5.50
 -10  -5   2   -0.80    7.00
 -10  -5   2    8.00    6.30
   9   5  -2  398.46   20.70
   9   5  -2  393.46   16.90
   9   5  -2  407.46   20.80
   9   5  -2  438.96   22.70
   9   5  -2  374.96   22.20
   9   5  -2  399.66   21.80
  -9  -5   2  406.76   20.40
  -9  -5   2  397.96   20.90
  -9  -5   2  398.66   17.30
  -9  -5   2  418.56   20.50
   8   5  -2   31.90    7.70
   8   5  -2   36.70    8.50
   8   5  -2   27.10    7.40
   8   5  -2   37.50    7.20
   8   5  -2   36.10    5.60
   8   5  -2   29.60    7.20
  -8  -5   2   44.70    8.80
  -8  -5   2   32.50    6.30
  -8  -5   2   21.90    6.30
  -8  -5   2   41.90    6.70
   7   5  -2  235.68   14.00
   7   5  -2  248.38   14.90
   7   5  -2  224.48   14.00
   7   5  -2  231.08   11.40
   7   5  -2  248.08   14.90
   7   5  -2  226.58   14.40
  -7  -5   2  245.98   12.10
  -7  -5   2  244.68   14.20
  -7  -5   2  251.77   14.50
  -7  -5   2  242.78   14.60
   6   5  -2  144.09   11.00
   6   5  -2  128.59    9.50
   6   5  -2  150.38   10.50
   6   5  -2  138.99    8.20
   6   5  -2  127.39    9.90
  -6  -5   2  141.49   10.40
  -6  -5   2  119.49   10.10
  -6  -5   2  128.59   10.30
   5   5  -2  574.14   21.60
   5   5  -2  562.04   19.80
   5   5  -2  561.04   22.20
   5   5  -2  585.74   22.40
   5   5  -2  570.94   21.10
  -5  -5   2  559.24   22.10
  -5  -5   2  597.14   25.60
  -5  -5   2  572.44   22.00
  -5  -5   2  578.54   22.20
   4   5  -2  776.52   25.40
   4   5  -2  781.32   27.20
   4   5  -2  783.82   27.10
   4   5  -2  779.32   26.30
  -4  -5   2  735.93   26.80
  -4  -5   2  765.82   26.30
  -4  -5   2  806.32   25.90
   3   5  -2  454.65   18.40
   3   5  -2  486.25   18.60
   3   5  -2  481.45   17.30
   3   5  -2  457.55   16.70
  -3  -5   2  486.85   17.70
  -3  -5   2  473.05   18.60
  -3  -5   2  503.55   16.80
  -3  -5   2  461.95   17.30
  -3  -5   2  489.45   18.50
   2   5  -2 1659.23   47.50
   2   5  -2 1648.54   49.50
   2   5  -2 1598.44   47.50
   2   5  -2 1566.84   49.10
  -2  -5   2 1631.54   47.50
  -2  -5   2 1831.12   47.90
  -2  -5   2 1633.04   49.40
  -2  -5   2 1586.44   49.30
  -2  -5   2 1633.34   49.20
   1   5  -2  806.02   25.80
   1   5  -2  837.42   24.60
   1   5  -2  805.12   26.80
  -1  -5   2  813.52   26.90
  -1  -5   2  835.22   28.00
  -1  -5   2  826.02   25.90
  -1  -5   2  834.02   24.70
  -1  -5   2  811.32   26.70
   0   5  -2  482.25   17.70
   0   5  -2  492.45   15.00
   0   5  -2  489.65   17.90
   0   5  -2  498.15   17.80
   0  -5   2  492.75   17.70
   0  -5   2  497.15   15.20
   0  -5   2  498.55   19.80
  -1   5  -2  176.68    9.60
  -1   5  -2  182.08    9.00
  -1   5  -2  165.78    9.90
   1  -5   2  183.38   10.40
   1  -5   2  191.88   11.90
   1  -5   2  176.08    9.20
   1  -5   2  180.48    6.50
   1  -5   2  181.38    8.90
  -2   5  -2  499.15   18.00
  -2   5  -2  493.95   17.70
  -2   5  -2  523.65   20.70
   2  -5   2  503.25   17.70
   2  -5   2  512.75   21.90
   2  -5   2  484.05   17.80
   2  -5   2  509.45   20.50
   2  -5   2  495.25   15.30
   2  -5   2  502.75   15.40
  -3   5  -2  644.74   22.10
  -3   5  -2  652.53   25.90
   3  -5   2  652.63   20.20
   3  -5   2  646.64   26.10
   3  -5   2  657.43   22.10
   3  -5   2  658.53   27.20
   3  -5   2  674.43   22.10
   3  -5   2  630.64   20.20
  -4   5  -2   66.59    5.60
  -4   5  -2   59.69    8.40
  -4   5  -2   70.39    6.70
   4  -5   2   76.59   10.40
   4  -5   2   68.09    6.40
   4  -5   2   57.99    6.20
   4  -5   2   49.70    6.60
   4  -5   2   67.09   10.30
   4  -5   2   69.69    5.80
  -5   5  -2  298.27   18.90
  -5   5  -2  314.37   12.90
  -5   5  -2  300.07   13.20
   5  -5   2  316.47   19.40
   5  -5   2  318.27   19.80
   5  -5   2  308.77   13.80
   5  -5   2  316.07   12.80
   5  -5   2  290.77   13.10
  -6   5  -2  252.27   19.70
  -6   5  -2  287.57   13.10
  -6   5  -2  280.87   12.20
   6  -5   2  302.07   32.50
   6  -5   2  281.77   13.50
   6  -5   2  277.07   14.20
   6  -5   2  287.67   22.20
   6  -5   2  289.27   12.60
  -7   5  -2    3.40    4.40
  -7   5  -2   -2.00    3.60
  -7   5  -2   -1.60    8.40
   7  -5   2    4.90    7.00
   7  -5   2    5.20    9.90
   7  -5   2   -7.20   10.40
   7  -5   2    4.10    5.10
  -8   5  -2   27.20    5.00
  -8   5  -2   35.80    6.10
  -8   5  -2   17.80   11.10
   8  -5   2   39.20    7.70
   8  -5   2   27.70    9.60
   8  -5   2   21.80   12.50
  -9   5  -2   79.29   10.40
  -9   5  -2   79.79    9.30
   9  -5   2   89.59   10.80
   9  -5   2  102.09   18.80
  13   4  -2  113.29   21.10
  13   4  -2   70.49   12.90
 -13  -4   2   59.89   11.00
 -13  -4   2   63.69   15.60
  12   4  -2   40.10   14.80
  12   4  -2   27.80   12.00
  12   4  -2   22.10    8.80
 -12  -4   2   33.30   11.70
 -12  -4   2    4.30   11.70
 -12  -4   2   12.10    7.30
 -12  -4   2   26.50   10.10
  11   4  -2   -1.80    8.70
  11   4  -2  -18.50   11.60
  11   4  -2   19.20   11.70
  11   4  -2   -9.00    9.00
  11   4  -2   12.50    7.10
  11   4  -2   12.00    8.10
 -11  -4   2   -5.70    5.70
 -11  -4   2    2.40    7.40
 -11  -4   2    0.40    7.60
  10   4  -2  284.37   17.70
  10   4  -2  264.37   17.10
  10   4  -2  288.87   21.70
  10   4  -2  263.57   18.30
  10   4  -2  258.37   15.10
 -10  -4   2  234.78   18.70
 -10  -4   2  263.87   16.30
 -10  -4   2  290.87   18.60
   9   4  -2  124.29   12.30
   9   4  -2  154.28   15.80
   9   4  -2  161.88   12.70
   9   4  -2  130.09   10.90
   9   4  -2  130.39   12.90
  -9  -4   2  128.69   10.90
  -9  -4   2  140.29   12.40
  -9  -4   2  135.69   12.80
  -9  -4   2  128.39   12.30
   8   4  -2   52.09    9.00
   8   4  -2   27.50    8.00
   8   4  -2   51.69    7.40
   8   4  -2   48.80    8.30
   8   4  -2   52.49    6.60
   8   4  -2   35.80    7.30
  -8  -4   2   45.70    7.60
  -8  -4   2   58.69    8.20
  -8  -4   2   54.29    8.40
  -8  -4   2   74.29    9.50
   7   4  -2   43.20    8.70
   7   4  -2   44.80    7.10
   7   4  -2   40.10    5.70
   7   4  -2   39.70    6.80
   7   4  -2   20.70    6.60
  -7  -4   2   38.10    6.90
  -7  -4   2   46.60    7.20
  -7  -4   2   51.79    7.70
  -7  -4   2   50.59    6.60
   6   4  -2  474.75   23.70
   6   4  -2  567.34   21.80
   6   4  -2  426.16   27.10
   6   4  -2  528.75   21.20
   6   4  -2  530.15   18.90
   6   4  -2  580.14   22.40
  -6  -4   2  564.04   21.70
  -6  -4   2  562.74   19.50
  -6  -4   2  565.04   22.20
  -6  -4   2  553.74   21.50
   5   4  -2  390.56   17.10
   5   4  -2  403.06   17.00
   5   4  -2  403.36   16.60
   5   4  -2  417.76   16.80
   5   4  -2  424.56   15.30
   5   4  -2  426.36   17.20
  -5  -4   2  417.16   15.20
  -5  -4   2  418.56   17.20
  -5  -4   2  389.06   17.00
  -5  -4   2  407.66   17.30
   4   4  -2  122.29    7.10
   4   4  -2  125.49    7.80
   4   4  -2  125.69    8.70
   4   4  -2  132.89    8.00
   4   4  -2  115.89    8.20
  -4  -4   2  127.29    7.20
  -4  -4   2  115.69    8.50
  -4  -4   2  118.59    8.20
  -4  -4   2  124.89    8.40
   3   4  -2 1130.49   33.80
   3   4  -2 1122.49   33.60
   3   4  -2 1013.60   32.60
   3   4  -2 1088.49   34.50
  -3  -4   2 1123.99   34.60
  -3  -4   2 1120.89   34.70
  -3  -4   2 1092.19   33.90
  -3  -4   2 1103.79   33.40
   2   4  -2  934.91   30.10
   2   4  -2 1025.20   29.10
   2   4  -2  943.61   30.00
  -2  -4   2  948.21   31.40
  -2  -4   2  888.91   28.00
  -2  -4   2  971.10   29.10
  -2  -4   2  944.11   30.10
  -2  -4   2  983.50   30.60
   1   4  -2   38.10    4.10
   1   4  -2   41.00    3.90
   1   4  -2   41.50    4.60
  -1  -4   2   40.80    5.00
  -1  -4   2   44.50    4.10
  -1  -4   2   42.90    4.50
  -1  -4   2   41.00    4.20
  -1  -4   2   41.30    4.60
   0   4  -2  656.13   21.60
   0   4  -2  681.23   22.00
   0   4  -2  655.23   21.70
   0   4  -2  706.83   20.10
   0  -4   2  661.83   21.60
   0  -4   2  685.93   20.10
   0  -4   2  677.53   23.80
   0  -4   2  687.43   21.80
   0  -4   2  683.63   21.90
  -1   4  -2  238.78    9.80
  -1   4  -2  236.48   10.80
  -1   4  -2  243.38    9.90
   1  -4   2  232.78   12.40
   1  -4   2  238.28    9.90
   1  -4   2  228.08    9.60
   1  -4   2  243.28    8.30
   1  -4   2  247.38   12.40
  -2   4  -2  438.56   15.50
  -2   4  -2  457.15   15.50
  -2   4  -2  472.05   18.20
   2  -4   2  444.96   19.00
   2  -4   2  442.06   15.80
   2  -4   2  443.56   17.70
   2  -4   2  459.95   15.60
  -3   4  -2  153.98    7.70
  -3   4  -2  162.38    7.50
  -3   4  -2  151.08   10.80
   3  -4   2  151.38    7.40
   3  -4   2  150.08    7.50
   3  -4   2  153.98    7.80
   3  -4   2  150.58   10.50
   3  -4   2  156.48   11.50
   3  -4   2  149.19    7.30
  -4   4  -2  860.31   26.20
  -4   4  -2  832.72   26.20
  -4   4  -2  836.02   31.40
   4  -4   2  852.81   32.10
   4  -4   2  820.52   26.10
   4  -4   2  829.52   26.20
   4  -4   2  824.42   30.80
   4  -4   2  840.42   26.60
  -5   4  -2  382.46   14.60
  -5   4  -2  393.86   20.50
  -5   4  -2  396.66   14.30
   5  -4   2  381.76   14.30
   5  -4   2  403.96   15.00
   5  -4   2  394.26   16.10
   5  -4   2  373.96   20.60
   5  -4   2  389.56   20.00
  -6   4  -2   -2.70    2.50
  -6   4  -2    4.20    3.30
  -6   4  -2    4.80    6.00
   6  -4   2   -2.70    2.90
   6  -4   2    0.10    3.30
   6  -4   2    7.30    7.00
   6  -4   2   -5.90    7.10
   6  -4   2   -2.40    5.00
  -7   4  -2  272.67   12.30
  -7   4  -2  280.97   12.10
   7  -4   2  267.17   20.30
   7  -4   2  251.47   12.10
   7  -4   2  288.27   20.70
   7  -4   2  271.67   16.10
  -8   4  -2  221.08   11.70
  -8   4  -2  217.58   10.90
   8  -4   2  211.98   20.40
   8  -4   2  195.78   16.30
   8  -4   2  223.18   13.50
   8  -4   2  226.78   20.90
  -9   4  -2   18.70    5.20
  -9   4  -2   17.20    4.90
   9  -4   2   11.50    7.30
   9  -4   2   -3.00   10.40
   9  -4   2   37.60   13.70
 -10   4  -2   14.90    5.30
 -10   4  -2   22.60    6.10
  10  -4   2    4.90    8.90
  10  -4   2   20.80   15.80
  13   3  -2   10.30   10.80
  13   3  -2    0.20   19.00
 -13  -3   2    6.00   13.60
 -13  -3   2   -8.80    8.20
  12   3  -2   67.19   13.80
  12   3  -2   65.99   11.80
 -12  -3   2   59.69    9.60
 -12  -3   2   70.19   13.50
 -12  -3   2   83.99   14.60
 -12  -3   2   60.59   13.90
  11   3  -2  104.19   12.00
  11   3  -2   72.79   10.70
  11   3  -2   98.19   13.50
 -11  -3   2   94.49   12.90
 -11  -3   2  125.49   13.10
 -11  -3   2  104.69   13.40
 -11  -3   2  132.69   17.00
  10   3  -2  133.49   18.60
  10   3  -2  116.29   14.90
  10   3  -2  124.79   12.70
  10   3  -2  116.59   14.50
  10   3  -2  134.89   13.10
 -10  -3   2   86.29   14.60
 -10  -3   2  137.19   14.90
 -10  -3   2  138.69   12.90
 -10  -3   2  136.49   14.00
   9   3  -2   -5.00    7.20
   9   3  -2   12.90    5.90
   9   3  -2    9.40    5.80
   9   3  -2    8.30    6.10
   9   3  -2   15.80    5.80
  -9  -3   2    2.80    4.90
  -9  -3   2   15.30    6.60
  -9  -3   2    3.90    5.80
   8   3  -2   92.39    9.20
   8   3  -2   89.49   10.10
   8   3  -2   86.79   11.80
   8   3  -2   67.49    8.90
   8   3  -2   74.69    9.80
  -8  -3   2   89.49    9.20
  -8  -3   2   86.69   10.60
  -8  -3   2   79.89    9.50
   7   3  -2  149.69   10.80
   7   3  -2  129.19    9.40
   7   3  -2  139.89   10.60
   7   3  -2  133.39   12.10
   7   3  -2  150.58   10.00
  -7  -3   2  142.49    9.80
  -7  -3   2  135.99   10.30
  -7  -3   2  129.79   11.20
  -7  -3   2  149.39   10.90
   6   3  -2    2.20    3.10
   6   3  -2    7.50    3.50
   6   3  -2    8.00    3.60
   6   3  -2   10.20    4.20
   6   3  -2    5.60    3.70
  -6  -3   2    4.20    3.30
  -6  -3   2    5.90    3.20
  -6  -3   2    8.00    4.50
  -6  -3   2    6.70    4.30
   5   3  -2  687.83   24.60
   5   3  -2  695.23   22.90
   5   3  -2  684.53   24.80
   5   3  -2  696.83   24.50
   5   3  -2  699.73   24.30
  -5  -3   2  713.33   22.90
  -5  -3   2  674.63   24.80
  -5  -3   2  694.23   24.40
  -5  -3   2  687.43   24.50
   4   3  -2 1489.15   45.20
   4   3  -2 1521.15   45.80
   4   3  -2 1494.45   44.20
   4   3  -2 1524.35   45.90
  -4  -3   2 1509.95   46.00
  -4  -3   2 1522.75   46.00
  -4  -3   2 1527.55   46.00
  -4  -3   2 1535.75   44.30
   3   3  -2 1355.66   41.00
   3   3  -2 1368.86   41.00
   3   3  -2 1351.26   41.00
   3   3  -2 1385.96   39.80
   3   3  -2 1360.36   39.80
  -3  -3   2 1330.77   40.70
  -3  -3   2 1371.56   39.80
  -3  -3   2 1357.46   41.10
  -3  -3   2 1371.46   41.00
   2   3  -2  314.17   12.00
   2   3  -2  320.77   12.20
   2   3  -2  321.57   12.50
   2   3  -2  313.17   10.80
   2   3  -2  318.07   12.50
  -2  -3   2  336.17   12.50
  -2  -3   2  321.07   12.10
  -2  -3   2  305.77   12.40
  -2  -3   2  309.67   12.20
  -2  -3   2  328.67   10.90
   1   3  -2 1313.57   37.80
   1   3  -2 1323.97   39.50
   1   3  -2 1400.56   38.70
  -1  -3   2 1349.77   39.50
  -1  -3   2 1333.17   39.50
  -1  -3   2 1396.26   40.20
  -1  -3   2 1287.67   37.70
  -1  -3   2 1413.96   38.80
   0   3  -2  696.33   22.00
   0   3  -2  738.03   21.20
   0   3  -2  729.03   22.20
   0  -3   2  711.43   24.70
   0  -3   2  704.73   22.30
   0  -3   2  723.63   21.70
   0  -3   2  713.63   22.10
   0  -3   2  728.93   21.20
  -1   3  -2  105.99    6.50
  -1   3  -2  112.59    5.70
  -1   3  -2  110.39    5.60
   1  -3   2  112.89    5.60
   1  -3   2  114.09    5.70
   1  -3   2  116.49    5.10
   1  -3   2  110.19    6.50
   1  -3   2   93.99    7.80
  -2   3  -2  881.41   25.30
  -2   3  -2  844.22   25.20
  -2   3  -2  863.01   27.90
   2  -3   2  868.71   27.70
   2  -3   2  828.12   28.50
   2  -3   2  853.71   25.30
   2  -3   2  839.92   25.20
   2  -3   2  799.92   24.90
   2  -3   2  876.11   25.30
  -3   3  -2  517.95   20.20
  -3   3  -2  540.25   16.50
  -3   3  -2  508.45   16.50
   3  -3   2  517.25   16.50
   3  -3   2  520.95   16.50
   3  -3   2  514.25   17.10
   3  -3   2  507.85   20.50
   3  -3   2  525.45   20.10
  -4   3  -2  392.16   13.10
  -4   3  -2  368.86   13.00
  -4   3  -2  399.66   18.10
   4  -3   2  339.67   19.30
   4  -3   2  393.66   14.60
   4  -3   2  378.26   18.00
   4  -3   2  366.36   17.10
  -5   3  -2   78.09    5.50
  -5   3  -2   74.79    5.20
  -5   3  -2   66.69    9.60
   5  -3   2   77.39    9.30
   5  -3   2   84.09    7.80
   5  -3   2   77.49    5.70
   5  -3   2   83.39   10.60
   5  -3   2   84.99    5.30
  -6   3  -2  663.63   21.70
  -6   3  -2  658.43   28.50
  -6   3  -2  680.03   21.70
   6  -3   2  661.33   21.70
   6  -3   2  656.23   28.10
   6  -3   2  688.53   28.20
   6  -3   2  661.33   24.50
   6  -3   2  657.13   21.80
  -7   3  -2  135.99    7.90
  -7   3  -2  131.09    8.20
  -7   3  -2  139.79   14.10
   7  -3   2  129.59    7.90
   7  -3   2  135.59    9.00
   7  -3   2  153.18   14.60
   7  -3   2  134.19   14.80
  -8   3  -2   47.10    6.30
  -8   3  -2   54.09    5.90
   8  -3   2   57.49    9.40
   8  -3   2   49.40    6.40
   8  -3   2   50.79    5.80
   8  -3   2   43.00   10.70
   8  -3   2   46.50   10.70
  -9   3  -2    4.50    4.10
  -9   3  -2    8.90    4.40
   9  -3   2   10.50   11.00
   9  -3   2    2.60    9.40
   9  -3   2   -2.10    5.40
 -10   3  -2  112.69    9.30
 -10   3  -2   87.99   11.20
  10  -3   2  106.89   16.50
  10  -3   2  117.89   17.30
  10  -3   2  113.69   14.00
 -11   3  -2   27.20    5.80
 -11   3  -2   21.30    6.10
  11  -3   2    2.40   19.40
 -13  -2   2   90.19   17.90
  12   2  -2   37.70   12.00
  12   2  -2   82.99   23.80
 -12  -2   2   55.19   13.40
 -12  -2   2   66.99   10.00
 -12  -2   2   54.99   18.50
 -12  -2   2   51.79   12.10
  11   2  -2   12.00    8.60
  11   2  -2   51.59   11.30
  11   2  -2   15.40    9.90
 -11  -2   2   15.40    8.80
 -11  -2   2    9.60    6.70
 -11  -2   2    3.10   12.40
 -11  -2   2   24.60    9.90
  10   2  -2  162.18   15.20
  10   2  -2  161.48   14.70
  10   2  -2  148.59   12.70
  10   2  -2  184.38   18.60
  10   2  -2  147.59   16.10
 -10  -2   2  145.59   17.60
 -10  -2   2  160.38   13.50
 -10  -2   2  145.39   16.20
 -10  -2   2  160.78   17.30
   9   2  -2  510.95   23.20
   9   2  -2  512.75   23.50
   9   2  -2  551.54   26.60
   9   2  -2  522.45   22.00
   9   2  -2  551.74   24.80
  -9  -2   2  468.55   24.00
  -9  -2   2  547.75   24.80
  -9  -2   2  534.75   23.60
  -9  -2   2  540.55   23.00
   8   2  -2  208.48   12.30
   8   2  -2  223.28   15.40
   8   2  -2  187.58   13.20
   8   2  -2  195.18   13.30
   8   2  -2  192.38   13.50
  -8  -2   2  194.18   13.80
  -8  -2   2  200.38   12.60
  -8  -2   2  197.48   13.50
  -8  -2   2  188.68   13.10
   7   2  -2   14.30    4.90
   7   2  -2   14.30    5.60
   7   2  -2   16.90    4.60
   7   2  -2   14.50    4.10
   7   2  -2   16.90    4.80
  -7  -2   2   13.70    4.20
  -7  -2   2   15.80    4.90
  -7  -2   2   18.90    5.80
   6   2  -2  778.52   26.80
   6   2  -2  761.52   26.40
   6   2  -2  777.62   28.30
   6   2  -2  766.12   27.40
   6   2  -2  743.53   25.80
  -6  -2   2  717.83   26.30
  -6  -2   2  749.82   26.60
  -6  -2   2  776.92   25.90
  -6  -2   2  751.02   27.80
   5   2  -2  856.51   28.90
   5   2  -2  833.02   28.40
   5   2  -2  783.12   27.70
   5   2  -2  837.22   27.80
   5   2  -2  801.22   26.80
  -5  -2   2  826.12   28.50
  -5  -2   2  838.22   28.00
  -5  -2   2  819.02   27.80
  -5  -2   2  886.61   28.40
   4   2  -2    6.60    2.80
   4   2  -2    6.70    3.10
   4   2  -2    7.60    2.50
   4   2  -2   12.10    3.50
   4   2  -2    8.80    2.80
  -4  -2   2    7.30    3.10
  -4  -2   2    6.40    3.30
  -4  -2   2   13.90    3.30
  -4  -2   2    7.50    3.00
   3   2  -2  502.25   17.20
   3   2  -2  513.35   17.00
   3   2  -2  501.75   17.60
   3   2  -2  498.05   17.50
  -3  -2   2  490.45   17.70
  -3  -2   2  486.15   17.50
  -3  -2   2  528.85   17.90
  -3  -2   2  507.35   16.80
   2   2  -2 1444.76   40.90
   2   2  -2 1478.25   41.70
   2   2  -2 1507.15   42.00
   2   2  -2 1366.16   41.90
  -2  -2   2 1370.86   42.00
  -2  -2   2 1504.95   42.10
  -2  -2   2 1470.45   41.60
  -2  -2   2 1425.16   42.10
   1   2  -2    6.00    2.20
   1   2  -2   12.70    2.50
   1   2  -2   12.40    1.70
   1   2  -2    8.30    2.10
  -1  -2   2    8.90    2.20
  -1  -2   2    5.80    2.10
  -1  -2   2   11.10    2.30
  -1  -2   2    7.30    2.10
  -1  -2   2   11.70    1.60
   0   2  -2    2.80    1.60
   0   2  -2    2.50    1.60
   0   2  -2    3.50    1.30
   0   2  -2    3.60    1.70
   0  -2   2    2.70    1.50
   0  -2   2    2.80    2.20
   0  -2   2    3.50    1.70
   0  -2   2    1.70    1.50
   0  -2   2    2.30    1.30
  -1   2  -2   21.00    3.80
  -1   2  -2   23.40    2.60
  -1   2  -2   20.10    2.50
   1  -2   2   21.90    2.80
   1  -2   2   22.20    2.50
   1  -2   2   21.40    3.30
   1  -2   2   23.60    2.50
  -2   2  -2  652.23   22.40
  -2   2  -2  702.63   19.80
  -2   2  -2  692.83   19.80
   2  -2   2  661.33   23.00
   2  -2   2  694.43   19.90
   2  -2   2  679.43   22.40
   2  -2   2  690.83   19.80
  -3   2  -2   19.00    2.20
  -3   2  -2   17.70    2.30
  -3   2  -2   20.70    4.20
   3  -2   2   20.00    2.30
   3  -2   2   15.50    3.00
   3  -2   2   15.80    3.80
   3  -2   2   18.00    2.10
   3  -2   2   14.20    4.00
  -4   2  -2  539.75   16.50
  -4   2  -2  545.95   16.60
  -4   2  -2  518.75   21.20
   4  -2   2  533.95   18.60
   4  -2   2  522.75   16.60
   4  -2   2  527.35   20.70
   4  -2   2  529.45   16.60
   4  -2   2  554.14   21.10
  -5   2  -2  795.52   24.70
  -5   2  -2  825.92   30.60
  -5   2  -2  850.91   25.00
   5  -2   2  799.42   29.40
   5  -2   2  835.82   29.70
   5  -2   2  832.12   25.00
   5  -2   2  823.32   24.90
  -6   2  -2  476.45   16.30
  -6   2  -2  482.45   22.70
  -6   2  -2  465.65   16.20
   6  -2   2  486.85   21.70
   6  -2   2  477.95   19.60
   6  -2   2  478.35   16.30
   6  -2   2  499.15   22.00
   6  -2   2  491.25   16.60
  -7   2  -2   42.00    5.30
  -7   2  -2   54.89    5.70
   7  -2   2   42.50    5.20
   7  -2   2   54.99    9.70
   7  -2   2   46.00    7.40
   7  -2   2   48.00    6.30
   7  -2   2   62.29    8.60
  -8   2  -2   87.29    7.30
  -8   2  -2   65.39    6.50
   8  -2   2   67.39    7.80
   8  -2   2   61.29    6.40
   8  -2   2   75.29   11.60
   8  -2   2   75.29    9.90
   8  -2   2   74.09   11.40
  -9   2  -2  137.79    9.50
  -9   2  -2  150.48    9.20
   9  -2   2  139.99   15.60
   9  -2   2  136.49   11.30
   9  -2   2  123.19    9.00
   9  -2   2  165.38   17.10
   9  -2   2  134.29   16.90
 -10   2  -2   24.50    5.50
 -10   2  -2   33.70    5.20
  10  -2   2   29.00    7.50
  10  -2   2    8.10   11.80
  10  -2   2   33.10   12.20
 -11   2  -2   45.80    6.60
 -11   2  -2   46.60    7.60
  11  -2   2   54.79   17.20
  11  -2   2   51.09    9.50
  11  -2   2   59.29   17.00
  12   1  -2    5.00   15.60
 -12  -1   2   18.70    7.90
 -12  -1   2   21.80   23.00
 -12  -1   2   24.70   13.10
  11   1  -2   82.49   13.70
  11   1  -2   72.19   14.10
  11   1  -2   79.49   12.00
 -11  -1   2   77.89   11.80
 -11  -1   2   71.69   13.70
 -11  -1   2  104.89   12.80
 -11  -1   2   91.89   15.70
  10   1  -2   98.39   11.10
  10   1  -2   91.39   11.10
  10   1  -2  103.19   12.40
  10   1  -2  131.79   16.50
  10   1  -2  106.19   14.40
 -10  -1   2  108.49   11.70
 -10  -1   2   90.39   13.90
 -10  -1   2  103.79   11.80
 -10  -1   2  125.29   16.10
   9   1  -2  102.19   14.30
   9   1  -2  112.89   10.00
   9   1  -2  104.89   13.10
   9   1  -2  102.59   11.90
  -9  -1   2   90.29   11.60
  -9  -1   2   90.79   11.70
  -9  -1   2   86.69   10.20
   8   1  -2  278.67   16.80
   8   1  -2  261.67   14.90
   8   1  -2  269.07   16.50
   8   1  -2  281.07   14.20
   8   1  -2  303.17   17.90
  -8  -1   2  270.17   15.60
  -8  -1   2  282.07   14.50
  -8  -1   2  261.37   16.10
   7   1  -2  516.55   20.10
   7   1  -2  487.05   21.40
   7   1  -2  557.54   23.40
   7   1  -2  489.65   20.30
   7   1  -2  476.45   21.00
  -7  -1   2  501.35   20.20
  -7  -1   2  508.95   21.80
  -7  -1   2  500.05   21.00
  -7  -1   2  501.35   20.60
   6   1  -2  590.94   33.30
   6   1  -2  673.23   26.70
   6   1  -2  730.93   25.70
   6   1  -2  701.83   25.20
   6   1  -2  737.43   26.10
  -6  -1   2  709.53   27.40
  -6  -1   2  740.43   25.60
  -6  -1   2  731.53   26.30
  -6  -1   2  727.33   25.40
   5   1  -2  211.18   11.90
   5   1  -2  212.78   10.20
   5   1  -2  197.18   10.70
   5   1  -2  209.28   11.00
  -5  -1   2  205.18   11.30
  -5  -1   2  206.28   11.90
  -5  -1   2  216.08   10.70
  -5  -1   2  200.58   10.70
   4   1  -2 1519.65   46.00
   4   1  -2 1448.06   45.50
   4   1  -2 1520.35   46.70
   4   1  -2 1572.74   45.80
   4   1  -2 1524.15   45.50
  -4  -1   2 1597.94   46.00
  -4  -1   2 1519.85   46.20
  -4  -1   2 1614.94   45.70
  -4  -1   2 1496.65   46.80
   3   1  -2  581.34   19.50
   3   1  -2  577.24   19.40
   3   1  -2  545.75   18.80
   3   1  -2  538.65   18.80
   3   1  -2  560.34   18.90
  -3  -1   2  573.54   19.10
  -3  -1   2  573.84   19.40
  -3  -1   2  562.04   19.40
  -3  -1   2  579.14   18.90
  -3  -1   2  562.34   19.10
   2   1  -2  107.89    5.90
   2   1  -2  104.59    6.20
   2   1  -2  105.59    5.80
   2   1  -2  103.09    5.80
   2   1  -2  112.39    6.20
  -2  -1   2  110.99    6.40
  -2  -1   2  105.79    5.90
   1   1  -2 1601.34   44.20
   1   1  -2 1626.84   45.30
   1   1  -2 1584.14   45.30
   1   1  -2 1715.53   45.40
  -1  -1   2 1651.73   45.40
  -1  -1   2 1575.64   44.20
  -1  -1   2 1580.84   45.30
  -1  -1   2 1556.64   45.30
   0   1  -2 1099.49   30.30
   0   1  -2 1017.70   30.40
   0  -1   2 1092.89   30.50
   0  -1   2 1099.89   30.30
  -1   1  -2  606.74   17.50
  -1   1  -2  649.93   17.50
   1  -1   2  628.64   18.60
   1  -1   2  623.74   17.50
   1  -1   2  628.64   17.50
   1  -1   2  615.94   18.70
   1  -1   2  621.24   19.40
  -2   1  -2  338.27   13.00
   2  -1   2  356.66   10.00
   2  -1   2  349.07   12.80
   2  -1   2  356.46   10.00
  -3   1  -2 1152.88   31.90
  -3   1  -2 1168.58   36.20
  -3   1  -2 1167.18   32.00
   3  -1   2 1238.08   38.40
   3  -1   2 1142.39   34.20
   3  -1   2 1138.89   32.00
   3  -1   2 1096.49   35.00
   3  -1   2 1147.89   32.00
  -4   1  -2  809.12   22.90
  -4   1  -2  793.02   22.80
  -4   1  -2  798.62   27.70
   4  -1   2  795.42   23.00
   4  -1   2  744.43   26.00
   4  -1   2  765.52   27.10
   4  -1   2  806.92   22.90
   4  -1   2  785.42   25.30
  -5   1  -2    1.30    1.70
  -5   1  -2    2.00    1.70
   5  -1   2    3.70    3.30
   5  -1   2    2.30    2.00
   5  -1   2    1.90    3.30
   5  -1   2    2.50    1.50
   5  -1   2    4.10    4.10
  -6   1  -2   90.09    5.80
  -6   1  -2   89.59    5.70
   6  -1   2  103.89    9.70
   6  -1   2   92.19    6.10
   6  -1   2   95.39    9.80
   6  -1   2   87.99    5.20
   6  -1   2   96.99    8.90
  -7   1  -2  227.48    9.90
  -7   1  -2  222.78   10.00
   7  -1   2  224.48   13.90
   7  -1   2  222.08   15.50
   7  -1   2  227.98   10.30
   7  -1   2  213.68   14.30
   7  -1   2  218.58    9.60
  -8   1  -2   30.60    4.50
  -8   1  -2   40.30    4.70
   8  -1   2   33.30    8.50
   8  -1   2   30.10    5.10
   8  -1   2   31.80    3.90
   8  -1   2   27.80    7.20
   8  -1   2   29.40    7.80
  -9   1  -2   35.40    5.40
  -9   1  -2   38.10    5.00
   9  -1   2   46.10    9.50
   9  -1   2   33.20    9.80
   9  -1   2   35.40    6.60
   9  -1   2   37.30   10.20
 -10   1  -2  108.49    8.80
 -10   1  -2  141.39   10.20
  10  -1   2   95.49   12.30
  10  -1   2  140.69   18.00
 -11   1  -2  176.48   12.30
 -11   1  -2  159.88   11.20
  11  -1   2  190.68   23.60
  11  -1   2  185.98   15.30
  11  -1   2  119.69   23.90
 -12   1  -2   -2.40    6.70
 -12   1  -2   12.10    6.20
  12  -1   2    1.90   14.70
  12   0  -2  126.29   18.70
 -12   0   2   73.69   10.60
 -12   0   2   86.69   17.60
  11   0  -2   -7.10   12.70
  11   0  -2   16.50   10.90
  11   0  -2   36.50   15.50
 -11   0   2    8.90    9.10
 -11   0   2   43.80   12.50
 -11   0   2   50.09   20.10
 -11   0   2   29.60    7.30
  10   0  -2  -13.30    9.70
  10   0  -2    1.70    7.40
  10   0  -2  -19.40    8.40
 -10   0   2    0.20   10.70
 -10   0   2    1.60    7.00
 -10   0   2   -9.80    8.80
 -10   0   2   -7.10    5.20
   9   0  -2  309.97   20.50
   9   0  -2  321.27   15.90
   9   0  -2  321.37   20.30
   9   0  -2  293.07   17.40
   9   0  -2  345.57   20.70
  -9   0   2  268.57   20.30
  -9   0   2  312.47   17.80
  -9   0   2  321.37   19.70
  -9   0   2  320.57   16.60
   8   0  -2  302.07   19.00
   8   0  -2  327.87   18.30
   8   0  -2  315.37   18.80
   8   0  -2  319.37   15.80
   8   0  -2  331.27   17.20
  -8   0   2  331.37   16.20
  -8   0   2  359.06   20.10
  -8   0   2  343.77   18.70
  -8   0   2  348.77   19.80
   7   0  -2   12.30    5.80
   7   0  -2    8.10    4.70
   7   0  -2    8.20    6.70
   7   0  -2   13.20    6.00
   7   0  -2    7.70    3.10
  -7   0   2    9.20    4.90
  -7   0   2   16.50    3.60
  -7   0   2    7.70    8.00
  -7   0   2    5.60    4.50
  -7   0   2    9.60    5.30
   6   0  -2  153.28   11.70
   6   0  -2  155.78   11.60
   6   0  -2  151.18    9.90
   6   0  -2  151.58   10.70
   6   0  -2  153.18    9.20
  -6   0   2  158.58    9.70
  -6   0   2  152.08   12.10
  -6   0   2  145.79   11.00
  -6   0   2  151.18   10.20
  -6   0   2  152.38   11.70
   5   0  -2  141.49   10.20
   5   0  -2  134.79   10.10
   5   0  -2  144.69    8.40
   5   0  -2  131.29    8.80
   5   0  -2  134.19    8.50
  -5   0   2  141.79    8.50
  -5   0   2  147.79    9.60
  -5   0   2  134.69    9.90
  -5   0   2  135.29    9.40
  -5   0   2  138.79    8.70
   4   0  -2  130.39    7.50
   4   0  -2  138.69    9.00
   4   0  -2  132.59    8.90
   4   0  -2  129.69    7.90
   4   0  -2  135.69    7.90
  -4   0   2  133.19    7.80
  -4   0   2  144.59    8.40
  -4   0   2  125.09    8.60
  -4   0   2  138.49    8.50
   3   0  -2  151.08    8.90
   3   0  -2  147.29    7.70
   3   0  -2  157.78    7.90
   3   0  -2  153.08    8.90
   3   0  -2  155.88    8.10
  -3   0   2  145.69    7.70
  -3   0   2  153.18    8.90
  -3   0   2  156.98    8.60
  -3   0   2  148.09    8.20
   2   0  -2  495.75   16.70
   2   0  -2  494.95   17.20
   2   0  -2  507.35   16.80
   2   0  -2  514.95   17.40
   2   0  -2  532.65   16.90
  -2   0   2  526.05   17.00
  -2   0   2  497.25   17.30
  -2   0   2  515.35   16.80
  -2   0   2  561.44   17.10
  -2   0   2  507.25   17.30
   1   0  -2   52.19    3.40
   1   0  -2   54.09    3.50
   1   0  -2   53.59    3.50
   1   0  -2   51.39    3.50
  -1   0   2   53.99    3.50
  -1   0   2   50.69    3.50
  -1   0   2   51.19    3.90
  -1   0  -2   81.99    4.20
  -1   0  -2   81.09    3.20
  -1   0  -2   82.19    3.20
   1   0   2   75.49    4.10
   1   0   2   63.59    3.10
  -2   0  -2  387.66   12.30
  -2   0  -2  459.65   12.10
   2   0   2  451.15   12.20
   2   0   2  433.56   13.80
   2   0   2  440.96   12.10
  -3   0  -2  104.89    4.10
  -3   0  -2  105.59    4.10
   3   0   2  106.69    7.10
   3   0   2   96.19    6.00
   3   0   2   96.99    4.00
   3   0   2   96.19    5.90
   3   0   2  109.29    4.10
  -4   0  -2  355.86   11.60
  -4   0  -2  363.26   11.60
   4   0   2  373.56   11.70
   4   0   2  374.56   11.60
   4   0   2  340.47   13.40
   4   0   2  364.56   13.90
   4   0   2  346.77   14.90
  -5   0  -2  820.92   24.80
  -5   0  -2  842.72   24.80
   5   0   2  830.52   24.80
   5   0   2  832.82   24.80
   5   0   2  832.52   27.50
   5   0   2  805.02   26.90
   5   0   2  820.32   29.10
  -6   0  -2  555.54   18.20
  -6   0  -2  577.34   18.30
   6   0   2  498.15   24.80
   6   0   2  578.24   21.00
   6   0   2  566.44   18.50
   6   0   2  566.74   21.20
   6   0   2  516.75   19.20
  -7   0  -2    1.20    2.40
  -7   0  -2   -1.10    2.60
   7   0   2    4.10    5.00
   7   0   2    1.80    2.30
   7   0   2    1.80    5.00
   7   0   2    2.10    2.90
   7   0   2    2.10    4.70
  -8   0  -2  118.59    7.70
  -8   0  -2  125.69    8.80
   8   0   2  116.69    8.70
   8   0   2  124.79    7.60
   8   0   2  123.59   12.50
   8   0   2  131.99   11.90
  -9   0  -2  154.18    9.40
  -9   0  -2  170.48   10.20
   9   0   2  167.78   14.80
   9   0   2  173.98   15.30
   9   0   2  149.09   10.90
   9   0   2  153.88    9.10
 -10   0  -2  113.69    8.80
 -10   0  -2  108.79   10.10
  10   0   2  113.39   11.20
  10   0   2  153.28   17.00
  10   0   2   95.29    8.40
  10   0   2  128.59   16.60
  10   0   2  110.19   13.10
 -11   0  -2   -0.80    4.50
 -11   0  -2    6.00    5.90
  11   0   2    3.30    7.40
  11   0   2   11.90   10.80
  11   0   2    8.90   11.80
 -12   0  -2  146.49   12.30
 -12   0  -2  111.19   12.60
  12   0   2  152.68   17.70
  12   0   2  165.98   22.30
  11  -1  -2   35.70   15.60
  11  -1  -2   18.10   13.50
 -11   1   2   27.20   10.90
 -11   1   2   23.00    7.60
 -11   1   2   17.60   13.20
  10  -1  -2  122.89   16.10
  10  -1  -2  158.58   21.90
  10  -1  -2  144.29   16.40
 -10   1   2  184.18   18.20
 -10   1   2  146.79   12.50
 -10   1   2  178.78   23.30
 -10   1   2  143.19   16.30
   9  -1  -2  171.68   18.80
   9  -1  -2  143.19   17.70
   9  -1  -2  179.38   17.80
   9  -1  -2  123.69   11.40
   9  -1  -2  149.99   14.40
  -9   1   2  161.48   14.20
  -9   1   2  166.68   11.80
  -9   1   2  163.58   16.00
  -9   1   2  175.48   19.60
   8  -1  -2   32.40    6.90
   8  -1  -2   22.90    4.90
   8  -1  -2   27.60    8.20
   8  -1  -2   26.90    8.70
   8  -1  -2   35.20    8.90
  -8   1   2   27.80    5.40
  -8   1   2   29.80    7.00
  -8   1   2    8.30    8.20
  -8   1   2   30.60    8.00
  -8   1   2   22.80    6.60
   7  -1  -2  102.59   10.10
   7  -1  -2  106.09    8.40
   7  -1  -2   96.69   13.40
   7  -1  -2  104.09   11.10
   7  -1  -2  117.09   12.80
  -7   1   2  111.09    9.20
  -7   1   2   80.99   12.00
  -7   1   2  111.69   11.00
  -7   1   2   92.19   13.20
   6  -1  -2  297.07   14.90
   6  -1  -2  316.07   17.10
   6  -1  -2  283.97   16.50
   6  -1  -2  296.47   13.40
   6  -1  -2  287.97   13.90
  -6   1   2  292.77   14.70
  -6   1   2  269.47   14.00
  -6   1   2  273.37   13.70
  -6   1   2  300.37   16.70
  -6   1   2  254.17   17.10
   5  -1  -2   42.20    5.60
   5  -1  -2   49.40    7.90
   5  -1  -2   37.00    4.80
   5  -1  -2   48.50    6.10
   5  -1  -2   32.80    7.40
  -5   1   2   43.90    6.80
  -5   1   2   32.10    4.80
  -5   1   2   33.90    4.90
  -5   1   2   37.30    6.20
  -5   1   2   33.60    5.70
   4  -1  -2  576.74   20.00
   4  -1  -2  588.24   22.30
   4  -1  -2  528.35   20.00
   4  -1  -2  577.94   19.80
   4  -1  -2  557.14   21.30
  -4   1   2  547.05   21.90
  -4   1   2  565.34   21.30
  -4   1   2  591.54   20.00
  -4   1   2  541.05   19.70
  -4   1   2  577.24   20.20
   3  -1  -2 1219.48   35.80
   3  -1  -2 1150.98   35.80
   3  -1  -2 1217.28   37.30
   3  -1  -2 1185.28   37.70
   3  -1  -2 1189.78   35.90
  -3   1   2 1223.98   36.00
  -3   1   2 1164.98   37.60
  -3   1   2 1163.88   35.70
  -3   1   2 1214.68   37.30
   2  -1  -2  320.57   11.40
   2  -1  -2  312.77   11.60
   2  -1  -2  305.17   12.80
   2  -1  -2  313.27   13.20
   2  -1  -2  298.37   11.60
  -2   1   2  320.67   11.50
  -2   1   2  296.17   12.70
  -2   1   2  328.37   12.90
  -2   1   2  305.37   11.70
   1  -1  -2  912.71   25.70
   1  -1  -2  878.51   26.20
   1  -1  -2  877.01   26.20
   1  -1  -2  889.21   26.90
   1  -1  -2  903.31   26.90
  -1   1   2  770.82   27.00
  -1   1   2  917.01   26.30
  -1   1   2  886.01   26.90
  -1   1   2  863.61   25.80
  -1   1   2  904.01   26.90
   0  -1  -2 1772.82   51.49
   0  -1  -2 1863.01   51.19
   0  -1  -2 1890.91   50.69
   0   1   2 1889.21   51.19
   0   1   2 1717.83   51.59
   0   1   2 1911.81   50.69
  -1  -1  -2 1961.70   52.99
  -1  -1  -2 1909.91   52.99
   1   1   2 1905.01   52.99
   1   1   2 1895.51   53.59
   1   1   2 1962.90   53.29
  -2  -1  -2  264.57    8.30
  -2  -1  -2  252.57    9.60
  -2  -1  -2  240.38    8.10
  -2  -1  -2  243.98    7.80
   2   1   2  242.38    8.10
   2   1   2  242.28    7.80
   2   1   2  243.28    8.10
   2   1   2  249.28    9.60
  -3  -1  -2  145.89    5.80
  -3  -1  -2  156.68    6.00
   3   1   2  148.09    5.70
   3   1   2  149.49    5.90
   3   1   2  132.59    5.60
   3   1   2  143.89    5.80
   3   1   2  146.79    7.40
  -4  -1  -2  583.24   17.70
   4   1   2  562.04   19.50
   4   1   2  569.04   17.70
   4   1   2  565.74   17.60
  -5  -1  -2   29.70    3.50
  -5  -1  -2   33.90    5.10
  -5  -1  -2   31.90    3.90
   5   1   2   37.90    5.30
   5   1   2   31.20    3.40
   5   1   2   36.80    5.00
   5   1   2   34.70    5.70
   5   1   2   29.40    3.80
  -6  -1  -2   23.90    3.60
  -6  -1  -2   19.90    3.20
  -6  -1  -2   16.10    4.50
   6   1   2   17.60    4.10
   6   1   2   10.90    4.50
   6   1   2   19.80    3.10
   6   1   2   21.40    4.60
   6   1   2   19.60    3.30
  -7  -1  -2  128.39    7.80
  -7  -1  -2  121.09    7.30
  -7  -1  -2  113.09   10.10
   7   1   2  127.59   11.30
   7   1   2  115.39    7.90
   7   1   2  118.89    9.50
   7   1   2  137.19   10.30
   7   1   2  118.49    7.10
  -8  -1  -2  587.84   21.10
  -8  -1  -2  619.64   25.20
  -8  -1  -2  594.04   21.30
   8   1   2  611.54   25.20
   8   1   2  582.44   26.60
   8   1   2  606.64   21.70
   8   1   2  623.94   21.20
  -9  -1  -2   53.19    6.40
  -9  -1  -2   61.99    7.00
   9   1   2   52.49    8.90
   9   1   2   53.49    6.40
   9   1   2   71.49    8.60
   9   1   2   57.89    9.30
   9   1   2   75.29    9.30
 -10  -1  -2    8.60    4.00
 -10  -1  -2   12.30    5.40
  10   1   2   10.30    7.70
  10   1   2   12.00    9.00
  10   1   2    5.80    7.90
  10   1   2    7.00    6.20
  10   1   2    5.40    4.00
 -11  -1  -2  334.27   17.00
 -11  -1  -2  320.77   15.20
  11   1   2  300.17   20.50
  11   1   2  344.47   18.40
  11   1   2  307.97   23.10
 -12  -1  -2   27.00    7.80
 -12  -1  -2   33.80    6.50
  12   1   2   28.20   11.60
  12   1   2   42.90   10.10
 -13  -1  -2   -8.90    8.10
 -13  -1  -2    2.70    7.00
  13   1   2  -24.60   16.70
  13   1   2    4.70   14.00
  11  -2  -2   96.79   19.40
 -11   2   2   97.89   11.40
  10  -2  -2    2.90   12.50
  10  -2  -2   -7.70   11.80
  10  -2  -2  -10.50    9.20
 -10   2   2  -17.00   10.30
 -10   2   2   -9.40    5.90
 -10   2   2    1.50    8.60
   9  -2  -2   83.49   14.60
   9  -2  -2   83.49   12.90
   9  -2  -2   72.99   11.10
  -9   2   2   65.39   16.60
  -9   2   2   78.99   10.40
  -9   2   2   95.29   12.00
  -9   2   2   98.79   14.10
  -9   2   2   85.09   10.40
   8  -2  -2  254.97   19.40
   8  -2  -2  248.88   17.20
   8  -2  -2  241.58   19.70
   8  -2  -2  278.27   16.50
  -8   2   2  239.08   18.70
  -8   2   2  250.17   15.50
  -8   2   2  266.57   20.30
  -8   2   2  236.08   16.80
  -8   2   2  251.97   14.50
   7  -2  -2  156.78   13.20
   7  -2  -2  141.39   11.60
   7  -2  -2  146.79   14.50
   7  -2  -2  143.49    9.90
   7  -2  -2  156.28   16.00
  -7   2   2  135.69   12.00
  -7   2   2  139.09   11.70
  -7   2   2  147.79   10.80
  -7   2   2  167.38   14.50
  -7   2   2  117.99   15.80
   6  -2  -2    1.00    3.90
   6  -2  -2    9.00    5.30
   6  -2  -2    5.80    3.00
   6  -2  -2    3.60    6.70
   6  -2  -2    6.50    5.30
  -6   2   2   11.30    4.70
  -6   2   2    8.00    3.70
  -6   2   2    7.50    6.90
  -6   2   2    5.00    5.00
   5  -2  -2  140.49   11.50
   5  -2  -2  131.39   10.00
   5  -2  -2  137.29    9.20
   5  -2  -2  140.79    8.70
   5  -2  -2  126.49   12.40
  -5   2   2  133.29   11.40
  -5   2   2  137.29    9.60
  -5   2   2  135.29    8.60
  -5   2   2  127.29    9.10
  -5   2   2  150.18   12.30
   4  -2  -2 1542.15   49.30
   4  -2  -2 1565.54   46.50
   4  -2  -2 1511.65   46.40
   4  -2  -2 1556.14   46.00
  -4   2   2 1594.84   49.00
  -4   2   2 1516.55   46.50
  -4   2   2 1518.45   46.10
  -4   2   2 1579.54   46.60
  -4   2   2 1501.25   49.40
   3  -2  -2  373.26   16.20
   3  -2  -2  362.96   13.30
   3  -2  -2  351.96   13.80
   3  -2  -2  366.16   16.10
   3  -2  -2  357.06   14.10
  -3   2   2  362.86   16.00
  -3   2   2  384.76   16.10
  -3   2   2  337.47   13.90
  -3   2   2  373.46   13.60
  -3   2   2  357.16   14.00
   2  -2  -2  635.54   23.30
   2  -2  -2  691.63   20.80
   2  -2  -2  677.93   23.40
   2  -2  -2  674.03   21.90
  -2   2   2  660.53   23.30
  -2   2   2  681.73   23.40
  -2   2   2  679.33   20.80
  -2   2   2  679.23   21.90
   1  -2  -2 3127.69   94.59
   1  -2  -2 3351.86   92.19
   1  -2  -2 3318.37   93.69
   1  -2  -2 3457.25   93.79
   1  -2  -2 3406.26   94.89
  -1   2   2 3510.65   93.89
  -1   2   2 3467.25   94.89
  -1   2   2 3390.76   92.29
  -1   2   2 3437.56   94.99
   0  -2  -2 4238.88  111.69
   0  -2  -2 4162.78  110.29
   0  -2  -2 3644.34  111.09
   0  -2  -2 3970.90  110.79
   0  -2  -2 3836.32  110.69
   0   2   2 4334.97  111.59
   0   2   2 4084.69  111.59
   0   2   2 4090.29  110.29
  -1  -2  -2  247.78    9.20
  -1  -2  -2  249.68    9.90
   1   2   2  253.47   10.00
   1   2   2  247.38    9.00
   1   2   2  237.98    9.20
   1   2   2  249.68    9.20
  -2  -2  -2 1564.74   43.30
  -2  -2  -2 1472.95   41.00
  -2  -2  -2 1477.35   42.30
   2   2   2 1460.65   42.20
   2   2   2 1494.45   41.00
   2   2   2 1468.85   42.20
  -3  -2  -2  262.27   11.00
  -3  -2  -2  260.07    9.70
  -3  -2  -2  256.87    9.80
   3   2   2  244.38   11.00
   3   2   2  252.57    9.50
   3   2   2  267.17    9.70
  -4  -2  -2    1.20    1.90
  -4  -2  -2    2.70    2.00
  -4  -2  -2    4.20    2.90
   4   2   2    1.40    2.00
   4   2   2    2.80    3.10
   4   2   2    4.60    1.20
   4   2   2    3.10    1.40
   4   2   2    0.80    1.80
   4   2   2    3.40    3.60
  -5  -2  -2 1592.74   48.50
  -5  -2  -2 1644.24   46.50
  -5  -2  -2 1604.34   46.40
   5   2   2 1573.54   49.70
   5   2   2 1619.94   46.40
   5   2   2 1568.64   46.30
   5   2   2 1574.84   44.70
   5   2   2 1612.64   48.30
  -6  -2  -2  917.21   31.10
  -6  -2  -2  897.71   28.50
   6   2   2  909.91   32.90
   6   2   2  914.41   30.90
   6   2   2  912.51   28.50
   6   2   2  903.91   28.90
   6   2   2  907.71   32.20
  -7  -2  -2  420.56   16.10
  -7  -2  -2  400.36   18.60
  -7  -2  -2  420.46   15.90
   7   2   2  422.86   16.30
   7   2   2  371.16   19.50
   7   2   2  444.76   15.90
   7   2   2  427.76   20.10
   7   2   2  443.06   18.70
   7   2   2  408.36   15.70
  -8  -2  -2    4.40    3.70
  -8  -2  -2   -3.20    5.00
  -8  -2  -2   -4.60    2.70
   8   2   2    5.10    5.80
   8   2   2   -2.50    5.10
   8   2   2    1.60    4.60
   8   2   2    3.80    2.80
   8   2   2    4.50    4.10
  -9  -2  -2  185.18   14.10
  -9  -2  -2  175.58   10.30
  -9  -2  -2  172.68   11.00
   9   2   2  178.98   12.30
   9   2   2  187.38   14.90
   9   2   2  182.48   16.70
   9   2   2  180.58   10.50
   9   2   2  186.88   14.50
 -10  -2  -2  152.38   10.40
 -10  -2  -2  165.38   12.00
  10   2   2  165.78   10.60
  10   2   2  174.88   12.80
  10   2   2  182.68   16.30
  10   2   2  156.48   17.10
  10   2   2  163.48   13.20
 -11  -2  -2   22.30    6.70
 -11  -2  -2   17.30    5.40
  11   2   2   15.30    8.20
  11   2   2   27.60    7.80
  11   2   2   48.70   10.50
  11   2   2   12.40   11.20
 -12  -2  -2   17.10    7.40
 -12  -2  -2   21.80    5.90
  12   2   2   28.70   13.50
  12   2   2   26.80   10.70
  12   2   2   24.20    9.50
 -13  -2  -2  103.89   12.00
 -13  -2  -2   82.09    9.50
  13   2   2   91.09   13.70
  13   2   2  120.39   19.50
  10  -3  -2   59.59   16.20
  10  -3  -2   74.29   16.60
 -10   3   2   65.99    9.40
 -10   3   2   71.19   12.70
   9  -3  -2  130.39   14.10
   9  -3  -2  107.19   15.10
   9  -3  -2  140.39   17.60
  -9   3   2  109.09   14.30
  -9   3   2  101.49   12.60
  -9   3   2  125.09   17.00
  -9   3   2  117.09   12.20
   8  -3  -2    3.40    9.60
   8  -3  -2   -0.30    8.70
   8  -3  -2    0.50    8.30
   8  -3  -2   -9.30   10.10
  -8   3   2   10.80    4.90
  -8   3   2   10.00   14.40
  -8   3   2    5.20    7.00
  -8   3   2    6.00    6.00
  -8   3   2  -11.90    8.50
   7  -3  -2  296.47   20.70
   7  -3  -2  293.47   16.80
   7  -3  -2  271.57   14.40
   7  -3  -2  289.57   19.60
   7  -3  -2  315.37   16.60
  -7   3   2  299.47   15.90
  -7   3   2  213.88   16.70
  -7   3   2  296.87   21.30
  -7   3   2  287.77   16.30
  -7   3   2  262.57   26.40
   6  -3  -2   66.89    9.10
   6  -3  -2   79.19    8.20
   6  -3  -2   64.29   10.80
   6  -3  -2   63.79    9.80
   6  -3  -2   73.89    9.60
  -6   3   2   78.69    9.00
  -6   3   2   80.59    9.30
  -6   3   2   76.69   10.60
  -6   3   2   75.39    7.90
  -6   3   2   74.19   11.20
   5  -3  -2  233.38   12.10
   5  -3  -2  237.68   12.90
   5  -3  -2  228.38   15.20
   5  -3  -2  264.77   12.70
  -5   3   2  261.27   12.30
  -5   3   2  223.78   13.00
  -5   3   2  226.38   15.00
  -5   3   2  251.57   12.50
  -5   3   2  225.68   15.10
   4  -3  -2   44.80    5.90
   4  -3  -2   55.59    7.90
   4  -3  -2   60.49    8.00
   4  -3  -2   45.80    5.60
   4  -3  -2   53.79    6.60
  -4   3   2   59.09    6.30
  -4   3   2   49.90    6.80
  -4   3   2   60.39    6.20
  -4   3   2   51.09    7.60
  -4   3   2   50.89    7.80
   3  -3  -2  202.98   11.70
   3  -3  -2  180.78   11.80
   3  -3  -2  211.38    9.80
   3  -3  -2  183.18    9.90
   3  -3  -2  199.18    8.80
  -3   3   2  193.98   12.20
  -3   3   2  199.48   10.20
  -3   3   2  184.68   11.50
  -3   3   2  185.48    8.90
  -3   3   2  192.88    9.80
   2  -3  -2  776.72   25.20
   2  -3  -2  732.13   25.00
   2  -3  -2  775.52   27.10
   2  -3  -2  769.12   27.20
   2  -3  -2  753.62   23.10
  -2   3   2  783.52   27.20
  -2   3   2  779.02   23.40
  -2   3   2  773.42   25.20
  -2   3   2  820.42   27.70
   1  -3  -2  100.99    7.60
   1  -3  -2   89.49    6.10
   1  -3  -2   85.49    4.40
   1  -3  -2   82.49    6.00
   1  -3  -2   89.39    7.80
  -1   3   2   84.89    4.20
  -1   3   2   91.69    7.90
  -1   3   2   80.59    7.40
   0  -3  -2    0.50    1.70
   0  -3  -2    0.20    3.20
   0  -3  -2    3.10    1.40
   0  -3  -2    1.50    2.30
   0  -3  -2    2.20    3.00
   0   3   2    1.20    1.40
   0   3   2    1.90    3.00
   0   3   2    1.70    2.90
   0   3   2    1.40    2.20
   0   3   2   -0.80    2.30
  -1  -3  -2  140.29    7.50
  -1  -3  -2  119.19    6.80
  -1  -3  -2  129.49    7.00
  -1  -3  -2  128.29    7.80
   1   3   2  124.49    5.50
   1   3   2  134.19    7.00
   1   3   2  136.19    7.30
   1   3   2  137.59    8.10
   1   3   2  130.39    7.10
  -2  -3  -2   84.29    5.70
  -2  -3  -2   79.09    5.70
  -2  -3  -2   84.49    5.60
   2   3   2   74.59    5.40
   2   3   2   89.29    7.00
   2   3   2   86.49    5.00
   2   3   2   85.49    5.60
   2   3   2   89.69    5.20
  -3  -3  -2    1.40    2.30
  -3  -3  -2    0.30    1.90
  -3  -3  -2   -3.00    2.30
  -3  -3  -2    0.10    1.60
   3   3   2   -0.60    2.30
   3   3   2    0.20    3.20
   3   3   2    2.10    2.10
   3   3   2   -0.40    1.50
   3   3   2    1.40    2.40
  -4  -3  -2  554.64   19.30
  -4  -3  -2  495.05   18.30
  -4  -3  -2  524.15   17.70
   4   3   2  522.05   19.20
   4   3   2  510.65   18.20
   4   3   2  528.75   17.60
   4   3   2  463.85   17.30
  -5  -3  -2 1405.86   41.50
  -5  -3  -2 1353.76   41.40
  -5  -3  -2 1371.96   42.80
   5   3   2 1329.67   41.30
   5   3   2 1343.67   43.50
   5   3   2 1440.16   41.60
   5   3   2 1460.05   43.00
  -6  -3  -2  172.58   10.60
  -6  -3  -2  177.48    9.30
  -6  -3  -2  171.88    9.10
   6   3   2  181.18    9.10
   6   3   2  188.38    9.30
   6   3   2  199.18   11.30
   6   3   2  185.48   11.70
   6   3   2  178.08    6.70
  -7  -3  -2    3.40    4.00
  -7  -3  -2    9.70    3.10
  -7  -3  -2    4.60    3.10
   7   3   2    8.70    3.10
   7   3   2   18.00    4.60
   7   3   2   10.90    5.20
   7   3   2    3.50    2.80
  -8  -3  -2  476.65   18.60
  -8  -3  -2  457.35   21.10
  -8  -3  -2  457.95   18.80
   8   3   2  488.05   16.80
   8   3   2  486.55   19.20
   8   3   2  482.05   21.00
   8   3   2  466.35   23.10
   8   3   2  472.45   18.40
   8   3   2  473.75   22.30
  -9  -3  -2  176.68   11.00
  -9  -3  -2  168.08   14.30
  -9  -3  -2  186.48   11.70
   9   3   2  191.78   11.00
   9   3   2  193.48   12.40
   9   3   2  212.68   13.80
   9   3   2  201.38   10.50
   9   3   2  186.98   15.40
   9   3   2  183.78   15.80
 -10  -3  -2   31.80    7.10
 -10  -3  -2   29.70    6.70
 -10  -3  -2   46.50    8.90
  10   3   2   45.50    6.20
  10   3   2   37.50    7.40
  10   3   2   26.40    9.40
  10   3   2   53.99    9.30
  10   3   2   36.50    8.10
  10   3   2   42.00    6.60
 -11  -3  -2  220.88   14.90
 -11  -3  -2  226.58   13.20
  11   3   2  264.17   19.60
  11   3   2  215.68   19.90
  11   3   2  245.78   21.30
  11   3   2  201.38   15.10
  11   3   2  221.28   13.70
  11   3   2  226.58   14.30
 -12  -3  -2  208.48   13.70
 -12  -3  -2  206.38   15.80
  12   3   2  209.18   17.80
  12   3   2  200.48   21.80
  12   3   2  213.88   16.00
 -13  -3  -2   -8.70    8.60
 -13  -3  -2    0.60    6.30
  13   3   2  -11.30    8.50
  13   3   2    8.60   13.10
   9  -4  -2    8.20   11.10
   9  -4  -2   31.10   12.50
   9  -4  -2    5.50   15.10
  -9   4   2    8.30    6.60
  -9   4   2    5.30    8.80
  -9   4   2   -0.10   10.70
   8  -4  -2  151.98   19.00
   8  -4  -2  143.99   15.60
   8  -4  -2  167.68   17.60
  -8   4   2  138.79   15.40
  -8   4   2  144.79   18.40
  -8   4   2  151.88   12.70
   7  -4  -2   70.99   10.50
   7  -4  -2   68.09   13.70
   7  -4  -2   62.49    9.60
   7  -4  -2   72.69    9.40
   7  -4  -2   62.99    8.10
  -7   4   2   77.49   14.30
  -7   4   2   64.39    9.20
  -7   4   2   61.19   11.60
  -7   4   2   56.59    9.00
  -7   4   2   56.09    7.30
   6  -4  -2  168.98   12.50
   6  -4  -2  164.88   12.20
   6  -4  -2  148.89   11.20
   6  -4  -2  134.29   16.10
   6  -4  -2  181.38   14.40
  -6   4   2  167.58   11.60
  -6   4   2  149.99   14.70
  -6   4   2  168.58   10.70
  -6   4   2  178.28   12.40
  -6   4   2  126.89   17.20
   5  -4  -2    8.40    4.50
   5  -4  -2    2.60    4.70
   5  -4  -2    6.50    5.50
   5  -4  -2    8.00    4.00
   5  -4  -2   -1.40    6.00
  -5   4   2    4.60    5.70
  -5   4   2    5.70    4.20
  -5   4   2    9.60    3.40
  -5   4   2    4.20    4.60
  -5   4   2    3.40    6.20
   4  -4  -2  241.08   15.50
   4  -4  -2  239.28   11.10
   4  -4  -2  245.28   12.00
   4  -4  -2  220.48   12.40
   4  -4  -2  225.28   14.30
  -4   4   2  226.08   15.10
  -4   4   2  222.88   10.80
  -4   4   2  230.38   11.80
  -4   4   2  228.78   12.60
  -4   4   2  214.08   14.50
   3  -4  -2   82.89    5.80
   3  -4  -2   73.09    7.40
   3  -4  -2   67.39    9.40
   3  -4  -2   78.69    8.80
   3  -4  -2   76.29    6.80
  -3   4   2   77.99    7.60
  -3   4   2   60.79    8.50
  -3   4   2   81.19    5.90
  -3   4   2   73.99    8.70
  -3   4   2   84.59    6.90
   2  -4  -2  185.88    9.60
   2  -4  -2  177.68   11.70
   2  -4  -2  182.88   10.90
   2  -4  -2  169.78    7.10
   2  -4  -2  167.68    9.40
  -2   4   2  184.98   11.30
  -2   4   2  167.38   11.60
  -2   4   2  187.78   11.90
  -2   4   2  183.78    9.80
   1  -4  -2  559.84   20.00
   1  -4  -2  589.74   21.80
   1  -4  -2  576.44   22.10
   1  -4  -2  572.34   20.10
   1  -4  -2  566.84   16.70
  -1   4   2  578.74   21.80
  -1   4   2  555.54   16.80
  -1   4   2  591.84   20.40
  -1   4   2  576.94   21.90
   0  -4  -2  789.02   25.90
   0  -4  -2  786.22   26.90
   0  -4  -2  770.22   25.70
   0  -4  -2  790.22   27.00
   0   4   2  820.02   26.10
   0   4   2  813.42   27.10
   0   4   2  756.52   25.70
   0   4   2  799.02   22.40
   0   4   2  835.72   27.20
  -1  -4  -2   55.59    5.20
  -1  -4  -2   57.49    6.40
  -1  -4  -2   58.49    5.70
  -1  -4  -2   56.69    6.00
   1   4   2   62.39    6.70
   1   4   2   65.39    6.60
   1   4   2   61.59    5.90
   1   4   2   67.39    3.70
   1   4   2   62.49    3.70
   1   4   2   61.59    5.70
  -2  -4  -2   21.60    3.60
  -2  -4  -2   30.90    4.00
  -2  -4  -2   26.70    4.10
  -2  -4  -2   37.30    6.10
   2   4   2   27.50    3.90
   2   4   2   25.00    4.40
   2   4   2   25.90    3.90
   2   4   2   30.70    4.30
   2   4   2   29.00    3.60
  -3  -4  -2  177.28    8.90
  -3  -4  -2  166.28    8.60
   3   4   2  170.08    8.90
   3   4   2  140.49    7.20
   3   4   2  167.28    9.60
   3   4   2  164.48    8.60
   3   4   2  176.78    8.10
  -4  -4  -2  591.34   20.50
  -4  -4  -2  579.94   21.10
  -4  -4  -2  623.14   17.40
  -4  -4  -2  594.74   20.70
  -4  -4  -2  592.14   17.20
  -4  -4  -2  580.24   20.40
   4   4   2  607.34   20.50
   4   4   2  570.04   20.40
   4   4   2  593.94   20.60
  -5  -4  -2    0.50    2.20
  -5  -4  -2    4.00    3.40
  -5  -4  -2    1.20    2.60
  -5  -4  -2   -0.40    3.00
   5   4   2    4.10    2.70
   5   4   2    2.90    3.40
   5   4   2    4.60    3.20
   5   4   2    0.90    2.10
  -6  -4  -2  549.15   21.30
  -6  -4  -2  557.34   20.30
   6   4   2  544.55   22.10
   6   4   2  536.85   20.00
   6   4   2  562.94   21.30
   6   4   2  540.05   20.10
  -7  -4  -2  746.13   28.00
  -7  -4  -2  779.32   26.60
  -7  -4  -2  767.42   26.70
   7   4   2  728.13   29.00
   7   4   2  784.62   26.60
   7   4   2  775.12   26.80
   7   4   2  767.22   28.30
  -8  -4  -2  294.17   16.20
  -8  -4  -2  302.87   14.40
  -8  -4  -2  289.47   14.40
   8   4   2  321.07   14.10
   8   4   2  298.67   16.40
   8   4   2  284.57   17.20
   8   4   2  279.67   14.30
  -9  -4  -2   68.29    9.70
  -9  -4  -2   85.09    8.40
   9   4   2   63.39   10.00
   9   4   2   99.89   10.30
   9   4   2   77.89    9.00
   9   4   2   71.59    7.60
   9   4   2   91.39   11.80
 -10  -4  -2  432.56   19.50
 -10  -4  -2  403.36   21.90
 -10  -4  -2  432.56   19.00
  10   4   2  407.96   15.00
  10   4   2  386.46   23.40
  10   4   2  394.06   23.10
  10   4   2  406.16   18.30
  10   4   2  457.95   21.20
  10   4   2  442.46   19.80
 -11  -4  -2  190.38   14.00
 -11  -4  -2  211.38   16.60
 -11  -4  -2  179.58   12.80
  11   4   2  180.68   12.40
  11   4   2  175.48   18.00
  11   4   2  172.78   14.00
  11   4   2  213.18   16.60
  11   4   2  194.08   18.10
  11   4   2  171.18   10.20
 -12  -4  -2    3.00    7.30
 -12  -4  -2   -2.50    5.50
  12   4   2   -5.20   10.20
  12   4   2    1.60    5.10
  12   4   2   -0.50    7.20
 -13  -4  -2  113.79   13.80
 -13  -4  -2  105.69   11.50
  13   4   2  121.89   15.20
  13   4   2  125.89   17.70
  13   4   2  113.59   12.20
  14   4   2   83.19   18.60
   9  -5  -2  103.89   19.80
  -9   5   2   65.79   16.10
  -9   5   2  110.79   14.80
   8  -5  -2   85.69   16.50
   8  -5  -2   97.49   13.40
   8  -5  -2   66.19   11.60
  -8   5   2   61.79   14.40
  -8   5   2   84.09   11.60
  -8   5   2   81.19   11.00
   7  -5  -2   -4.90   12.00
   7  -5  -2   15.40    7.80
   7  -5  -2    7.30    8.00
  -7   5   2    9.50    9.90
  -7   5   2    4.50    5.10
  -7   5   2   -1.80    6.80
   6  -5  -2  229.28   18.20
   6  -5  -2  183.18   13.00
   6  -5  -2  220.78   13.50
   6  -5  -2  224.28   15.10
  -6   5   2  220.18   12.90
  -6   5   2  242.58   22.50
  -6   5   2  205.78   17.60
  -6   5   2  233.68   15.10
   5  -5  -2  188.88   13.70
   5  -5  -2  182.38   11.00
   5  -5  -2  174.08   11.80
   5  -5  -2  189.68   16.60
   5  -5  -2  190.18   16.10
  -5   5   2  201.18   11.60
  -5   5   2  209.68   16.50
  -5   5   2  198.08   13.10
  -5   5   2  183.78   18.00
   4  -5  -2   47.90    6.40
   4  -5  -2   63.69    9.80
   4  -5  -2   47.70    7.10
   4  -5  -2   53.29    8.40
   4  -5  -2   52.39    6.40
  -4   5   2   39.80    8.20
  -4   5   2   51.69    6.70
  -4   5   2   38.20    7.40
  -4   5   2   41.50    7.40
  -4   5   2   43.10    5.10
   3  -5  -2   61.49    9.10
   3  -5  -2   55.89    6.90
   3  -5  -2   68.69    5.50
   3  -5  -2   77.09    7.40
   3  -5  -2   80.09   10.60
  -3   5   2   74.39    5.30
  -3   5   2   76.29   10.80
  -3   5   2   70.99    9.50
  -3   5   2   70.49    7.20
  -3   5   2   67.69    8.30
   2  -5  -2  859.81   28.90
   2  -5  -2  839.12   29.00
   2  -5  -2  852.21   32.00
   2  -5  -2  846.62   24.40
   2  -5  -2  832.32   31.20
  -2   5   2  845.12   24.50
  -2   5   2  872.71   29.10
  -2   5   2  879.91   31.90
  -2   5   2  849.91   29.20
  -2   5   2  844.62   31.50
   1  -5  -2  324.17   15.50
   1  -5  -2  324.17   14.30
   1  -5  -2  318.17   16.00
   1  -5  -2  319.67   13.80
  -1   5   2  317.07   15.50
  -1   5   2  324.07   14.20
  -1   5   2  323.67   15.60
   0  -5  -2   86.79    7.00
   0  -5  -2   95.99    8.70
   0  -5  -2   89.29    7.40
   0  -5  -2   94.69    8.10
   0   5   2   93.69    7.60
   0   5   2   95.09    7.50
   0   5   2   91.79    8.30
   0   5   2  105.29    8.10
  -1  -5  -2  200.78   10.40
  -1  -5  -2  194.78   10.90
  -1  -5  -2  193.08    9.90
  -1  -5  -2  199.78   10.60
   1   5   2  208.38   10.80
   1   5   2  180.68   10.10
   1   5   2  190.88    7.00
   1   5   2  189.58   10.10
   1   5   2  196.68   11.00
   1   5   2  193.98    7.00
  -2  -5  -2 1701.33   50.79
  -2  -5  -2 1680.83   50.29
  -2  -5  -2 1665.63   49.80
  -2  -5  -2 1692.03   50.19
   2   5   2 1706.53   50.89
   2   5   2 1642.34   47.40
   2   5   2 1724.03   49.70
   2   5   2 1632.54   50.09
   2   5   2 1611.94   49.99
  -3  -5  -2  565.24   19.30
  -3  -5  -2  591.54   21.00
  -3  -5  -2  593.24   20.80
   3   5   2  555.64   19.30
   3   5   2  566.34   20.70
   3   5   2  595.54   21.60
   3   5   2  575.94   19.20
   3   5   2  557.14   20.60
  -4  -5  -2  169.58    9.10
  -4  -5  -2  175.08    9.80
  -4  -5  -2  172.08    9.70
  -4  -5  -2  184.28    8.00
   4   5   2  168.28    9.20
   4   5   2  167.18   10.50
   4   5   2  174.18    9.90
   4   5   2  180.38   10.00
  -5  -5  -2 1132.49   36.30
  -5  -5  -2 1122.59   31.70
  -5  -5  -2 1121.09   36.10
  -5  -5  -2 1176.38   31.90
  -5  -5  -2 1169.98   37.20
  -5  -5  -2 1081.29   35.90
   5   5   2 1115.19   36.20
   5   5   2 1135.19   36.00
   5   5   2 1095.09   36.00
  -6  -5  -2  210.28   11.50
  -6  -5  -2  219.78   12.00
  -6  -5  -2  202.08   11.40
  -6  -5  -2  191.48   12.20
   6   5   2  207.48   11.40
   6   5   2  221.78   12.20
   6   5   2  213.98   11.30
  -7  -5  -2    5.50    3.00
  -7  -5  -2    3.60    4.20
  -7  -5  -2    3.20    3.10
   7   5   2    2.00    3.30
   7   5   2    8.30    3.20
   7   5   2    9.00    4.80
   7   5   2   -3.70    4.10
  -8  -5  -2  225.88   13.00
  -8  -5  -2  226.58   14.10
   8   5   2  202.28   14.00
   8   5   2  221.98   15.40
   8   5   2  221.98   12.30
   8   5   2  204.18   12.50
  -9  -5  -2  936.51   34.10
  -9  -5  -2 1000.70   36.70
  -9  -5  -2  963.30   34.20
   9   5   2  979.30   36.20
   9   5   2  988.20   33.80
   9   5   2  978.10   37.60
   9   5   2  930.81   34.10
 -10  -5  -2   11.60    5.70
 -10  -5  -2    5.90    6.50
 -10  -5  -2   -1.00    4.30
  10   5   2   22.10    8.10
  10   5   2    0.60    5.60
  10   5   2   -0.40    6.40
  10   5   2   17.10    6.60
  10   5   2    7.10    4.50
 -11  -5  -2    3.90    6.20
 -11  -5  -2    1.70    6.90
 -11  -5  -2   -7.40    5.00
  11   5   2   -4.40    5.20
  11   5   2    4.30    7.40
  11   5   2   14.80    7.80
  11   5   2   -8.60    7.10
  11   5   2  -16.90    9.30
 -12  -5  -2   97.99   11.70
 -12  -5  -2  109.99   12.10
  12   5   2  106.99   12.80
  12   5   2  102.99   15.60
 -13  -5  -2  107.59   14.10
 -13  -5  -2  122.19   14.00
  13   5   2   95.89   13.80
  13   5   2  120.29   17.90
 -14  -5  -2   23.80    8.30
  14   5   2   -9.80   15.50
   8  -6  -2   39.10   17.50
  -8   6   2   28.20   15.40
  -8   6   2   -1.30   13.50
   7  -6  -2   49.40   15.30
   7  -6  -2  104.59   13.80
   7  -6  -2   88.59   12.50
  -7   6   2  115.29   17.30
  -7   6   2   97.39   11.70
  -7   6   2   86.29   10.90
   6  -6  -2  241.98   21.20
   6  -6  -2  199.18   13.00
  -6   6   2  237.08   20.10
  -6   6   2  206.78   15.40
  -6   6   2  205.88   13.20
   5  -6  -2    8.60    8.50
   5  -6  -2   -4.20    4.70
   5  -6  -2    2.80    6.30
   5  -6  -2   -5.40    7.80
  -5   6   2   -2.60    4.00
  -5   6   2    1.60    7.60
  -5   6   2    7.20    5.50
  -5   6   2    7.00   10.50
   4  -6  -2  169.28    8.50
   4  -6  -2  156.88   14.90
   4  -6  -2  161.18   12.80
   4  -6  -2  164.78   11.30
   4  -6  -2  183.48   16.00
  -4   6   2  193.08   15.40
  -4   6   2  182.88   11.80
  -4   6   2  170.18   13.00
  -4   6   2  185.88   17.50
   3  -6  -2  252.87    8.80
   3  -6  -2  263.97   17.80
   3  -6  -2  248.68   14.50
   3  -6  -2  266.87   16.90
   3  -6  -2  263.77   13.60
  -3   6   2  250.37   16.80
  -3   6   2  262.97   18.00
  -3   6   2  260.37   13.70
  -3   6   2  253.97   14.40
   2  -6  -2  221.48   14.40
   2  -6  -2  195.08   14.00
   2  -6  -2  212.08   12.70
   2  -6  -2  212.78   11.90
  -2   6   2  212.78   12.70
  -2   6   2  198.88   13.80
  -2   6   2  214.68   12.30
  -2   6   2  228.98   15.50
   1  -6  -2  231.28   14.80
   1  -6  -2  221.18   11.90
   1  -6  -2  225.18   12.60
   1  -6  -2  243.18   14.30
  -1   6   2  220.68   14.00
  -1   6   2  240.18   14.80
  -1   6   2  248.48   12.50
   0  -6  -2  344.87   16.50
   0  -6  -2  309.97   16.40
   0  -6  -2  346.17   15.10
   0  -6  -2  325.97   15.20
   0   6   2  342.57   15.30
   0   6   2  336.77   18.30
   0   6   2  337.17   16.50
   0   6   2  327.07   15.20
  -1  -6  -2  672.93   24.20
  -1  -6  -2  652.43   24.90
  -1  -6  -2  667.83   24.80
  -1  -6  -2  645.44   23.80
   1   6   2  660.23   24.80
   1   6   2  654.03   24.00
   1   6   2  660.03   18.90
   1   6   2  643.24   23.90
   1   6   2  679.63   19.00
   1   6   2  665.43   25.10
  -2  -6  -2   33.30    5.30
  -2  -6  -2   46.00    6.30
  -2  -6  -2   38.40    5.80
  -2  -6  -2   27.50    4.90
   2   6   2   28.20    5.50
   2   6   2   42.20    6.00
   2   6   2   30.50    4.10
   2   6   2   37.20    5.80
   2   6   2   45.10    6.30
  -3  -6  -2  521.05   19.60
  -3  -6  -2  519.05   20.30
  -3  -6  -2  538.85   20.90
  -3  -6  -2  521.15   20.40
   3   6   2  528.75   20.50
   3   6   2  548.95   21.50
   3   6   2  544.15   20.80
   3   6   2  546.95   18.40
  -4  -6  -2  937.51   31.30
  -4  -6  -2  919.61   31.10
  -4  -6  -2  936.61   29.10
  -4  -6  -2  963.70   31.40
   4   6   2  957.10   29.90
   4   6   2  778.52   31.00
   4   6   2  931.21   31.20
   4   6   2  925.41   31.30
  -5  -6  -2  107.89    6.10
  -5  -6  -2  113.49    9.00
  -5  -6  -2  117.29    6.60
  -5  -6  -2  112.09    8.90
  -5  -6  -2   99.29    8.40
  -5  -6  -2  113.19    9.00
   5   6   2   95.69    8.60
   5   6   2  116.29    8.70
   5   6   2  106.79    8.90
  -6  -6  -2  209.88   12.50
  -6  -6  -2  217.68   12.60
  -6  -6  -2  216.28    7.80
  -6  -6  -2  202.18   12.10
  -6  -6  -2  226.78    8.10
  -6  -6  -2  235.08   13.50
   6   6   2  216.68   12.50
   6   6   2  233.88   12.60
   6   6   2  211.38   13.00
  -7  -6  -2  694.03   26.50
  -7  -6  -2  684.83   26.00
  -7  -6  -2  714.13   26.20
   7   6   2  718.63   26.60
   7   6   2  600.14   27.70
   7   6   2  680.63   26.00
   7   6   2  671.93   27.00
  -8  -6  -2  392.06   19.20
  -8  -6  -2  390.56   18.20
  -8  -6  -2  387.76   18.40
   8   6   2  353.46   19.70
   8   6   2  399.76   18.70
   8   6   2  390.16   17.80
   8   6   2  366.66   18.30
  -9  -6  -2    7.30    4.80
  -9  -6  -2   -0.70    5.10
   9   6   2   15.90    6.10
   9   6   2    7.00    6.80
   9   6   2    0.00    4.50
   9   6   2    8.50    5.50
 -10  -6  -2  112.49   13.10
 -10  -6  -2  157.28   12.30
 -10  -6  -2  122.39   12.20
  10   6   2  135.79   12.00
  10   6   2  124.19   15.50
  10   6   2  131.29   15.50
  10   6   2  153.28   14.20
  10   6   2  129.19   12.80
 -11  -6  -2  457.45   22.00
 -11  -6  -2  461.65   22.80
 -11  -6  -2  454.65   24.10
  11   6   2  410.56   20.80
  11   6   2  467.55   28.20
  11   6   2  438.46   22.70
  11   6   2  381.26   22.90
  11   6   2  460.25   26.20
 -12  -6  -2   57.39   10.30
 -12  -6  -2   52.39    9.80
 -12  -6  -2   60.29    9.30
  12   6   2   28.70    9.50
  12   6   2   42.70   12.40
 -13  -6  -2   39.50    8.60
 -13  -6  -2   21.90    9.50
  13   6   2   25.20   11.50
  13   6   2   44.20   13.70
 -14  -6  -2   81.29   11.30
  14   6   2   78.69   17.20
   7  -7  -2    2.80   16.70
  -7   7   2   21.30   13.80
  -7   7   2   45.80   12.90
  -7   7   2   20.10    6.80
   6  -7  -2   16.90    5.40
   6  -7  -2   24.40   10.10
   6  -7  -2   37.30   12.60
  -6   7   2   24.50    8.90
  -6   7   2   20.30   12.20
  -6   7   2   12.00    5.90
   5  -7  -2  205.18   17.70
   5  -7  -2  185.48   19.70
  -5   7   2  192.88   13.50
  -5   7   2  223.38   20.30
  -5   7   2  171.68   15.60
   4  -7  -2  154.78   14.50
   4  -7  -2  176.88   16.70
   4  -7  -2  176.48   18.60
   4  -7  -2  156.38   12.60
  -4   7   2  179.48   16.70
  -4   7   2  186.28   13.00
  -4   7   2  180.28   14.10
  -4   7   2  219.68   20.50
   3  -7  -2    2.50    5.50
   3  -7  -2    1.60    7.20
   3  -7  -2   -1.80    4.50
   3  -7  -2   24.70    8.80
  -3   7   2    4.00    4.60
  -3   7   2   -0.40    5.70
  -3   7   2   -3.50    6.00
  -3   7   2   23.20   10.50
   2  -7  -2  151.98   14.80
   2  -7  -2  119.69   13.50
   2  -7  -2  129.99   12.00
   2  -7  -2  111.29    9.60
  -2   7   2  108.99   11.60
  -2   7   2  104.19   12.20
  -2   7   2  123.99   10.50
  -2   7   2  147.49   15.70
   1  -7  -2  405.86   21.00
   1  -7  -2  391.26   18.50
   1  -7  -2  421.86   18.20
   1  -7  -2  380.06   20.80
  -1   7   2  414.16   18.30
  -1   7   2  421.46   21.60
  -1   7   2  390.56   20.10
   0  -7  -2  325.47   17.50
   0  -7  -2  330.17   15.80
   0  -7  -2  315.67   17.70
   0  -7  -2  313.97   15.80
   0   7   2  304.67   15.60
   0   7   2  315.47   15.80
   0   7   2  289.47   16.80
   0   7   2  328.27   17.90
  -1  -7  -2    2.20    5.10
  -1  -7  -2   -0.10    4.70
  -1  -7  -2    4.30    3.60
  -1  -7  -2   -4.60    3.40
   1   7   2    4.80    3.80
   1   7   2    3.00    4.80
   1   7   2    4.30    3.90
   1   7   2    2.80    5.40
  -2  -7  -2 1118.59   37.70
  -2  -7  -2 1081.79   37.70
  -2  -7  -2 1132.79   37.70
  -2  -7  -2 1193.28   38.70
   2   7   2 1112.99   38.40
   2   7   2 1120.59   32.60
   2   7   2 1106.79   37.50
   2   7   2 1099.09   37.60
   2   7   2 1166.98   38.20
  -3  -7  -2  561.84   22.40
  -3  -7  -2  575.74   22.40
  -3  -7  -2  538.95   21.60
   3   7   2  560.04   22.40
   3   7   2  554.44   22.30
   3   7   2  544.05   18.80
   3   7   2  544.05   22.70
  -4  -7  -2   46.10    6.90
  -4  -7  -2   38.10    5.80
  -4  -7  -2   34.60    6.40
   4   7   2   30.40    6.00
   4   7   2   37.20    5.20
   4   7   2   34.60    6.80
   4   7   2   51.69    7.80
  -5  -7  -2  943.51   30.60
  -5  -7  -2  945.91   33.70
  -5  -7  -2  940.31   36.00
  -5  -7  -2  939.11   33.60
  -5  -7  -2  958.70   36.60
   5   7   2  974.70   34.10
   5   7   2  955.60   32.20
   5   7   2 1102.39   35.50
   5   7   2  932.01   33.60
  -6  -7  -2  365.66   16.90
  -6  -7  -2  376.46   13.40
  -6  -7  -2  325.87   20.20
  -6  -7  -2  392.56   13.90
  -6  -7  -2  360.46   17.80
  -6  -7  -2  377.06   18.10
   6   7   2  408.26   17.70
   6   7   2  383.86   18.40
   6   7   2  369.46   18.00
   6   7   2  365.86   18.90
  -7  -7  -2    4.50    2.30
  -7  -7  -2    1.20    2.10
  -7  -7  -2   -2.10    4.80
  -7  -7  -2    1.10    5.80
  -7  -7  -2    5.50    5.00
  -7  -7  -2    0.80    4.50
   7   7   2    0.70    4.40
   7   7   2    0.20    6.60
   7   7   2   10.80    5.90
   7   7   2   -1.00    4.90
  -8  -7  -2   12.30    6.70
  -8  -7  -2   19.10    6.10
  -8  -7  -2   11.70    5.30
   8   7   2   12.30    6.90
   8   7   2   16.60    6.60
   8   7   2   31.00    6.90
   8   7   2   10.80    5.30
  -9  -7  -2  465.65   22.40
  -9  -7  -2  426.26   21.10
  -9  -7  -2  406.16   21.50
   9   7   2  445.36   21.70
   9   7   2  444.66   21.70
   9   7   2  487.65   22.20
   9   7   2  432.46   23.40
 -10  -7  -2  143.39   12.70
 -10  -7  -2   92.19   13.70
 -10  -7  -2  126.99   12.80
  10   7   2  137.49   13.40
  10   7   2  119.69   13.70
  10   7   2  128.79   14.00
  10   7   2  130.39   15.30
 -11  -7  -2    6.10    6.60
 -11  -7  -2    9.30    6.50
  11   7   2    8.40    7.70
  11   7   2   10.50    6.90
  11   7   2    6.10    8.80
  11   7   2    9.70    8.50
  11   7   2    1.90   10.80
 -12  -7  -2   56.09   10.60
 -12  -7  -2   72.19   11.20
 -12  -7  -2   53.29    9.20
  12   7   2   53.29   10.80
  12   7   2   65.79   13.50
 -13  -7  -2  101.39   12.10
  13   7   2  111.79   18.20
  13   7   2   96.59   15.10
 -14  -7  -2    6.60    9.60
  14   7   2   10.80   14.80
  -6   8   2  167.68   21.20
  -6   8   2  179.38   14.60
   5  -8  -2   29.00   11.10
   5  -8  -2   47.00   12.50
  -5   8   2   51.39    7.80
  -5   8   2   59.29   10.60
  -5   8   2   52.39   13.50
   4  -8  -2   23.70   10.40
   4  -8  -2   22.30    8.50
  -4   8   2   21.20    5.90
  -4   8   2   40.00    8.90
  -4   8   2   21.30   10.00
   3  -8  -2   96.99   11.60
   3  -8  -2   96.69   13.70
   3  -8  -2  124.69   11.20
  -3   8   2  104.09   14.00
  -3   8   2   80.99   14.20
  -3   8   2   96.99   11.10
   2  -8  -2   78.29   19.50
   2  -8  -2  129.19   17.30
   2  -8  -2  122.49   13.10
   2  -8  -2  114.19   11.30
  -2   8   2  115.29   14.10
  -2   8   2  138.89   14.50
  -2   8   2  119.69   11.40
  -2   8   2  123.19   12.70
   1  -8  -2    4.50    6.70
   1  -8  -2    9.40    7.90
   1  -8  -2   12.40    6.10
   1  -8  -2   -2.00    4.10
  -1   8   2    4.00    5.80
  -1   8   2   -2.80    7.70
  -1   8   2    6.10    4.80
   0  -8  -2  183.98   13.00
   0  -8  -2  167.28   15.20
   0  -8  -2  168.68   15.00
   0  -8  -2  169.18   13.00
   0   8   2  165.88   12.30
   0   8   2  185.98   15.10
   0   8   2  189.08   14.20
   0   8   2  163.88   12.70
  -1  -8  -2  431.46   21.80
  -1  -8  -2  445.06   20.10
  -1  -8  -2  420.66   20.00
  -1  -8  -2  437.46   21.40
   1   8   2  460.25   21.60
   1   8   2  443.86   20.00
   1   8   2  405.06   20.60
   1   8   2  438.46   20.40
  -2  -8  -2  259.37   15.60
  -2  -8  -2  228.68   14.10
  -2  -8  -2  233.98   14.10
  -2  -8  -2  234.78   15.50
   2   8   2  230.88   14.60
   2   8   2  218.08   14.90
   2   8   2  222.98    8.30
   2   8   2  213.48   13.80
   2   8   2  221.28    8.40
  -3  -8  -2  113.39   10.90
  -3  -8  -2  115.89   10.70
  -3  -8  -2  123.99   11.50
  -3  -8  -2  116.99   11.30
   3   8   2  109.39   11.20
   3   8   2  173.08   15.90
   3   8   2  113.89   10.90
   3   8   2  114.19    7.50
  -4  -8  -2  930.21   33.60
  -4  -8  -2  937.61   33.80
  -4  -8  -2  927.81   32.50
  -4  -8  -2  915.11   37.70
   4   8   2  945.81   33.80
   4   8   2  952.30   34.10
   4   8   2  914.01   34.10
   4   8   2  949.01   30.30
  -5  -8  -2  316.07   16.80
  -5  -8  -2  308.17   16.60
  -5  -8  -2  303.87   13.90
  -5  -8  -2  310.87   16.80
  -5  -8  -2  311.77   14.90
   5   8   2  313.87   15.10
   5   8   2  298.07   17.30
   5   8   2  317.17   17.10
   5   8   2  288.67   16.50
  -6  -8  -2    9.50    3.90
  -6  -8  -2   14.00    6.20
  -6  -8  -2   12.00    6.00
  -6  -8  -2    4.40    4.20
  -6  -8  -2   10.20    4.80
   6   8   2    8.30    5.60
   6   8   2    6.30    4.80
   6   8   2   -3.40    6.30
   6   8   2    9.00    5.70
  -7  -8  -2  221.68   10.00
  -7  -8  -2  249.18   15.40
  -7  -8  -2  256.27   10.60
  -7  -8  -2  217.28   13.90
  -7  -8  -2  245.28   16.40
   7   8   2  244.38   15.20
   7   8   2  218.98   15.30
   7   8   2  176.18   14.60
   7   8   2  233.48   15.80
  -8  -8  -2  219.08   16.00
  -8  -8  -2  213.38   15.10
  -8  -8  -2  198.88   17.20
  -8  -8  -2  209.68   15.60
   8   8   2  239.78   15.80
   8   8   2  231.68   15.70
   8   8   2  219.78   15.40
  -9  -8  -2  196.08   16.50
  -9  -8  -2  191.28   15.10
  -9  -8  -2  171.68   14.20
   9   8   2  173.68   14.80
   9   8   2  183.58   14.80
   9   8   2  167.98   15.20
 -10  -8  -2    0.40    6.70
 -10  -8  -2   -0.10    7.50
 -10  -8  -2    7.10    5.50
  10   8   2   12.60    8.30
  10   8   2    2.80    8.90
  10   8   2    4.00    8.80
  10   8   2    6.10    8.00
 -11  -8  -2  249.48   18.90
 -11  -8  -2  285.27   18.80
 -11  -8  -2  261.97   19.90
  11   8   2  240.88   20.30
  11   8   2  244.88   19.20
  11   8   2  259.37   18.50
  11   8   2  249.28   22.00
 -12  -8  -2  176.08   16.70
 -12  -8  -2  169.18   16.70
  12   8   2  137.19   16.00
  12   8   2  134.19   16.50
 -13  -8  -2   -1.50    8.50
  13   8   2    2.40   12.90
  13   8   2   -7.10   11.70
 -14  -8  -2   44.70   11.30
  14   8   2   21.70   17.30
   5  -9  -2    7.10   15.10
  -5   9   2   33.20    8.20
  -5   9   2   48.20   15.70
   4  -9  -2  241.18   21.80
   4  -9  -2  280.27   24.30
  -4   9   2  253.27   20.90
  -4   9   2  243.58   17.20
  -4   9   2  255.77   23.40
   3  -9  -2   64.19   12.70
   3  -9  -2   84.19   11.80
  -3   9   2   77.39    9.60
  -3   9   2   82.69   13.40
  -3   9   2   82.19   11.90
   2  -9  -2    6.20    6.80
   2  -9  -2   -5.70   10.60
   2  -9  -2    1.70    8.00
   2  -9  -2    4.20    7.90
  -2   9   2   -6.50    5.30
  -2   9   2   10.90    8.30
  -2   9   2   -1.00    6.90
   1  -9  -2  413.36   24.50
   1  -9  -2  440.56   25.80
   1  -9  -2  480.45   22.70
   1  -9  -2  447.96   22.50
  -1   9   2  408.36   22.10
  -1   9   2  416.26   23.40
  -1   9   2  465.85   24.30
   0  -9  -2  154.98   16.30
   0  -9  -2  154.38   16.40
   0  -9  -2  198.58   14.40
   0  -9  -2  162.58   15.00
   0   9   2  183.28   15.80
   0   9   2  174.68   13.10
   0   9   2  189.48   15.00
  -1  -9  -2   29.30    8.80
  -1  -9  -2   29.00    6.80
  -1  -9  -2   20.30    6.80
  -1  -9  -2   32.80    8.90
   1   9   2   26.80    7.80
   1   9   2   19.20    5.30
   1   9   2   24.90    6.80
  -2  -9  -2  149.79   14.20
  -2  -9  -2  146.39   12.60
  -2  -9  -2  163.08   14.30
  -2  -9  -2  138.09   14.20
   2   9   2  136.79   13.30
   2   9   2  153.38   12.60
   2   9   2  152.28   13.60
  -3  -9  -2 1994.10   63.49
  -3  -9  -2 1970.10   62.39
  -3  -9  -2 1940.71   62.29
  -3  -9  -2 1912.91   62.09
   3   9   2 1942.31   55.39
   3   9   2 1917.81   61.89
   3   9   2 1970.50   62.49
   3   9   2 1934.01   62.59
  -4  -9  -2   79.29   11.10
  -4  -9  -2   92.49   11.90
  -4  -9  -2   67.99    9.40
   4   9   2   63.39    8.90
   4   9   2   77.69   10.60
   4   9   2   60.29    8.70
   4   9   2   56.19    7.40
  -5  -9  -2   25.40    6.70
  -5  -9  -2   16.10    6.40
  -5  -9  -2   25.00    5.80
  -5  -9  -2   27.70    7.20
   5   9   2   25.60    5.80
   5   9   2   22.60    7.60
   5   9   2   26.50    7.00
   5   9   2   22.30    7.20
  -6  -9  -2  250.97   16.50
  -6  -9  -2  262.97   14.10
  -6  -9  -2  242.58   17.40
  -6  -9  -2  252.87   16.40
  -6  -9  -2  234.28   13.00
   6   9   2  240.78   16.50
   6   9   2  269.67   17.00
   6   9   2  256.17   17.60
   6   9   2  241.98   16.60
  -7  -9  -2  142.79    9.70
  -7  -9  -2  173.08   15.10
  -7  -9  -2  163.38   14.60
  -7  -9  -2  150.88   14.00
  -7  -9  -2  165.08   10.60
   7   9   2  156.58   15.40
   7   9   2  157.48   14.30
   7   9   2  172.38   15.10
   7   9   2  140.49   13.70
  -8  -9  -2    1.00    5.50
  -8  -9  -2   -6.60    6.40
  -8  -9  -2   -2.30    3.50
  -8  -9  -2    1.20    3.70
  -8  -9  -2   10.40    5.80
  -8  -9  -2   -7.00    8.50
   8   9   2   -6.20    6.20
   8   9   2    7.70    7.10
   8   9   2   -3.90    7.00
   8   9   2   -6.10    7.80
  -9  -9  -2  155.58   14.10
  -9  -9  -2  157.78   15.10
   9   9   2  156.08   17.00
   9   9   2  142.09   15.80
   9   9   2  187.48   16.10
   9   9   2  138.89   14.80
 -10  -9  -2  371.66   23.50
 -10  -9  -2  336.57   21.00
 -10  -9  -2  357.66   21.80
  10   9   2  350.36   23.20
  10   9   2  351.26   22.20
  10   9   2  376.16   22.40
 -11  -9  -2  131.39   15.70
 -11  -9  -2  162.28   16.50
 -11  -9  -2  155.68   17.90
  11   9   2  175.78   20.40
  11   9   2  107.29   14.20
  11   9   2  124.79   15.10
  11   9   2  180.18   18.80
 -12  -9  -2    7.30    9.10
 -12  -9  -2   12.40   11.70
  12   9   2   27.30   12.30
 -13  -9  -2  111.39   15.80
  13   9   2  130.99   20.80
 -14  -9  -2   79.79   15.50
  14   9   2   88.79   19.40
   4 -10  -2  -26.00   12.90
  -4  10   2   -7.40    8.70
  -4  10   2   -1.10   14.70
   3 -10  -2   35.20   12.30
   3 -10  -2   40.30   14.70
  -3  10   2   44.50    9.00
  -3  10   2   50.09   13.20
  -3  10   2   54.99   11.10
   2 -10  -2  170.88   20.70
   2 -10  -2  204.18   19.80
  -2  10   2  180.58   20.30
  -2  10   2  172.88   15.50
  -2  10   2  214.68   25.10
   1 -10  -2   43.30   13.50
   1 -10  -2   42.70    9.40
   1 -10  -2   21.90   10.20
  -1  10   2   41.60   10.10
  -1  10   2   38.70   10.00
  -1  10   2   36.90    8.30
   0 -10  -2   21.70    8.80
   0 -10  -2   26.70   10.50
   0 -10  -2    8.60    7.70
   0 -10  -2   12.30    8.00
   0  10   2   12.40    7.80
   0  10   2    8.80    6.40
   0  10   2   13.60    8.40
  -1 -10  -2  164.08   17.20
  -1 -10  -2  137.89   14.80
  -1 -10  -2  151.48   16.40
  -1 -10  -2  135.69   18.30
   1  10   2  160.88   15.70
   1  10   2  153.58   16.50
   1  10   2  130.19   13.60
  -2 -10  -2  222.98   17.80
  -2 -10  -2  198.08   15.60
  -2 -10  -2  226.18   17.10
  -2 -10  -2  201.78   17.10
   2  10   2  195.88   16.40
   2  10   2  200.98   16.80
   2  10   2  200.88   15.30
  -3 -10  -2    1.30    7.60
  -3 -10  -2    6.60    6.90
  -3 -10  -2    0.30    7.10
  -3 -10  -2    1.30    6.30
   3  10   2   12.60    7.10
   3  10   2    7.90    7.00
   3  10   2    4.40    3.00
   3  10   2    1.00    5.20
  -4 -10  -2   62.89    9.00
  -4 -10  -2  106.49   13.00
  -4 -10  -2   77.99   10.60
   4  10   2   82.09   10.70
   4  10   2   67.69    8.00
   4  10   2   53.69   10.10
   4  10   2   50.19    9.40
  -5 -10  -2  601.54   27.60
  -5 -10  -2  609.34   28.00
  -5 -10  -2  603.04   25.20
  -5 -10  -2  609.94   25.90
   5  10   2  587.14   27.30
   5  10   2  620.94   23.40
   5  10   2  643.14   28.30
   5  10   2  621.64   28.70
  -6 -10  -2  149.39   14.40
  -6 -10  -2  144.39   14.30
  -6 -10  -2  145.89   12.70
  -6 -10  -2  131.89   11.70
   6  10   2  101.19   18.00
   6  10   2  127.19   15.10
   6  10   2  143.09   14.90
   6  10   2  146.99   15.40
  -7 -10  -2   55.59    9.90
  -7 -10  -2   57.99    7.90
  -7 -10  -2   60.59    7.50
  -7 -10  -2   31.80    7.80
  -7 -10  -2   61.99   11.50
   7  10   2   52.49    9.20
   7  10   2   42.60    9.40
   7  10   2   60.19   10.60
   7  10   2   57.79   10.60
  -8 -10  -2  186.28   11.40
  -8 -10  -2  205.88   20.10
  -8 -10  -2  179.78   18.80
  -8 -10  -2  171.78   16.60
  -8 -10  -2  192.18   12.10
   8  10   2  214.88   16.50
   8  10   2  178.08   18.20
   8  10   2  200.08   18.50
   8  10   2  196.08   17.70
  -9 -10  -2  267.97   11.10
  -9 -10  -2  285.37   19.90
  -9 -10  -2  288.47   23.30
   9  10   2  275.97   21.40
   9  10   2  284.27   19.70
   9  10   2  254.67   21.10
   9  10   2  260.87   20.30
 -10 -10  -2   37.90    9.60
 -10 -10  -2   22.90   10.30
  10  10   2   37.60   12.80
  10  10   2   17.80   11.00
  10  10   2   44.20   10.90
  10  10   2   21.30   11.50
 -11 -10  -2  119.69   15.70
  11  10   2  160.08   21.80
  11  10   2  133.49   17.30
  11  10   2   97.29   14.80
 -12 -10  -2  173.28   20.90
 -12 -10  -2  129.69   18.00
  12  10   2  131.19   16.50
  12  10   2  178.38   26.00
 -13 -10  -2   42.90   13.10
  13  10   2   50.69   17.60
   3 -11  -2   87.79   17.90
  -3  11   2   66.69   18.70
  -3  11   2   58.19   11.30
   2 -11  -2  -11.20   12.70
  -2  11   2    5.70   12.70
  -2  11   2   14.40    8.40
   1 -11  -2  101.99   15.40
   1 -11  -2  100.49   16.30
  -1  11   2   81.59   12.40
  -1  11   2  102.69   15.90
   0 -11  -2  216.58   20.40
   0 -11  -2  223.58   25.00
   0 -11  -2  215.68   22.70
   0  11   2  248.58   17.90
   0  11   2  228.38   21.00
  -1 -11  -2   27.10    9.90
  -1 -11  -2   34.10   12.00
  -1 -11  -2   35.50   10.00
  -1 -11  -2   29.10   10.90
   1  11   2   36.70   10.80
   1  11   2   39.70   10.80
   1  11   2   37.40    8.60
  -2 -11  -2   11.60   10.60
  -2 -11  -2   -7.20    6.70
  -2 -11  -2    1.70    9.00
  -2 -11  -2    7.00    7.50
   2  11   2    3.50    7.00
   2  11   2    6.90    8.50
   2  11   2   -8.80    7.90
  -3 -11  -2  185.78   17.20
  -3 -11  -2  143.49   16.20
  -3 -11  -2  191.18   18.40
  -3 -11  -2  162.48   16.90
   3  11   2  153.08   15.60
   3  11   2  200.28   17.60
   3  11   2  172.48   18.30
  -4 -11  -2  174.88   17.20
  -4 -11  -2  140.79   16.60
  -4 -11  -2  164.58   17.20
   4  11   2  163.28    9.90
   4  11   2  159.38   16.00
   4  11   2  170.78   17.90
   4  11   2  167.78   15.60
   4  11   2  142.19    8.90
  -5 -11  -2   55.09    9.80
  -5 -11  -2   49.30    9.80
  -5 -11  -2   44.80    9.10
  -5 -11  -2   48.90   11.30
  -5 -11  -2   27.00    9.70
   5  11   2   42.20    9.50
   5  11   2   29.20    8.30
   5  11   2   48.80   11.60
   5  11   2   43.80    7.20
  -6 -11  -2   18.60    7.40
  -6 -11  -2   16.70    9.60
  -6 -11  -2   22.30    9.40
  -6 -11  -2   12.80    8.20
  -6 -11  -2   14.20    6.60
   6  11   2   23.70    9.10
   6  11   2    3.60    7.70
   6  11   2   24.10   10.00
  -7 -11  -2  268.37   17.10
  -7 -11  -2  261.97   20.70
  -7 -11  -2  291.57   20.60
  -7 -11  -2  250.37   21.20
   7  11   2  278.77   20.80
   7  11   2  271.37   18.20
   7  11   2  246.08   20.20
   7  11   2  266.37   21.80
  -8 -11  -2   81.29   10.80
  -8 -11  -2   78.59   11.90
  -8 -11  -2   68.69   14.40
  -8 -11  -2   74.29    9.30
  -8 -11  -2   79.99   14.20
   8  11   2   78.39   13.80
   8  11   2   74.99   13.20
   8  11   2   56.19   12.10
   8  11   2   70.99   11.70
  -9 -11  -2    4.90   11.10
  -9 -11  -2    4.90    5.80
  -9 -11  -2   14.50    9.50
  -9 -11  -2   -1.90    5.30
  -9 -11  -2   -8.90   13.00
   9  11   2   -0.30   10.50
   9  11   2   -4.60   10.70
   9  11   2   -0.50   10.20
   9  11   2   -5.10    8.40
 -10 -11  -2  161.08   21.20
 -10 -11  -2  163.18   19.40
  10  11   2  121.99   17.70
  10  11   2  202.88   23.10
  10  11   2  202.08   21.90
  10  11   2  163.78   21.00
 -11 -11  -2  148.19   20.20
 -11 -11  -2  196.58   21.00
  11  11   2  141.49   18.90
  11  11   2  149.39   19.40
  11  11   2  174.38   23.40
 -12 -11  -2   24.50   11.40
  12  11   2   29.70   14.00
  12  11   2   15.00   15.30
 -13 -11  -2   40.50   12.40
  13  11   2   15.10   20.50
   1 -12  -2  125.89   21.20
  -1  12   2   98.69   19.80
  -1  12   2  109.89   14.40
   0 -12  -2   16.10   13.00
   0  12   2    2.40   11.40
   0  12   2    8.30    9.20
  -1 -12  -2   57.99   13.70
  -1 -12  -2   57.19   16.00
   1  12   2   62.89   11.50
   1  12   2   52.29   13.30
   1  12   2   75.09   14.10
  -2 -12  -2  247.38   20.40
  -2 -12  -2  161.98   23.10
  -2 -12  -2  178.58   21.60
   2  12   2  188.48   22.00
   2  12   2  199.68   20.40
   2  12   2  171.98   17.90
  -3 -12  -2   79.89   14.10
  -3 -12  -2   76.79   12.30
  -3 -12  -2  125.79   17.20
  -3 -12  -2   87.59   14.40
   3  12   2   62.19   10.60
   3  12   2  111.59   16.30
   3  12   2  103.19   14.20
  -4 -12  -2   -9.50    9.40
  -4 -12  -2   18.40   14.70
  -4 -12  -2    6.80   11.70
  -4 -12  -2   -5.20    7.90
   4  12   2    0.70   10.40
   4  12   2    3.30    8.90
   4  12   2    9.10    9.00
  -5 -12  -2  154.78   19.30
  -5 -12  -2  145.59   19.50
  -5 -12  -2  176.58   19.10
  -5 -12  -2  187.08   20.20
  -5 -12  -2  154.88   17.00
   5  12   2  147.89   17.70
   5  12   2  159.48   12.40
   5  12   2  170.58   17.60
   5  12   2  164.18   21.70
  -6 -12  -2  214.28   19.60
  -6 -12  -2  239.98   21.40
  -6 -12  -2  277.07   22.10
  -6 -12  -2  264.67   26.30
  -6 -12  -2  199.28   18.70
   6  12   2  244.78   20.20
   6  12   2  212.08   15.70
   6  12   2  185.18   23.20
   6  12   2  194.18   20.70
  -7 -12  -2   14.90    8.70
  -7 -12  -2    5.40   11.20
  -7 -12  -2   12.60    9.50
  -7 -12  -2   13.70   11.60
  -7 -12  -2   17.30    9.00
   7  12   2   11.10    9.60
   7  12   2    8.90   10.60
   7  12   2   -2.00    8.20
   7  12   2    8.20   11.80
  -8 -12  -2   77.59   11.40
  -8 -12  -2   88.89   15.20
  -8 -12  -2   88.79   10.80
  -8 -12  -2   80.99   13.60
  -8 -12  -2   76.79   14.60
   8  12   2   81.79   13.00
   8  12   2   87.29   15.00
   8  12   2   84.69   16.10
   8  12   2   45.60   21.70
  -9 -12  -2  286.07   28.90
  -9 -12  -2  242.68   15.80
  -9 -12  -2  235.58   23.10
  -9 -12  -2  255.57   28.40
  -9 -12  -2  209.88   15.30
   9  12   2  247.88   23.10
   9  12   2  237.88   23.10
   9  12   2  207.68   22.60
   9  12   2  233.98   23.60
 -10 -12  -2   50.19   19.40
 -10 -12  -2   59.09   13.50
 -10 -12  -2   58.59    7.60
 -10 -12  -2   62.19    7.90
 -10 -12  -2   73.19   16.80
  10  12   2   58.89   16.20
  10  12   2   59.49   16.00
  10  12   2   63.29   14.90
  10  12   2   79.19   17.20
 -11 -12  -2   22.70   12.90
  11  12   2    0.70   17.10
  11  12   2   -4.90   14.90
  11  12   2   -7.20   12.30
 -12 -12  -2   50.19   15.60
  12  12   2   96.79   20.60
  12  12   2   82.99   22.00
  -1 -13  -2  105.49   20.00
   1  13   2  103.29   14.20
   1  13   2  111.19   18.30
  -2 -13  -2   -7.50   14.10
   2  13   2  -13.50   10.10
   2  13   2   11.50   12.00
  -3 -13  -2   53.39   13.80
  -3 -13  -2   49.30   15.30
  -3 -13  -2   64.79   18.80
   3  13   2   69.29   12.10
   3  13   2   78.29   14.30
  -4 -13  -2   87.29   18.50
  -4 -13  -2   89.49   14.00
  -4 -13  -2  115.89   16.10
   4  13   2   95.89   16.70
   4  13   2   89.29   14.80
   4  13   2  115.29   15.90
  -5 -13  -2   70.19   15.40
  -5 -13  -2   80.79   14.90
  -5 -13  -2  151.38   20.80
  -5 -13  -2   93.79   14.90
  -5 -13  -2   96.59   15.60
   5  13   2   82.79    8.90
   5  13   2   77.39   13.20
   5  13   2   97.99   10.60
   5  13   2  100.09   14.80
   5  13   2  100.89   16.40
  -6 -13  -2    2.70   10.70
  -6 -13  -2   -8.70   15.30
  -6 -13  -2   16.80   11.60
  -6 -13  -2  -18.60   11.70
  -6 -13  -2   22.60   13.20
   6  13   2    0.80    7.90
   6  13   2    4.70   18.10
   6  13   2   10.40   10.90
   6  13   2   13.30   10.70
  -7 -13  -2  179.18   24.50
  -7 -13  -2  178.58   21.10
  -7 -13  -2  160.48   20.60
  -7 -13  -2  198.08   23.80
  -7 -13  -2  190.98   22.50
   7  13   2  236.58   27.50
   7  13   2  169.28   20.20
   7  13   2  178.88   18.30
   7  13   2  189.58   21.10
  -8 -13  -2  169.48   18.70
  -8 -13  -2  154.18   16.10
  -8 -13  -2  173.18   21.20
  -8 -13  -2  131.59   18.70
  -8 -13  -2  114.69   16.60
   8  13   2  168.48   19.60
   8  13   2  135.39   16.40
   8  13   2  178.68   22.00
   8  13   2  119.89   17.80
  -9 -13  -2   28.70   19.60
  -9 -13  -2   18.80   14.00
  -9 -13  -2   -3.80   16.60
  -9 -13  -2   29.40    9.90
  -9 -13  -2   27.70   12.90
   9  13   2    7.70   13.50
   9  13   2   30.90   13.30
   9  13   2  -20.30   15.80
   9  13   2   11.40   13.00
 -10 -13  -2   44.00   15.00
  10  13   2   58.99   16.50
  10  13   2   53.69   18.30
  10  13   2   70.89   17.30
  10  13   2   78.49   17.70
 -11 -13  -2  101.99   19.10
  11  13   2  100.69   20.60
  11  13   2  128.19   21.20
  -3 -14  -2  150.58   22.00
   3  14   2  196.28   27.30
   3  14   2  154.08   19.40
  -4 -14  -2   10.50   15.30
   4  14   2   -8.20   13.30
   4  14   2   -4.00   12.90
  -5 -14  -2   72.19   17.50
  -5 -14  -2   63.89   16.70
   5  14   2   85.89   17.70
   5  14   2  107.59   18.50
  -6 -14  -2  218.48   27.60
  -6 -14  -2  158.38   20.10
  -6 -14  -2  216.98   28.50
   6  14   2  207.08   25.30
   6  14   2  215.88   25.90
  -7 -14  -2   75.09   18.10
  -7 -14  -2   90.59   17.30
  -7 -14  -2   89.39   16.20
  -7 -14  -2   69.19   21.00
   7  14   2  113.09   17.20
   7  14   2  123.19   18.10
  -8 -14  -2    3.10   14.40
  -8 -14  -2   21.70   18.20
  -8 -14  -2   21.20   13.60
   8  14   2   -9.10   14.90
   8  14   2   14.30   13.40
  -9 -14  -2   56.39   15.50
  -9 -14  -2   63.39   19.00
   9  14   2   34.10   15.50
   9  14   2   63.89   18.50
  10  14   2  126.39   21.20
   7  14  -3  103.29   19.90
  -7 -14   3   85.79   21.00
  -7 -14   3  124.89   14.70
   6  14  -3  135.49   18.70
   6  14  -3   74.99   15.30
  -6 -14   3   97.39   19.80
   5  14  -3   15.20   14.60
   5  14  -3   20.60   16.30
  -5 -14   3  -13.10   17.70
  10  13  -3   33.80   16.50
  10  13  -3   30.90   15.10
 -10 -13   3   -2.40   14.20
 -10 -13   3   20.70   20.70
 -10 -13   3   44.30   17.20
   9  13  -3   71.69   17.10
   9  13  -3   58.19   15.20
   9  13  -3   63.99   13.60
  -9 -13   3   68.69   16.70
  -9 -13   3   85.49   15.70
  -9 -13   3   52.29   17.10
  -9 -13   3   54.69   14.40
   8  13  -3  132.39   15.90
   8  13  -3  157.68   19.50
   8  13  -3  129.99   18.20
  -8 -13   3  102.69   20.30
  -8 -13   3  173.08   23.00
  -8 -13   3  130.29   17.60
  -8 -13   3  116.49   18.80
  -8 -13   3  126.49   18.70
   7  13  -3   73.49   13.80
   7  13  -3  110.29   16.30
   7  13  -3  107.19   13.60
  -7 -13   3  105.89   17.10
  -7 -13   3  117.79   17.70
  -7 -13   3  119.49   16.80
  -7 -13   3   49.80   17.70
  -7 -13   3  118.09   13.50
   6  13  -3   -2.90    9.50
   6  13  -3   13.20   11.10
   6  13  -3  -10.60   10.80
  -6 -13   3   27.40   14.80
  -6 -13   3   -4.70   13.00
  -6 -13   3    7.70    8.30
  -6 -13   3   13.00   12.10
  -6 -13   3    9.00   14.00
   5  13  -3   57.19   13.60
   5  13  -3   19.20   10.20
  -5 -13   3   40.10   15.10
  -5 -13   3   24.40   12.00
  -5 -13   3   37.30   14.20
   4  13  -3  195.08   22.50
   4  13  -3  170.78   17.50
  -4 -13   3  127.79   16.30
  -4 -13   3  183.28   23.30
  -4 -13   3  165.48   21.50
   3  13  -3   75.69   12.10
   3  13  -3   73.99   12.50
  -3 -13   3   68.29   14.50
  -3 -13   3   42.80   16.90
   2  13  -3   26.50   10.40
   2  13  -3   18.10   11.80
  -2 -13   3   20.40   17.00
  -2 -13   3   37.10   20.30
   1  13  -3  109.59   14.70
   1  13  -3  114.19   19.90
  -1 -13   3  104.39   19.50
  11  12  -3  -10.50   14.80
  11  12  -3    6.50   13.70
  11  12  -3   11.00   17.50
 -11 -12   3   -9.70   14.30
 -11 -12   3    4.30   14.00
  10  12  -3  211.08   25.60
  10  12  -3  186.78   25.10
  10  12  -3  156.88   18.50
 -10 -12   3  151.08   23.40
 -10 -12   3  175.48   20.80
 -10 -12   3  187.88   21.20
 -10 -12   3  204.38   23.40
   9  12  -3  234.18   31.20
   9  12  -3  202.28   21.50
   9  12  -3  275.47   27.30
   9  12  -3  179.18   23.60
  -9 -12   3  245.18   22.20
  -9 -12   3  197.58   21.70
  -9 -12   3  192.18   21.30
  -9 -12   3  209.58   21.20
  -9 -12   3  199.68   24.20
   8  12  -3   20.00   13.80
   8  12  -3   18.00    9.40
   8  12  -3    5.20   12.80
   8  12  -3   20.60    9.80
  -8 -12   3   26.20   10.70
  -8 -12   3   28.80   12.40
  -8 -12   3   32.50   11.60
  -8 -12   3    6.60   14.70
  -8 -12   3   21.30   11.90
   7  12  -3   20.10   13.10
   7  12  -3    6.30   12.60
   7  12  -3   15.80   11.30
   7  12  -3   24.10    9.50
  -7 -12   3   27.10    9.10
  -7 -12   3   17.10   12.30
  -7 -12   3   18.30   12.10
  -7 -12   3    8.90   13.40
  -7 -12   3   17.30   11.80
  -7 -12   3   33.70   12.60
   6  12  -3  105.09   14.40
   6  12  -3  112.59   17.30
   6  12  -3  142.39   18.30
   6  12  -3  139.49   18.20
  -6 -12   3   98.49   14.90
  -6 -12   3  137.69   15.30
  -6 -12   3  134.29   14.90
  -6 -12   3  126.89   16.30
  -6 -12   3  118.49   15.80
  -6 -12   3  125.79   17.20
   5  12  -3  128.79   16.00
   5  12  -3  103.79   14.30
   5  12  -3  120.59   17.00
  -5 -12   3  113.19   16.00
  -5 -12   3  118.29   16.50
  -5 -12   3  155.08   19.10
  -5 -12   3   93.99   12.00
  -5 -12   3  106.69   16.80
  -5 -12   3  137.99   19.60
   4  12  -3    6.60    7.90
   4  12  -3   13.90    8.70
   4  12  -3   -7.20    9.80
   4  12  -3    1.30    6.70
  -4 -12   3    6.40    8.90
  -4 -12   3   24.40   12.30
  -4 -12   3    9.70   12.30
  -4 -12   3    1.30    5.40
  -4 -12   3    4.40    9.60
   3  12  -3  147.69   17.50
   3  12  -3  129.29   15.90
   3  12  -3  134.09   16.10
  -3 -12   3  167.38   23.80
  -3 -12   3  202.38   18.50
  -3 -12   3  151.98   17.20
   2  12  -3  195.08   17.40
   2  12  -3  166.98   17.00
   2  12  -3  166.08   20.70
  -2 -12   3  152.18   22.00
  -2 -12   3  167.88   21.00
  -2 -12   3  159.78   18.10
   1  12  -3    5.70    9.30
   1  12  -3   17.80    8.00
  -1 -12   3   11.00   11.50
  -1 -12   3  -13.90   12.30
  -1 -12   3   -6.60   14.70
   0  12  -3   43.70   12.20
   0  12  -3   35.50    9.10
   0 -12   3   80.69   17.00
   0 -12   3   53.19   16.50
  -1  12  -3   96.29   16.50
  -1  12  -3   97.59   11.40
   1 -12   3   79.69   18.40
   1 -12   3   81.89   20.50
  12  11  -3   74.29   20.30
  12  11  -3   45.00   20.70
 -12 -11   3   59.69   15.80
 -12 -11   3   58.49   18.40
  11  11  -3  144.29   20.90
  11  11  -3  161.88   22.10
  11  11  -3  104.29   23.20
  11  11  -3  129.99   21.50
 -11 -11   3  112.09   16.40
 -11 -11   3   77.59   13.70
 -11 -11   3  110.89   16.90
  10  11  -3  201.28   22.70
  10  11  -3  201.98   22.00
  10  11  -3  186.08   21.50
  10  11  -3  178.28   24.50
 -10 -11   3  124.59   14.60
 -10 -11   3  170.58   18.90
 -10 -11   3  179.88   21.00
 -10 -11   3  135.39   17.00
 -10 -11   3  136.59   16.50
   9  11  -3    3.10   14.00
   9  11  -3   17.60   11.10
   9  11  -3   -2.10   12.80
   9  11  -3   -3.20    9.80
  -9 -11   3   16.10    9.80
  -9 -11   3    2.10   12.80
  -9 -11   3   24.00   10.00
  -9 -11   3   19.10   11.30
  -9 -11   3    3.10   10.30
   8  11  -3  166.58   20.80
   8  11  -3  158.58   19.00
   8  11  -3  122.39   15.60
   8  11  -3  156.68   17.00
  -8 -11   3  166.98   17.10
  -8 -11   3  175.28   16.80
  -8 -11   3  134.49   19.40
  -8 -11   3  178.78   19.70
  -8 -11   3  143.39   19.40
   7  11  -3  205.98   19.10
   7  11  -3  185.38   16.00
   7  11  -3  191.68   18.40
   7  11  -3  202.18   22.80
  -7 -11   3  203.48   19.40
  -7 -11   3  189.58   18.00
  -7 -11   3  234.58   19.30
  -7 -11   3  203.18   20.10
  -7 -11   3  223.98   21.60
   6  11  -3   75.59   13.00
   6  11  -3   96.39   13.60
   6  11  -3   85.09   10.80
   6  11  -3   75.89   11.30
  -6 -11   3   52.09   17.90
  -6 -11   3  101.39   14.10
  -6 -11   3   94.29   13.20
  -6 -11   3   84.39   10.70
  -6 -11   3   96.89   13.10
  -6 -11   3   95.89   12.60
   5  11  -3    1.10    6.50
   5  11  -3    3.30   10.10
   5  11  -3    5.90    6.80
   5  11  -3    3.60    6.90
  -5 -11   3   12.10    9.90
  -5 -11   3    5.60    6.20
  -5 -11   3    5.00    7.20
  -5 -11   3   13.40    9.90
  -5 -11   3   12.40    8.50
  -5 -11   3   13.30    9.20
   4  11  -3  370.06   25.40
   4  11  -3  402.16   18.50
   4  11  -3  405.26   19.70
   4  11  -3  370.06   23.80
  -4 -11   3  429.36   23.70
  -4 -11   3  381.36   24.70
  -4 -11   3  409.86   17.60
  -4 -11   3  408.16   24.60
  -4 -11   3  408.76   22.50
  -4 -11   3  394.16   24.90
   3  11  -3  224.58   19.70
   3  11  -3  238.28   14.50
   3  11  -3  244.88   16.10
   3  11  -3  258.47   18.00
  -3 -11   3  212.78   20.20
  -3 -11   3  264.77   21.10
  -3 -11   3  224.48   20.70
  -3 -11   3  236.58   11.50
  -3 -11   3  224.38   19.30
   2  11  -3   -2.00    6.80
   2  11  -3    3.30    7.00
  -2 -11   3   -3.60   10.60
  -2 -11   3   13.60    8.40
  -2 -11   3   -4.00    8.00
  -2 -11   3    6.20    9.10
  -2 -11   3   31.10   11.00
   1  11  -3  234.78   19.50
   1  11  -3  221.78   17.80
   1  11  -3  209.88   16.10
  -1 -11   3  222.58   20.00
  -1 -11   3  258.27   24.90
  -1 -11   3  208.78   19.30
   0  11  -3  250.17   17.00
   0  11  -3  274.07   20.00
   0  11  -3  277.57   20.60
   0 -11   3  287.07   20.70
   0 -11   3  286.17   24.10
   0 -11   3  231.58   25.20
  -1  11  -3   47.50   11.40
  -1  11  -3   53.89   12.40
  -1  11  -3   55.39    8.40
   1 -11   3   41.60   14.40
   1 -11   3   83.39   13.40
   1 -11   3   62.29   14.30
  -2  11  -3    8.30    6.80
  -2  11  -3    7.90   11.70
  -2  11  -3   -4.70   11.70
   2 -11   3  -11.50   14.90
   2 -11   3    2.80   13.50
  -3  11  -3   48.80   14.80
  -3  11  -3  102.19   13.00
   3 -11   3   82.29   16.70
  12  10  -3  106.89   18.50
  12  10  -3  129.99   17.80
 -12 -10   3  106.39   19.60
 -12 -10   3  130.59   17.50
  11  10  -3   73.49   15.30
  11  10  -3   23.70   16.40
  11  10  -3   27.30   12.20
 -11 -10   3   45.40   15.80
 -11 -10   3   56.69   13.30
 -11 -10   3   64.59   11.30
  10  10  -3    4.40   10.40
  10  10  -3   15.90   12.60
  10  10  -3   -5.50   12.00
  10  10  -3   27.20   12.70
 -10 -10   3   13.70    8.50
 -10 -10   3   -9.40   10.30
 -10 -10   3    3.90    9.70
 -10 -10   3   13.50    9.70
   9  10  -3  224.48   22.80
   9  10  -3  222.98   21.40
   9  10  -3  238.98   21.30
   9  10  -3  229.38   19.10
  -9 -10   3  213.98   21.50
  -9 -10   3  210.78   22.90
  -9 -10   3  237.38   18.60
  -9 -10   3  191.98   26.00
   8  10  -3  148.29   17.30
   8  10  -3  181.58   18.60
   8  10  -3  132.09   16.10
   8  10  -3  137.79   18.40
  -8 -10   3  138.39   15.20
  -8 -10   3  144.89   17.40
  -8 -10   3  149.88   18.50
  -8 -10   3  145.19   15.00
   7  10  -3    4.90    8.70
   7  10  -3    7.40    7.00
   7  10  -3   17.10   10.40
   7  10  -3    4.40    7.20
  -7 -10   3    0.80    8.50
  -7 -10   3    1.40    8.30
  -7 -10   3    6.60    6.80
  -7 -10   3    4.40    7.10
  -7 -10   3   -7.30    7.40
   6  10  -3  218.08   16.00
   6  10  -3  212.28   16.90
   6  10  -3  201.98   14.20
   6  10  -3  222.98   19.80
  -6 -10   3  221.98   17.90
  -6 -10   3  224.28   19.40
  -6 -10   3  232.88   16.50
  -6 -10   3  215.58   15.10
  -6 -10   3  222.98   17.30
   5  10  -3  338.47   33.20
   5  10  -3  353.96   19.60
   5  10  -3  292.07   16.20
   5  10  -3  338.67   17.50
  -5 -10   3  322.47   21.10
  -5 -10   3  295.07   18.80
  -5 -10   3  320.57   16.70
  -5 -10   3  323.97   17.00
  -5 -10   3  303.77   20.80
  -5 -10   3  337.37   21.40
   4  10  -3   51.29    7.30
   4  10  -3   41.70    7.20
   4  10  -3   54.59   11.40
   4  10  -3   59.59    9.20
  -4 -10   3   50.79   10.50
  -4 -10   3   53.89    9.90
  -4 -10   3   43.00    7.80
  -4 -10   3   51.99    9.40
  -4 -10   3   47.30    6.70
  -4 -10   3   47.60    9.30
   3  10  -3   12.70    6.90
   3  10  -3   10.50    5.70
   3  10  -3   18.10    5.60
   3  10  -3   10.60    5.80
  -3 -10   3   13.20    6.70
  -3 -10   3   21.50    4.80
  -3 -10   3   18.70    9.00
  -3 -10   3   20.70    8.70
  -3 -10   3   12.30    6.90
  -3 -10   3    9.60    7.50
   2  10  -3  406.36   19.60
   2  10  -3  427.46   22.30
   2  10  -3  408.86   14.80
  -2 -10   3  415.06   23.70
  -2 -10   3  419.76   14.80
  -2 -10   3  441.96   22.00
  -2 -10   3  451.55   22.70
  -2 -10   3  433.66   20.80
  -2 -10   3  375.96   23.60
   1  10  -3  188.48   14.00
   1  10  -3  171.38   15.80
   1  10  -3  199.48   14.10
  -1 -10   3  166.68   16.10
  -1 -10   3  202.88   17.90
  -1 -10   3  194.78   18.40
  -1 -10   3  162.28   15.80
  -1 -10   3  167.28   14.40
   0  10  -3   10.60    5.50
   0  10  -3    1.80    6.90
   0  10  -3   -6.30    6.00
   0 -10   3   12.80    6.10
   0 -10   3   13.20    9.50
   0 -10   3   11.90    8.20
   0 -10   3   -5.00    9.50
   0 -10   3    4.40    8.60
  -1  10  -3   55.89    8.50
  -1  10  -3   52.09   10.10
  -1  10  -3   81.19   11.20
   1 -10   3   49.10   12.10
   1 -10   3   46.80   12.90
   1 -10   3   67.39   11.10
  -2  10  -3  122.49   15.30
  -2  10  -3  110.59   14.20
  -2  10  -3  145.49   11.50
   2 -10   3  145.39   18.90
   2 -10   3  118.19   16.60
   2 -10   3  136.59   16.70
  -3  10  -3   54.79   10.90
  -3  10  -3   60.69   12.90
  -3  10  -3   47.60    7.30
   3 -10   3   58.09   12.10
   3 -10   3   40.10   13.40
   3 -10   3   76.59   17.90
  -4  10  -3   14.30    9.70
  -4  10  -3   20.70   13.40
  -4  10  -3    3.40    6.80
   4 -10   3   32.90   15.10
  13   9  -3   82.29   18.80
 -13  -9   3   59.59   16.10
 -13  -9   3  112.09   17.40
  12   9  -3   16.90   17.10
  12   9  -3    3.00   13.10
  12   9  -3   -4.80   12.80
 -12  -9   3   -4.60   11.10
 -12  -9   3    7.10   12.20
  11   9  -3   16.50   11.60
  11   9  -3   15.50   11.50
  11   9  -3   16.80   12.70
 -11  -9   3   33.20   11.70
 -11  -9   3   17.80    9.70
 -11  -9   3   74.29   16.90
 -11  -9   3   23.10   11.30
  10   9  -3  130.19   16.40
  10   9  -3  144.49   17.60
  10   9  -3  108.09   15.00
  10   9  -3   86.19   14.20
  10   9  -3  127.69   15.90
 -10  -9   3  127.09   16.90
 -10  -9   3  118.59   14.80
 -10  -9   3  128.29   14.00
 -10  -9   3  139.19   16.70
   9   9  -3  160.08   18.80
   9   9  -3  161.98   19.00
   9   9  -3  129.09   16.90
   9   9  -3  152.28   18.70
  -9  -9   3  167.88   15.50
  -9  -9   3  148.39   17.70
  -9  -9   3  133.69   17.00
  -9  -9   3  162.28   14.90
   8   9  -3   56.59   11.00
   8   9  -3   43.80    9.30
   8   9  -3   59.49   10.70
   8   9  -3   49.90   11.70
  -8  -9   3   61.69   10.20
  -8  -9   3   48.30   10.60
  -8  -9   3   49.40    9.80
  -8  -9   3   61.39    8.40
   7   9  -3  449.56   21.30
   7   9  -3  476.05   25.00
   7   9  -3  432.46   23.40
   7   9  -3  436.06   22.50
  -7  -9   3  431.06   21.40
  -7  -9   3  457.35   24.20
  -7  -9   3  394.16   23.10
   6   9  -3  179.98   13.20
   6   9  -3  190.18   14.50
   6   9  -3  198.18   15.50
   6   9  -3  180.98   17.10
  -6  -9   3  177.08   16.60
  -6  -9   3  170.08   13.70
  -6  -9   3  183.28   15.10
  -6  -9   3  181.48   13.90
   5   9  -3   55.69   17.20
   5   9  -3   81.39    9.40
   5   9  -3   70.59    9.30
  -5  -9   3   73.49    9.70
  -5  -9   3   76.89    8.80
  -5  -9   3   70.19    9.70
  -5  -9   3   56.79    8.20
  -5  -9   3   83.89   10.90
   4   9  -3  160.58   12.80
   4   9  -3  148.59   10.90
   4   9  -3  163.28   14.10
   4   9  -3  157.18   11.70
  -4  -9   3  148.99   14.20
  -4  -9   3  137.39   11.00
  -4  -9   3  157.78   14.70
  -4  -9   3  152.08   11.10
  -4  -9   3  191.38   14.10
  -4  -9   3  143.19   14.60
   3   9  -3  506.55   22.60
   3   9  -3  477.85   19.90
   3   9  -3  510.25   19.20
   3   9  -3  495.15   23.10
  -3  -9   3  499.75   22.90
  -3  -9   3  493.05   20.20
  -3  -9   3  511.15   24.80
  -3  -9   3  510.95   23.30
  -3  -9   3  486.55   19.00
  -3  -9   3  506.75   23.80
   2   9  -3   13.20    5.60
   2   9  -3    5.80    6.60
   2   9  -3    9.50    5.00
   2   9  -3    7.70    3.80
  -2  -9   3   10.40    5.40
  -2  -9   3   15.80    6.20
  -2  -9   3   14.20    8.40
  -2  -9   3    2.20    6.40
  -2  -9   3    8.10    5.40
  -2  -9   3   14.10    3.80
   1   9  -3   15.90    6.50
   1   9  -3   25.00    6.50
   1   9  -3   24.50    6.20
  -1  -9   3   33.00    6.10
  -1  -9   3   23.00    7.00
  -1  -9   3   13.80    7.90
  -1  -9   3   29.10    7.10
  -1  -9   3   21.80    6.90
   0   9  -3  157.88   13.00
   0   9  -3  130.39   12.80
   0  -9   3  156.98   14.00
   0  -9   3  143.99   12.10
   0  -9   3  146.49   13.30
   0  -9   3  170.18   15.50
   0  -9   3  163.88   16.40
  -1   9  -3   97.59   13.00
  -1   9  -3  104.49   12.40
  -1   9  -3  119.29   10.40
   1  -9   3  126.19   15.30
   1  -9   3  102.89   14.50
   1  -9   3  151.48   15.90
   1  -9   3  129.99   12.60
   1  -9   3  126.29   10.70
  -2   9  -3   -1.50    4.10
  -2   9  -3   -3.30    7.20
  -2   9  -3    1.80    5.80
   2  -9   3    8.40    9.50
   2  -9   3  -10.50    9.40
   2  -9   3   15.50    9.60
   2  -9   3   -0.60    6.70
   2  -9   3    6.10    5.20
  -3   9  -3   43.80    7.80
  -3   9  -3   40.70   10.80
   3  -9   3   66.29   14.20
   3  -9   3   29.30   10.40
   3  -9   3   39.80    8.70
  -4   9  -3  189.48   12.50
  -4   9  -3  207.58   15.80
  -4   9  -3  207.98   21.30
   4  -9   3  209.18   22.90
   4  -9   3  195.78   22.40
   4  -9   3  202.78   17.20
  -5   9  -3   23.90   14.60
  -5   9  -3   19.80    8.20
  -5   9  -3   17.30    6.10
   5  -9   3   10.90   11.90
   5  -9   3   34.50   14.00
  13   8  -3   -4.20   15.50
 -13  -8   3   21.90   13.20
 -13  -8   3   15.10   12.00
  12   8  -3  102.39   16.20
  12   8  -3   91.49   17.00
  12   8  -3   95.69    9.60
 -12  -8   3  106.49   16.00
 -12  -8   3  127.39   17.40
  11   8  -3   47.90   13.70
  11   8  -3   65.39   13.10
  11   8  -3   45.20   10.90
  11   8  -3   53.49    7.90
  11   8  -3   78.79   20.90
 -11  -8   3   81.29   15.70
 -11  -8   3   74.39   11.70
 -11  -8   3   44.10   10.30
 -11  -8   3   75.19   12.90
  10   8  -3    5.40    9.60
  10   8  -3    0.30    9.40
  10   8  -3    4.20    8.70
  10   8  -3    0.50    5.40
  10   8  -3    3.50    9.70
  10   8  -3   -7.40    9.30
 -10  -8   3   10.30    7.50
 -10  -8   3    1.40    7.90
 -10  -8   3    8.20    9.50
 -10  -8   3    0.10    7.30
   9   8  -3   21.60    9.20
   9   8  -3   34.70    6.90
   9   8  -3   44.20   10.80
   9   8  -3   30.30    9.70
   9   8  -3   44.20    9.50
   9   8  -3   32.00   10.40
  -9  -8   3   41.90   13.40
  -9  -8   3   49.90   10.90
  -9  -8   3   30.30    8.60
  -9  -8   3   36.00    7.90
   8   8  -3  297.97   19.10
   8   8  -3  292.07   17.90
   8   8  -3  286.07   18.50
   8   8  -3  251.07   16.70
   8   8  -3  303.67   19.60
  -8  -8   3  285.37   17.70
  -8  -8   3  275.87   18.80
  -8  -8   3  261.57   15.40
  -8  -8   3  285.27   19.50
   7   8  -3  167.28   15.90
   7   8  -3  184.38   15.60
   7   8  -3  175.18   14.60
  -7  -8   3  165.88   13.90
  -7  -8   3  163.58   15.00
  -7  -8   3  181.38   15.50
  -7  -8   3  185.98   12.80
   6   8  -3   24.70    6.20
   6   8  -3   43.30    8.10
   6   8  -3   31.30    6.80
   6   8  -3   37.00    7.30
  -6  -8   3   55.99    9.60
  -6  -8   3   31.00    6.90
  -6  -8   3   38.50    6.70
  -6  -8   3   41.00    9.10
   5   8  -3  216.48   12.70
   5   8  -3  255.57   16.90
   5   8  -3  239.88   15.60
  -5  -8   3  221.98   15.10
  -5  -8   3  228.98   14.20
  -5  -8   3  238.18   13.70
  -5  -8   3  242.08   14.50
   4   8  -3  258.87   15.80
   4   8  -3  249.48   12.90
   4   8  -3  271.17   15.60
   4   8  -3  273.07   13.80
  -4  -8   3  245.48   12.60
  -4  -8   3  230.58   15.70
  -4  -8   3  264.17   15.20
  -4  -8   3  267.57   15.40
  -4  -8   3  259.27   13.70
   3   8  -3   -4.40    3.50
   3   8  -3    0.90    3.60
   3   8  -3   -0.50    4.30
   3   8  -3   -1.60    3.80
  -3  -8   3   -1.20    3.80
  -3  -8   3    0.00    5.00
  -3  -8   3    6.20    4.90
  -3  -8   3    5.40    4.90
  -3  -8   3    2.20    6.00
  -3  -8   3   -0.50    3.80
   2   8  -3   47.00    6.30
   2   8  -3   52.69    7.40
   2   8  -3   38.60    5.90
   2   8  -3   40.30    6.60
  -2  -8   3   51.29    5.70
  -2  -8   3   60.49    8.80
  -2  -8   3   70.59    8.60
  -2  -8   3   49.90    9.10
  -2  -8   3   42.70    6.10
  -2  -8   3   56.19    7.60
   1   8  -3  518.65   16.90
   1   8  -3  504.75   21.70
   1   8  -3  517.45   20.50
   1   8  -3  518.65   21.40
  -1  -8   3  524.15   24.40
  -1  -8   3  505.95   21.80
  -1  -8   3  533.65   23.40
  -1  -8   3  503.55   17.00
  -1  -8   3  518.05   21.10
  -1  -8   3  499.75   20.70
   0   8  -3  301.77   15.20
   0   8  -3  326.17   16.70
   0   8  -3  313.27   16.00
   0  -8   3  321.47   15.30
   0  -8   3  313.17   16.30
   0  -8   3  309.37   19.60
   0  -8   3  304.97   16.50
   0  -8   3  316.07   18.20
  -1   8  -3   17.40    6.30
  -1   8  -3    7.50    5.40
  -1   8  -3   17.70    4.20
   1  -8   3   21.50    6.60
   1  -8   3   22.80    4.70
   1  -8   3   39.40    9.40
   1  -8   3   12.80    6.10
   1  -8   3   19.40    7.50
  -2   8  -3  223.68   14.20
  -2   8  -3  236.78   16.40
  -2   8  -3  235.78   14.10
   2  -8   3  281.37   19.10
   2  -8   3  269.07   21.10
   2  -8   3  247.08   13.30
   2  -8   3  239.98   22.00
  -3   8  -3  431.46   19.50
  -3   8  -3  414.16   22.90
   3  -8   3  391.46   17.80
   3  -8   3  426.16   19.50
   3  -8   3  428.26   25.10
   3  -8   3  440.26   24.80
  -4   8  -3   18.20    5.50
  -4   8  -3   26.40   10.00
  -4   8  -3   29.80    7.30
   4  -8   3   35.10    7.00
   4  -8   3   30.00   12.00
   4  -8   3   31.50   10.70
  -5   8  -3  131.49   12.70
  -5   8  -3  134.79   19.40
  -5   8  -3  133.29   10.20
   5  -8   3  166.18   20.10
   5  -8   3  135.29   14.50
   5  -8   3  133.49   18.30
  -6   8  -3  132.19   18.30
  -6   8  -3  105.99   12.40
  -6   8  -3  143.89   10.20
   6  -8   3  159.68   19.70
   6  -8   3  122.79   15.50
  13   7  -3  105.49   18.80
 -13  -7   3   81.59   14.30
 -13  -7   3  136.39   17.10
  12   7  -3   13.70    7.30
  12   7  -3   22.50   13.60
  12   7  -3   39.30   12.20
 -12  -7   3   23.50   10.10
 -12  -7   3   28.50   11.20
 -12  -7   3   34.40   13.60
 -12  -7   3   29.20   10.50
  11   7  -3   61.29   13.50
  11   7  -3   24.20   10.40
  11   7  -3   44.90    7.40
  11   7  -3   46.60   10.60
  11   7  -3   29.60   14.70
 -11  -7   3   41.30    8.90
 -11  -7   3   34.20   12.60
 -11  -7   3   64.79   10.80
  10   7  -3  253.17   14.10
  10   7  -3  250.17   18.60
  10   7  -3  258.67   19.70
  10   7  -3  267.97   19.40
  10   7  -3  237.58   20.70
  10   7  -3  248.68   21.40
 -10  -7   3  246.68   32.30
 -10  -7   3  236.08   18.30
 -10  -7   3  273.17   16.40
 -10  -7   3  254.47   18.30
   9   7  -3  222.18   13.00
   9   7  -3  242.48   19.30
   9   7  -3  241.18   17.70
   9   7  -3  225.48   17.10
   9   7  -3  226.68   18.60
   9   7  -3  244.38   17.80
  -9  -7   3  234.08   14.40
  -9  -7   3  256.17   18.90
  -9  -7   3  215.28   16.70
  -9  -7   3  249.58   17.20
   8   7  -3    6.40    4.50
   8   7  -3   -4.80    6.30
   8   7  -3    1.80    6.30
   8   7  -3    5.40    5.80
   8   7  -3    1.80    5.10
   8   7  -3    2.50    6.90
  -8  -7   3   -1.10    5.10
  -8  -7   3    4.50    6.40
  -8  -7   3   -2.80    6.30
  -8  -7   3    2.20    6.30
   7   7  -3  390.16   17.30
   7   7  -3  439.76   20.70
   7   7  -3  425.86   21.20
   7   7  -3  411.76   19.40
   7   7  -3  434.26   21.40
  -7  -7   3  410.36   21.00
  -7  -7   3  389.66   20.00
  -7  -7   3  432.26   21.30
  -7  -7   3  402.86   17.90
   6   7  -3  613.64   23.40
   6   7  -3  644.64   26.30
   6   7  -3  648.94   26.70
   6   7  -3  665.43   25.90
   6   7  -3  564.94   23.70
  -6  -7   3  586.64   25.00
  -6  -7   3  669.43   26.50
  -6  -7   3  627.64   23.50
  -6  -7   3  626.34   26.20
   5   7  -3  145.69   10.40
   5   7  -3  130.99   12.40
   5   7  -3  171.18   12.20
   5   7  -3  144.49   12.10
  -5  -7   3  137.09   10.40
  -5  -7   3  144.49   12.10
  -5  -7   3  136.29   12.10
  -5  -7   3  147.09   11.10
   4   7  -3    7.70    4.90
   4   7  -3   13.50    7.40
   4   7  -3    2.50    3.80
   4   7  -3    4.70    4.10
  -4  -7   3   -2.60    4.10
  -4  -7   3    2.20    4.30
  -4  -7   3   -1.90    4.20
  -4  -7   3   -1.10    4.00
  -4  -7   3    3.00    4.00
   3   7  -3  327.47   15.70
   3   7  -3  312.47   16.00
   3   7  -3  329.07   14.00
   3   7  -3  306.07   13.30
  -3  -7   3  310.27   15.70
  -3  -7   3  298.17   13.90
  -3  -7   3  287.07   17.30
  -3  -7   3  326.17   16.20
  -3  -7   3  347.67   13.70
   2   7  -3  136.39    9.80
   2   7  -3  151.08    8.70
   2   7  -3  164.08   11.00
   2   7  -3  141.29    8.90
  -2  -7   3  149.19   11.30
  -2  -7   3  143.59   10.10
  -2  -7   3  187.18   13.80
  -2  -7   3  140.69    8.70
  -2  -7   3  151.28   10.80
   1   7  -3    0.30    2.80
   1   7  -3    0.80    3.10
   1   7  -3    0.00    3.60
   1   7  -3   -0.80    2.80
  -1  -7   3   -7.70    4.90
  -1  -7   3    7.20    4.20
  -1  -7   3   -5.90    2.90
  -1  -7   3   -1.60    2.70
  -1  -7   3    4.60    4.20
  -1  -7   3    7.60    3.80
   0   7  -3  152.68   10.30
   0   7  -3  158.88   10.00
   0   7  -3  161.58   10.90
   0  -7   3  141.19   10.40
   0  -7   3  142.89   12.10
   0  -7   3  158.98   11.00
   0  -7   3  160.08    9.80
   0  -7   3  138.29   12.70
  -1   7  -3  615.54   22.90
  -1   7  -3  634.04   23.50
  -1   7  -3  651.13   24.80
   1  -7   3  643.04   23.10
   1  -7   3  641.14   23.80
   1  -7   3  614.64   18.30
   1  -7   3  622.24   27.50
   1  -7   3  651.53   25.30
  -2   7  -3  401.26   19.70
  -2   7  -3  394.76   16.50
  -2   7  -3  406.76   17.50
   2  -7   3  388.66   19.80
   2  -7   3  393.36   17.10
   2  -7   3  400.16   16.50
   2  -7   3  417.76   22.00
  -3   7  -3   10.60    6.50
  -3   7  -3    5.90    3.60
  -3   7  -3   18.30    5.00
   3  -7   3   16.80    7.80
   3  -7   3   14.50    8.40
   3  -7   3   22.70    5.00
   3  -7   3    9.70    4.30
  -4   7  -3  270.37   14.20
  -4   7  -3  268.57   12.90
  -4   7  -3  266.77   18.50
   4  -7   3  276.57   13.00
   4  -7   3  304.77   20.80
   4  -7   3  280.57   14.50
   4  -7   3  279.87   20.60
  -5   7  -3  149.49   11.10
  -5   7  -3  157.28    9.50
  -5   7  -3  172.08   21.10
   5  -7   3  138.49    8.10
   5  -7   3  147.39    8.20
   5  -7   3  132.59   12.10
   5  -7   3  148.29   17.60
   5  -7   3  166.68   19.60
  -6   7  -3   13.90   11.20
  -6   7  -3    6.40    4.10
  -6   7  -3   13.80    5.30
   6  -7   3    5.10    5.00
   6  -7   3    8.50    6.70
   6  -7   3    4.70    5.20
   6  -7   3   13.60   13.50
   6  -7   3   24.80   12.10
  -7   7  -3   41.60   13.30
  -7   7  -3   31.50    5.50
  -7   7  -3   35.70    6.70
   7  -7   3   48.60    8.60
   7  -7   3   45.00    7.40
   7  -7   3   38.60   15.00
  13   6  -3   24.50   16.10
  13   6  -3   12.30    9.40
 -13  -6   3   26.50   10.40
 -13  -6   3   47.30   12.80
  12   6  -3   62.49    9.80
  12   6  -3   61.09   14.40
 -12  -6   3   74.19   12.80
 -12  -6   3   49.70   10.30
 -12  -6   3   38.30   10.90
 -12  -6   3   60.39   13.00
  11   6  -3  233.58   24.90
  11   6  -3  253.87   22.00
  11   6  -3  275.17   21.60
  11   6  -3  228.28   15.40
  11   6  -3  267.47   21.10
 -11  -6   3  254.37   21.30
 -11  -6   3  279.17   19.80
 -11  -6   3  273.57   19.70
 -11  -6   3  244.28   16.50
  10   6  -3   44.50   11.80
  10   6  -3   44.10   10.40
  10   6  -3   37.70    9.30
  10   6  -3   37.20    8.60
  10   6  -3   44.70    7.20
  10   6  -3   57.09   10.10
 -10  -6   3   54.89    9.80
 -10  -6   3   37.70    8.00
 -10  -6   3   47.20   10.00
 -10  -6   3   50.69    8.50
   9   6  -3    5.50    6.90
   9   6  -3    9.80    7.50
   9   6  -3    1.10    6.40
   9   6  -3    2.80    5.60
   9   6  -3    9.60    4.80
   9   6  -3    9.20    6.90
  -9  -6   3    0.70    6.30
  -9  -6   3    8.50    5.40
  -9  -6   3    9.80    6.20
  -9  -6   3    6.60    7.00
   8   6  -3  115.19   13.70
   8   6  -3  130.79   12.60
   8   6  -3  122.19   13.50
   8   6  -3  114.49    9.40
   8   6  -3  120.49   11.90
   8   6  -3  125.09   12.50
  -8  -6   3  108.99   12.40
  -8  -6   3  128.99   13.30
  -8  -6   3  133.29   11.20
  -8  -6   3  111.29   11.90
   7   6  -3  278.17   15.70
   7   6  -3  260.87   16.00
   7   6  -3  257.47   16.40
   7   6  -3  275.37   13.50
   7   6  -3  286.07   16.00
   7   6  -3  290.57   16.00
  -7  -6   3  276.67   16.10
  -7  -6   3  286.97   13.90
  -7  -6   3  252.87   16.10
  -7  -6   3  308.37   17.60
   6   6  -3   27.10    6.10
   6   6  -3   26.30    9.00
   6   6  -3   26.50    5.20
   6   6  -3   22.50    5.50
   6   6  -3   30.50    6.70
  -6  -6   3   33.80    6.70
  -6  -6   3   29.30    6.30
  -6  -6   3   15.40    4.90
  -6  -6   3   29.80    5.40
   5   6  -3   93.39    9.30
   5   6  -3   71.89    7.60
   5   6  -3   88.09    9.80
   5   6  -3   74.69    9.40
  -5  -6   3   85.19    8.90
  -5  -6   3   87.39    8.30
  -5  -6   3   95.39    9.50
  -5  -6   3   88.39    9.20
   4   6  -3  845.82   30.60
   4   6  -3  876.71   31.00
   4   6  -3  845.82   27.90
   4   6  -3  906.31   29.80
  -4  -6   3  882.51   30.90
  -4  -6   3  895.61   29.70
  -4  -6   3  872.41   29.80
  -4  -6   3  873.31   30.80
   3   6  -3  364.86   14.10
   3   6  -3  382.36   16.60
   3   6  -3  378.46   15.10
   3   6  -3  365.16   16.60
  -3  -6   3  386.66   16.40
  -3  -6   3  364.36   15.30
  -3  -6   3  363.86   16.50
  -3  -6   3  384.16   14.10
   2   6  -3   72.79    6.60
   2   6  -3   71.09    5.90
   2   6  -3   68.69    7.40
   2   6  -3   62.19    6.80
  -2  -6   3   74.39    6.30
  -2  -6   3   71.59    7.20
  -2  -6   3   76.19    7.30
  -2  -6   3   73.89    6.50
  -2  -6   3   77.99    8.00
   1   6  -3  446.36   16.20
   1   6  -3  443.66   17.60
   1   6  -3  447.46   18.40
   1   6  -3  441.86   15.40
  -1  -6   3  440.76   16.50
  -1  -6   3  437.86   17.30
  -1  -6   3  448.56   19.10
  -1  -6   3  452.35   17.90
  -1  -6   3  450.75   15.60
   0   6  -3  700.63   23.80
   0   6  -3  678.63   24.30
   0   6  -3  698.03   21.20
   0   6  -3  689.43   24.00
   0  -6   3  708.23   24.10
   0  -6   3  685.63   26.50
   0  -6   3  704.93   21.40
   0  -6   3  660.43   27.30
   0  -6   3  681.03   24.10
   0  -6   3  712.33   24.20
  -1   6  -3   35.80    5.80
  -1   6  -3   41.20    5.40
  -1   6  -3   44.90    5.90
   1  -6   3   42.00    5.50
   1  -6   3   38.30    6.90
   1  -6   3   41.50    6.50
   1  -6   3   40.70    5.60
  -2   6  -3  219.78   13.40
  -2   6  -3  225.68   11.30
  -2   6  -3  212.68   10.30
   2  -6   3  211.98   14.70
   2  -6   3  212.68   11.00
   2  -6   3  223.18   13.60
   2  -6   3  224.08   10.70
   2  -6   3  209.58    8.30
  -3   6  -3  327.77   17.60
  -3   6  -3  319.67   14.10
  -3   6  -3  324.07   13.60
   3  -6   3  332.57   19.40
   3  -6   3  332.17   11.90
   3  -6   3  328.77   11.90
   3  -6   3  320.37   13.40
   3  -6   3  340.07   14.30
   3  -6   3  332.57   18.30
  -4   6  -3  222.48   11.50
  -4   6  -3  226.98   10.70
  -4   6  -3  219.88   16.20
   4  -6   3  238.38   10.50
   4  -6   3  211.98   17.20
   4  -6   3  230.88   11.70
   4  -6   3  222.78   10.70
   4  -6   3  235.58   10.20
   4  -6   3  232.68   16.30
  -5   6  -3   15.10    8.20
  -5   6  -3   27.70    5.20
  -5   6  -3   29.70    4.40
   5  -6   3   46.90   10.10
   5  -6   3   34.90    6.20
   5  -6   3   37.50    5.10
   5  -6   3   43.20   10.30
   5  -6   3   36.00    5.90
   5  -6   3   35.80    5.60
  -6   6  -3   95.39   13.80
  -6   6  -3   66.59    8.40
  -6   6  -3   90.99    7.10
   6  -6   3   84.29    8.60
   6  -6   3   91.99    9.80
   6  -6   3   83.69   13.20
   6  -6   3   76.69   10.00
   6  -6   3   67.79   11.80
   6  -6   3   97.19    9.70
  -7   6  -3   70.09   13.60
  -7   6  -3   62.19    8.40
  -7   6  -3   58.19    7.60
   7  -6   3   70.59    8.80
   7  -6   3   71.09    7.90
   7  -6   3   84.39   15.60
   7  -6   3   54.39    8.80
   8  -6   3   34.80    8.30
   8  -6   3    1.20   15.80
   8  -6   3   19.10    8.90
  13   5  -3   69.59   12.40
  13   5  -3   70.59   19.20
 -13  -5   3   98.89   16.90
 -13  -5   3   79.19   13.90
  12   5  -3  165.58   23.80
  12   5  -3  149.69   17.60
  12   5  -3  150.68   15.40
 -12  -5   3  153.88   20.60
 -12  -5   3   92.79   14.90
 -12  -5   3  135.59   15.50
 -12  -5   3  119.49   16.20
  11   5  -3  122.99   17.10
  11   5  -3   86.89   15.00
  11   5  -3   49.30   10.70
  11   5  -3   86.09   14.00
  11   5  -3   74.99    9.70
 -11  -5   3   49.99    9.10
 -11  -5   3   70.19   11.30
 -11  -5   3   87.19   13.10
  10   5  -3   67.79    9.50
  10   5  -3   91.59   11.70
  10   5  -3   83.09   11.30
  10   5  -3   90.19   13.80
  10   5  -3   90.69   14.20
 -10  -5   3   80.99   10.10
 -10  -5   3   96.29   12.30
 -10  -5   3   98.09   12.00
 -10  -5   3   88.29   11.60
   9   5  -3  371.36   22.40
   9   5  -3  401.66   21.60
   9   5  -3  407.16   21.30
   9   5  -3  404.66   21.20
   9   5  -3  397.46   17.90
   9   5  -3  440.96   23.10
  -9  -5   3  396.76   21.20
  -9  -5   3  398.56   21.00
  -9  -5   3  381.16   21.20
   8   5  -3   38.70    8.90
   8   5  -3   30.70    7.60
   8   5  -3   45.70    8.50
   8   5  -3   30.50    6.00
   8   5  -3   29.40    6.90
   8   5  -3   31.20    7.50
  -8  -5   3   51.09    9.30
  -8  -5   3   38.60    7.80
  -8  -5   3   31.10    6.30
  -8  -5   3   42.50    7.60
   7   5  -3   75.39    9.70
   7   5  -3   78.09   10.00
   7   5  -3   59.09    7.90
   7   5  -3   60.89    7.70
   7   5  -3   66.79    8.80
   7   5  -3   72.99    9.40
  -7  -5   3   48.50    7.10
  -7  -5   3   63.09    8.30
  -7  -5   3   78.59    9.80
  -7  -5   3   70.89    9.70
   6   5  -3  711.83   26.40
   6   5  -3  685.23   25.30
   6   5  -3  689.23   24.00
   6   5  -3  708.53   25.70
   6   5  -3  693.43   26.50
   6   5  -3  638.14   26.10
  -6  -5   3  691.73   24.00
  -6  -5   3  699.43   26.70
  -6  -5   3  659.53   26.20
  -6  -5   3  652.53   26.20
   5   5  -3  750.02   26.00
   5   5  -3  795.22   28.20
   5   5  -3  778.42   27.40
   5   5  -3  785.52   26.50
   5   5  -3  756.92   28.00
  -5  -5   3  814.32   29.10
  -5  -5   3  759.02   27.60
  -5  -5   3  773.92   26.10
  -5  -5   3  746.53   27.90
   4   5  -3   92.99    7.00
   4   5  -3  107.79    9.00
   4   5  -3  106.79    8.00
   4   5  -3  111.39    8.10
   4   5  -3  105.49    8.90
  -4  -5   3  108.59    8.60
  -4  -5   3  103.59    8.50
  -4  -5   3  110.39    8.20
  -4  -5   3  100.69    8.60
   3   5  -3    7.40    2.60
   3   5  -3    6.50    3.60
   3   5  -3    9.80    3.40
   3   5  -3    7.90    3.50
   3   5  -3    7.80    3.80
  -3  -5   3    6.50    2.70
  -3  -5   3    6.50    2.60
  -3  -5   3    3.40    3.10
  -3  -5   3    9.30    3.10
   2   5  -3 2564.84   73.59
   2   5  -3 2485.75   70.69
   2   5  -3 2428.36   73.39
   2   5  -3 2461.95   76.59
  -2  -5   3 2552.74   73.69
  -2  -5   3 2532.95   73.89
  -2  -5   3 2601.04   72.19
  -2  -5   3 2562.64   70.59
  -2  -5   3 2646.24   73.79
   1   5  -3  237.18    9.80
   1   5  -3  228.28    9.30
   1   5  -3  221.28   10.50
  -1  -5   3  233.78   10.60
  -1  -5   3  228.38    9.70
  -1  -5   3  228.08    9.40
  -1  -5   3  222.48   11.70
   0   5  -3   20.40    3.00
   0   5  -3   20.80    3.70
   0   5  -3   11.50    2.80
   0   5  -3   17.40    3.70
   0  -5   3   20.80    4.70
   0  -5   3   16.10    3.40
   0  -5   3   17.00    3.70
   0  -5   3   15.70    2.80
   0  -5   3   15.90    3.60
  -1   5  -3  696.03   22.60
  -1   5  -3  689.03   22.80
  -1   5  -3  694.13   23.60
   1  -5   3  678.83   22.60
   1  -5   3  689.93   22.60
   1  -5   3  691.93   20.70
   1  -5   3  624.84   26.10
   1  -5   3  663.03   23.40
  -2   5  -3  511.25   18.00
  -2   5  -3  513.45   18.20
  -2   5  -3  510.75   20.50
   2  -5   3  520.75   18.40
   2  -5   3  526.15   20.70
   2  -5   3  534.05   18.20
   2  -5   3  527.05   16.80
   2  -5   3  511.65   22.40
  -3   5  -3    3.00    2.40
  -3   5  -3    3.80    4.10
  -3   5  -3    4.50    3.20
   3  -5   3    2.00    2.80
   3  -5   3    5.50    2.90
   3  -5   3    8.70    5.50
   3  -5   3    5.80    2.40
   3  -5   3    4.30    2.90
  -4   5  -3  176.18    8.40
  -4   5  -3  157.68   13.30
  -4   5  -3  161.08    8.80
   4  -5   3  178.18    9.10
   4  -5   3  173.78    9.00
   4  -5   3  163.38    8.40
   4  -5   3  176.58   14.60
   4  -5   3  181.48   14.20
   4  -5   3  169.68   10.00
  -5   5  -3  415.86   15.40
  -5   5  -3  398.66   21.90
  -5   5  -3  415.16   14.90
   5  -5   3  400.06   16.30
   5  -5   3  418.26   22.80
   5  -5   3  435.66   22.40
   5  -5   3  409.36   15.80
   5  -5   3  407.56   16.50
   5  -5   3  413.16   15.20
  -6   5  -3  103.79    7.70
  -6   5  -3  106.89   13.80
   6  -5   3   91.79    7.50
   6  -5   3   92.39   10.40
   6  -5   3   93.79    9.60
   6  -5   3   87.69    8.00
   6  -5   3   93.39   13.00
   6  -5   3   94.69   14.10
  -7   5  -3   36.40    5.10
  -7   5  -3   30.10    4.30
  -7   5  -3   36.00    9.70
   7  -5   3   38.30   11.50
   7  -5   3    7.90   10.90
   7  -5   3   36.60    8.10
   7  -5   3   32.80    5.30
   7  -5   3   38.10    5.90
   7  -5   3   21.00    7.20
  -8   5  -3  120.99    7.20
   8  -5   3  117.49   16.70
   8  -5   3  109.19   12.70
   8  -5   3  100.09   11.00
   9  -5   3   93.29   19.60
   9  -5   3  120.99   12.20
  13   4  -3   63.89   20.30
  13   4  -3   38.00   11.70
 -13  -4   3   30.80   10.30
 -13  -4   3   60.39   16.10
  12   4  -3   -0.90    9.70
  12   4  -3   24.80   16.20
  12   4  -3    0.30   11.00
 -12  -4   3    7.50    7.80
 -12  -4   3   -2.30   12.40
 -12  -4   3    9.10   10.80
 -12  -4   3    5.90    9.80
  11   4  -3  118.39   14.50
  11   4  -3  107.29   12.90
  11   4  -3  115.09   14.90
  11   4  -3  158.38   22.60
 -11  -4   3  111.79   14.60
 -11  -4   3  147.19   16.60
 -11  -4   3  110.39   13.70
  10   4  -3  293.07   17.30
  10   4  -3  300.37   19.90
  10   4  -3  290.17   18.50
  10   4  -3  332.67   20.00
  10   4  -3  292.07   23.30
 -10  -4   3  336.27   20.20
 -10  -4   3  306.97   19.50
 -10  -4   3  286.17   24.30
   9   4  -3   -3.30    5.90
   9   4  -3    8.10    6.40
   9   4  -3   -2.90    5.10
   9   4  -3   -0.10    7.80
   9   4  -3   19.90    6.70
  -9  -4   3    5.40    6.30
  -9  -4   3    1.30    6.00
  -9  -4   3   12.20    6.20
  -9  -4   3   11.90    6.20
   8   4  -3   29.70    6.10
   8   4  -3   21.70    7.50
   8   4  -3   32.50    5.90
   8   4  -3   31.90    7.70
  -8  -4   3   38.60    7.70
  -8  -4   3   34.20    7.50
  -8  -4   3   18.90    6.10
  -8  -4   3   31.30    7.20
   7   4  -3  548.95   21.10
   7   4  -3  540.85   26.00
   7   4  -3  568.54   23.80
   7   4  -3  559.54   23.50
  -7  -4   3  548.35   23.30
  -7  -4   3  575.94   23.60
  -7  -4   3  572.84   21.50
  -7  -4   3  534.75   23.10
   6   4  -3  570.74   21.90
   6   4  -3  554.64   20.50
   6   4  -3  588.54   22.90
   6   4  -3  548.95   22.50
  -6  -4   3  538.55   20.30
  -6  -4   3  551.94   22.40
  -6  -4   3  544.55   22.50
  -6  -4   3  533.55   22.50
   5   4  -3   19.60    4.80
   5   4  -3   17.40    4.60
   5   4  -3   25.00    5.70
   5   4  -3   18.20    4.10
   5   4  -3   27.00    4.60
   5   4  -3   22.20    4.90
  -5  -4   3   23.60    5.00
  -5  -4   3   14.20    4.60
  -5  -4   3   11.10    3.70
  -5  -4   3   20.70    4.40
   4   4  -3  623.44   21.50
   4   4  -3  622.64   21.00
   4   4  -3  635.94   22.90
   4   4  -3  602.14   22.10
   4   4  -3  613.24   21.00
   4   4  -3  641.84   23.00
  -4  -4   3  614.24   22.40
  -4  -4   3  593.44   22.60
  -4  -4   3  638.34   21.60
  -4  -4   3  636.44   23.00
   3   4  -3 3239.78   91.19
   3   4  -3 3259.37   90.59
   3   4  -3 3301.77   90.59
   3   4  -3 3159.28   88.49
   3   4  -3 3123.79   91.09
  -3  -4   3 3193.68   91.19
  -3  -4   3 3199.98   90.49
  -3  -4   3 3252.97   90.39
  -3  -4   3 3063.99   98.29
   2   4  -3    3.50    2.50
   2   4  -3   -1.20    2.40
   2   4  -3    1.60    1.80
   2   4  -3    0.00    2.20
   2   4  -3   -0.20    2.70
  -2  -4   3    0.10    1.60
  -2  -4   3    4.20    2.60
  -2  -4   3    3.50    2.70
  -2  -4   3    2.20    2.40
  -2  -4   3    0.00    2.00
   1   4  -3 1737.03   48.60
   1   4  -3 1708.73   47.40
   1   4  -3 1755.02   49.80
  -1  -4   3 1705.43   49.70
  -1  -4   3 1735.73   50.89
  -1  -4   3 1608.34   48.40
  -1  -4   3 1641.44   49.60
  -1  -4   3 1670.03   47.30
   0   4  -3 1579.54   45.40
   0   4  -3 1616.64   45.10
   0   4  -3 1575.84   46.30
   0   4  -3 1612.44   46.20
   0  -4   3 1571.44   46.20
   0  -4   3 1554.34   48.30
   0  -4   3 1614.34   45.10
   0  -4   3 1591.24   45.40
   0  -4   3 1540.55   46.20
  -1   4  -3  284.47   11.00
  -1   4  -3  291.27   12.00
   1  -4   3  289.67   11.10
   1  -4   3  294.57   11.20
   1  -4   3  287.27   13.70
   1  -4   3  293.57   10.60
   1  -4   3  278.37   13.90
   1  -4   3  302.37   12.00
  -2   4  -3   33.40    3.70
  -2   4  -3   38.60    5.60
  -2   4  -3   38.60    4.20
   2  -4   3   30.40    3.70
   2  -4   3   33.80    4.60
   2  -4   3   34.00    5.80
   2  -4   3   32.80    4.20
   2  -4   3   36.70    5.30
  -3   4  -3  237.68    9.70
  -3   4  -3  224.58   12.90
   3  -4   3  245.88   10.20
   3  -4   3  240.98    9.50
   3  -4   3  247.98   10.10
   3  -4   3  246.08   14.20
   3  -4   3  229.18   12.80
   3  -4   3  250.57   11.00
  -4   4  -3  872.41   26.20
  -4   4  -3  852.91   31.90
  -4   4  -3  886.71   26.40
   4  -4   3  857.11   32.60
   4  -4   3  879.81   26.50
   4  -4   3  858.21   27.50
   4  -4   3  868.61   26.40
   4  -4   3  837.82   27.40
  -5   4  -3   45.20    5.10
  -5   4  -3   42.30    7.90
  -5   4  -3   38.60    4.00
   5  -4   3   54.59    9.30
   5  -4   3   49.80    4.60
   5  -4   3   47.30    6.20
   5  -4   3   37.20    4.50
   5  -4   3   52.49   10.20
  -6   4  -3   88.59    5.70
  -6   4  -3   75.09   10.60
  -6   4  -3   94.69    6.40
   6  -4   3   96.29   13.70
   6  -4   3   91.29    6.10
   6  -4   3   98.89   12.80
   6  -4   3   99.99    6.90
   6  -4   3   84.19   10.10
  -7   4  -3   86.69    6.70
   7  -4   3  100.39   18.00
   7  -4   3   98.49    7.90
   7  -4   3   82.39    7.10
   7  -4   3  122.29   15.80
  -8   4  -3  224.28    9.80
  -8   4  -3  212.48    9.30
   8  -4   3  203.08   21.10
   8  -4   3  214.78   21.50
   8  -4   3  222.18   11.70
   8  -4   3  196.18   16.60
   9  -4   3   -0.20   13.00
   9  -4   3   18.90   10.70
   9  -4   3   -2.50    5.80
  10  -4   3   67.79   17.40
  10  -4   3   36.50   21.50
  13   3  -3   19.50   13.60
 -13  -3   3  -21.80   14.50
 -13  -3   3   16.00   10.20
  12   3  -3  113.39   16.30
  12   3  -3  147.59   17.80
 -12  -3   3  174.18   21.70
 -12  -3   3  150.88   16.60
 -12  -3   3   98.69   16.90
  11   3  -3   64.09   12.20
  11   3  -3   83.59   11.70
 -11  -3   3   91.29   14.50
 -11  -3   3   83.19   14.00
 -11  -3   3   68.59   12.10
 -11  -3   3   94.49   12.00
  10   3  -3   14.60    7.80
  10   3  -3   14.30    8.10
  10   3  -3    9.40    6.70
  10   3  -3   13.00    9.90
  10   3  -3   14.00    6.70
 -10  -3   3    1.70    8.00
 -10  -3   3    0.80    8.80
 -10  -3   3    9.70    5.70
   9   3  -3  131.29   12.50
   9   3  -3  143.79   12.60
   9   3  -3  152.88   12.50
   9   3  -3  137.59   13.30
   9   3  -3  134.59   15.60
  -9  -3   3  151.68   12.70
  -9  -3   3  155.68   14.20
  -9  -3   3  146.99   19.00
  -9  -3   3  138.69   13.60
   8   3  -3  135.09   11.90
   8   3  -3  124.99   12.30
   8   3  -3  133.29   11.00
   8   3  -3  132.29   11.60
   8   3  -3  129.99   14.60
  -8  -3   3  106.49   11.40
  -8  -3   3  115.09   11.00
  -8  -3   3  134.09   11.70
  -8  -3   3  110.19   11.60
   7   3  -3   76.79    8.90
   7   3  -3   77.69   10.60
   7   3  -3   52.49    7.00
   7   3  -3   76.09    8.70
   7   3  -3   78.29    9.20
  -7  -3   3   62.39    7.70
  -7  -3   3   82.39    9.50
  -7  -3   3   91.99   10.40
  -7  -3   3   66.59    9.10
   6   3  -3   98.59    9.70
   6   3  -3   96.59    8.40
   6   3  -3  115.99    9.50
   6   3  -3  104.99    8.80
  -6  -3   3   96.19    9.20
  -6  -3   3  115.79    9.30
  -6  -3   3   99.29    9.50
  -6  -3   3   97.19    9.10
   5   3  -3 1040.00   32.50
   5   3  -3 1030.10   34.00
   5   3  -3 1007.90   33.30
   5   3  -3 1026.50   34.00
  -5  -3   3 1003.30   33.80
  -5  -3   3 1053.39   32.40
  -5  -3   3  963.30   33.60
  -5  -3   3 1005.40   33.60
   4   3  -3  749.73   25.00
   4   3  -3  762.62   25.90
   4   3  -3  767.22   26.20
   4   3  -3  764.82   25.10
   4   3  -3  762.32   26.30
  -4  -3   3  733.33   26.00
  -4  -3   3  744.03   30.20
  -4  -3   3  784.92   26.20
  -4  -3   3  784.62   26.20
   3   3  -3  361.86   14.10
   3   3  -3  381.76   14.60
   3   3  -3  348.97   14.60
   3   3  -3  341.07   13.10
   3   3  -3  358.76   14.60
   3   3  -3  369.66   13.10
  -3  -3   3  381.66   14.80
  -3  -3   3  369.36   14.60
  -3  -3   3  375.96   14.80
  -3  -3   3  376.16   14.00
   2   3  -3  970.50   31.50
   2   3  -3 1061.69   31.80
   2   3  -3 1053.99   31.30
   2   3  -3 1052.49   31.80
   2   3  -3  903.51   28.80
  -2  -3   3 1051.09   31.70
  -2  -3   3  980.80   31.50
  -2  -3   3 1042.70   31.30
  -2  -3   3 1079.49   31.90
   1   3  -3 1053.49   29.20
   1   3  -3 1105.69   31.60
   1   3  -3 1084.69   33.00
   1   3  -3 1046.30   31.90
  -1  -3   3 1008.60   31.80
  -1  -3   3 1133.99   32.30
  -1  -3   3 1096.09   31.60
  -1  -3   3 1039.90   34.30
  -1  -3   3  953.40   29.10
   0   3  -3   20.40    3.00
   0   3  -3   17.10    2.80
   0   3  -3   17.90    2.90
   0   3  -3   18.00    2.80
   0  -3   3   16.40    3.70
   0  -3   3   25.10    3.30
   0  -3   3   18.40    3.00
   0  -3   3   16.30    2.90
   0  -3   3   18.60    2.40
  -1   3  -3  435.86   13.90
  -1   3  -3  417.26   13.70
  -1   3  -3  412.56   14.50
   1  -3   3  407.86   13.70
   1  -3   3  425.06   13.80
   1  -3   3  420.56   13.90
   1  -3   3  425.86   16.50
   1  -3   3  403.26   14.30
  -2   3  -3 1337.07   37.50
  -2   3  -3 1325.47   40.20
  -2   3  -3 1293.37   37.40
   2  -3   3 1249.38   41.50
   2  -3   3 1352.76   41.60
   2  -3   3 1301.57   37.40
   2  -3   3 1299.37   38.10
   2  -3   3 1364.06   37.60
  -3   3  -3  534.55   16.20
  -3   3  -3  533.35   16.30
  -3   3  -3  544.05   20.50
   3  -3   3  519.15   19.90
   3  -3   3  515.95   20.90
   3  -3   3  532.45   17.80
   3  -3   3  516.05   17.70
   3  -3   3  533.65   16.30
   3  -3   3  525.35   17.70
  -4   3  -3   11.40    2.00
  -4   3  -3    9.40    2.30
  -4   3  -3    9.80    4.70
   4  -3   3   18.20    5.50
   4  -3   3   11.60    3.70
   4  -3   3    6.60    4.10
  -5   3  -3  442.76   21.10
  -5   3  -3  481.85   15.00
  -5   3  -3  456.45   14.70
   5  -3   3  458.25   21.00
   5  -3   3  478.45   15.20
   5  -3   3  468.05   15.00
   5  -3   3  470.05   18.10
   5  -3   3  446.36   21.40
  -6   3  -3  427.86   21.70
  -6   3  -3  402.76   13.80
  -6   3  -3  419.06   13.90
   6  -3   3  404.16   18.30
   6  -3   3  410.06   14.10
   6  -3   3  441.36   21.30
   6  -3   3  419.26   21.20
   6  -3   3  408.96   14.40
  -7   3  -3   30.20    3.70
  -7   3  -3   30.20    3.70
   7  -3   3   34.90    7.90
   7  -3   3   31.40    4.50
   7  -3   3   23.30    7.90
   7  -3   3   35.80    7.40
   7  -3   3   33.30    4.00
  -8   3  -3  209.78    9.00
  -8   3  -3  220.98    9.50
   8  -3   3  211.98   10.10
   8  -3   3  233.68   19.80
   8  -3   3  217.28   16.80
   8  -3   3  220.48   10.60
   8  -3   3  188.48   18.70
  -9   3  -3  168.28    7.90
   9  -3   3  150.98   20.70
   9  -3   3  171.28   17.80
   9  -3   3  171.78   10.90
  10  -3   3   75.29   15.40
  10  -3   3   99.79   17.00
  10  -3   3   75.29    7.90
  11  -3   3   -8.50   17.90
  11  -3   3   -9.60   23.30
  12   2  -3   14.00   11.40
 -12  -2   3  -13.70   13.40
 -12  -2   3   24.90   15.60
 -12  -2   3    8.70    8.90
  11   2  -3    6.10    9.70
  11   2  -3    6.00    9.10
 -11  -2   3   25.10   13.00
 -11  -2   3    7.40    7.00
 -11  -2   3    7.60   10.10
  10   2  -3  246.78   17.10
  10   2  -3  258.37   18.30
  10   2  -3  270.87   22.10
  10   2  -3  257.77   23.30
  10   2  -3  274.57   19.20
 -10  -2   3  294.27   19.70
 -10  -2   3  266.97   20.80
 -10  -2   3  260.47   17.40
 -10  -2   3  292.47   19.60
   9   2  -3  140.59   12.30
   9   2  -3  165.28   14.80
   9   2  -3  134.29   13.60
   9   2  -3  153.08   16.20
   9   2  -3  162.38   14.10
  -9  -2   3  152.58   14.70
  -9  -2   3  143.59   12.80
  -9  -2   3  164.08   14.20
  -9  -2   3  126.99   13.30
   8   2  -3    9.10    5.90
   8   2  -3   13.50    4.80
   8   2  -3   16.80    7.30
   8   2  -3   15.40    5.30
   8   2  -3   14.20    5.40
  -8  -2   3   15.60    5.90
  -8  -2   3   11.40    6.40
  -8  -2   3   15.00    4.90
   7   2  -3  101.49    9.30
   7   2  -3   84.69    8.80
   7   2  -3   84.39   10.70
   7   2  -3   79.89    9.60
   7   2  -3   90.69    9.20
  -7  -2   3   89.99    9.70
  -7  -2   3   77.79    9.90
  -7  -2   3   92.79    9.20
  -7  -2   3   90.89    9.90
   6   2  -3  613.74   23.00
   6   2  -3  601.24   23.90
   6   2  -3  598.64   23.30
   6   2  -3  570.74   22.90
   6   2  -3  594.64   22.50
  -6  -2   3  598.14   23.80
  -6  -2   3  636.24   23.10
  -6  -2   3  594.14   23.00
  -6  -2   3  599.94   23.10
   5   2  -3   67.49    6.90
   5   2  -3   67.29    7.40
   5   2  -3   59.09    7.00
   5   2  -3   70.19    6.60
  -5  -2   3   55.19    6.40
  -5  -2   3   62.99    7.00
  -5  -2   3   62.79    7.40
  -5  -2   3   56.89    7.20
   4   2  -3 1215.98   37.00
   4   2  -3 1158.18   37.00
   4   2  -3 1184.88   37.20
   4   2  -3 1193.18   36.70
  -4  -2   3 1142.59   37.10
  -4  -2   3 1224.38   37.40
   3   2  -3  523.45   18.50
   3   2  -3  505.95   18.10
   3   2  -3  507.65   17.20
   3   2  -3  495.35   17.70
  -3  -2   3  499.65   18.30
  -3  -2   3  503.55   18.00
  -3  -2   3  484.05   18.00
  -3  -2   3  499.95   17.50
   2   2  -3 2481.65   67.39
   2   2  -3 2350.76   67.49
   2   2  -3 2416.66   65.59
   2   2  -3 2340.77   67.39
   2   2  -3 2299.27   67.09
  -2  -2   3 2403.56   67.29
  -2  -2   3 2362.76   67.39
  -2  -2   3 2343.37   67.19
   1   2  -3  171.48    4.90
   1   2  -3  141.19    7.30
   1   2  -3  150.18    7.40
   1   2  -3  150.78    7.90
  -1  -2   3  152.18    7.40
  -1  -2   3  165.58    7.50
  -1  -2   3  147.19    7.30
  -1  -2   3  157.18    7.90
   0   2  -3  613.84   18.80
   0   2  -3  625.44   18.80
   0   2  -3  613.54   19.00
   0   2  -3  613.64   20.20
   0  -2   3  618.24   18.80
   0  -2   3  598.34   19.00
   0  -2   3  608.34   17.10
   0  -2   3  601.64   18.70
   0  -2   3  578.34   20.00
  -1   2  -3  142.89    5.60
  -1   2  -3  123.59    5.70
  -1   2  -3  141.39    6.60
   1  -2   3  133.49    7.70
   1  -2   3  138.59    5.60
   1  -2   3  138.19    5.60
   1  -2   3  143.09    6.60
   1  -2   3  132.29    6.20
  -2   2  -3  185.98    6.30
  -2   2  -3  183.88    9.00
  -2   2  -3  184.18    6.40
   2  -2   3  188.78    6.40
   2  -2   3  184.08    6.30
   2  -2   3  188.78    8.10
   2  -2   3  181.98    9.30
   2  -2   3  186.78    8.80
  -3   2  -3  292.27    8.60
  -3   2  -3  279.37    8.70
  -3   2  -3  265.67   12.70
   3  -2   3  288.67    8.80
   3  -2   3  273.37   12.50
   3  -2   3  288.27   13.10
   3  -2   3  281.77    8.80
  -4   2  -3  781.42   22.00
  -4   2  -3  779.22   22.00
  -4   2  -3  764.42   27.80
   4  -2   3  766.32   25.20
   4  -2   3  777.22   27.50
   4  -2   3  791.52   22.20
   4  -2   3  747.13   27.00
   4  -2   3  789.12   22.20
  -5   2  -3  956.80   27.00
  -5   2  -3  939.01   26.90
   5  -2   3  926.21   32.60
   5  -2   3  979.80   33.90
   5  -2   3  907.81   32.70
  -6   2  -3   61.79    4.30
  -6   2  -3   63.39    4.30
   6  -2   3   73.79    8.90
   6  -2   3   60.99    4.30
   6  -2   3   72.99    9.70
   6  -2   3   66.79    4.90
  -7   2  -3  212.18    8.80
  -7   2  -3  217.18    8.90
   7  -2   3  224.58   14.30
   7  -2   3  247.38   16.50
   7  -2   3  221.78    9.40
   7  -2   3  220.98    9.10
   7  -2   3  229.08   16.00
  -8   2  -3  213.58    9.10
  -8   2  -3  208.68    9.10
   8  -2   3  205.58   17.00
   8  -2   3  210.68   10.30
   8  -2   3  218.18   15.60
   8  -2   3  232.08   17.10
   8  -2   3  204.18    9.60
  -9   2  -3   51.29    5.60
  -9   2  -3   56.59    5.90
   9  -2   3   48.00    5.40
   9  -2   3   31.80   10.20
   9  -2   3   48.70    6.40
   9  -2   3   47.70   10.00
   9  -2   3   38.20   10.70
 -10   2  -3   33.40    4.50
 -10   2  -3   27.20    4.10
  10  -2   3   38.50    6.50
  10  -2   3   17.80   11.40
  10  -2   3   27.10   11.70
  11  -2   3   48.20   17.70
  11  -2   3  102.99   17.60
  11  -2   3   94.89   12.80
  12   1  -3   92.09   16.20
 -12  -1   3   88.49   21.90
 -12  -1   3   88.29   11.90
 -12  -1   3   72.99   16.90
  11   1  -3  128.19   15.90
  11   1  -3  135.19   16.20
 -11  -1   3  195.38   21.80
 -11  -1   3  131.99   15.00
 -11  -1   3  117.39   18.90
 -11  -1   3  144.49   18.50
  10   1  -3    2.20    9.00
  10   1  -3  -16.50    6.50
  10   1  -3    9.40    7.50
  10   1  -3    4.20   10.50
  10   1  -3   -9.30    8.40
 -10  -1   3    1.00    5.90
 -10  -1   3    8.60    9.00
 -10  -1   3   -1.60   10.90
   9   1  -3   56.09   11.40
   9   1  -3   38.20    9.10
   9   1  -3   57.69   10.40
   9   1  -3   50.39    8.80
   9   1  -3   63.59    8.60
  -9  -1   3   61.09   10.80
  -9  -1   3   62.59   10.30
  -9  -1   3   24.00    9.40
  -9  -1   3   55.49    9.50
   8   1  -3  392.56   19.50
   8   1  -3  425.06   19.30
   8   1  -3  410.16   20.70
   8   1  -3  428.36   22.20
   8   1  -3  414.26   21.10
  -8  -1   3  418.86   20.20
  -8  -1   3  412.26   20.80
  -8  -1   3  402.16   20.40
  -8  -1   3  412.66   19.20
   7   1  -3  432.96   20.10
   7   1  -3  434.96   19.40
   7   1  -3  427.86   19.90
   7   1  -3  448.76   19.00
   7   1  -3  462.35   21.40
  -7  -1   3  430.36   20.20
  -7  -1   3  431.36   21.20
  -7  -1   3  431.86   20.00
  -7  -1   3  443.46   19.50
   6   1  -3   64.59    8.80
   6   1  -3   66.99    8.60
   6   1  -3   62.89    7.80
   6   1  -3   68.39    9.10
  -6  -1   3   70.69    8.90
  -6  -1   3   69.19    7.60
  -6  -1   3   61.29    7.90
  -6  -1   3   70.39    8.80
  -6  -1   3   62.79    7.90
   5   1  -3  847.12   29.60
   5   1  -3  881.91   31.00
   5   1  -3  907.61   29.90
   5   1  -3  908.71   30.20
   5   1  -3  907.91   30.30
  -5  -1   3  873.91   31.10
  -5  -1   3  920.91   30.10
  -5  -1   3  860.61   30.20
  -5  -1   3  909.61   30.10
   4   1  -3  804.02   28.20
   4   1  -3  863.61   28.50
   4   1  -3  894.91   28.70
   4   1  -3  848.32   28.30
   4   1  -3  863.61   29.00
  -4  -1   3  882.71   29.30
  -4  -1   3  919.61   28.60
  -4  -1   3  904.11   29.00
  -4  -1   3  859.81   28.60
  -4  -1   3  855.11   28.50
   3   1  -3  399.06   15.10
   3   1  -3  398.76   15.00
   3   1  -3  410.66   15.30
   3   1  -3  408.46   15.30
  -3  -1   3  390.76   15.30
  -3  -1   3  381.16   15.10
  -3  -1   3  390.86   15.00
  -3  -1   3  410.86   15.30
  -3  -1   3  421.26   15.30
   2   1  -3    1.80    3.00
   2   1  -3    2.90    2.50
   2   1  -3    2.30    2.10
   2   1  -3    3.00    2.80
  -2  -1   3    4.80    2.60
  -2  -1   3    4.30    2.90
  -2  -1   3   -0.20    2.20
  -2  -1   3    0.50    2.00
   1   1  -3 1748.72   48.70
   1   1  -3 1827.32   50.29
   1   1  -3 1752.12   50.09
   1   1  -3 1764.92   50.59
   1   1  -3 1778.42   50.29
  -1  -1   3 1820.52   50.59
  -1  -1   3 1701.43   50.09
  -1  -1   3 1781.02   50.29
  -1  -1   3 1739.83   48.70
   0   1  -3  512.95   16.10
   0   1  -3  506.55   14.70
   0   1  -3  541.05   17.20
   0   1  -3  538.75   16.50
   0   1  -3  512.25   16.20
   0  -1   3  517.35   16.50
   0  -1   3  526.35   16.10
   0  -1   3  551.84   14.90
   0  -1   3  491.85   16.00
   0  -1   3  518.15   17.00
  -1   1  -3    7.90    2.30
  -1   1  -3    8.00    2.60
  -1   1  -3    8.50    1.50
  -1   1  -3    6.60    1.40
   1  -1   3    7.50    2.50
   1  -1   3    6.20    1.30
   1  -1   3    8.30    2.50
   1  -1   3    8.20    2.10
   1  -1   3    7.30    1.50
   2  -1   3  667.93   21.60
   2  -1   3  678.83   21.30
   2  -1   3  645.54   20.80
   3  -1   3  936.41   29.10
   3  -1   3  901.11   34.80
   4  -1   3  406.16   11.80
   4  -1   3  415.86   15.20
   4  -1   3  401.46   16.00
   4  -1   3  398.26   16.60
  -5   1  -3   79.79    3.70
  -5   1  -3   78.79    3.70
   5  -1   3   58.99    7.70
   5  -1   3   77.49    4.00
   5  -1   3   74.49    6.80
   5  -1   3   74.89    7.60
  -6   1  -3  239.78    8.70
  -6   1  -3  239.38    8.80
   6  -1   3  241.28   13.00
   6  -1   3  237.38    9.10
   6  -1   3  251.37   14.60
  -7   1  -3  173.68    7.60
  -7   1  -3  172.48    7.60
   7  -1   3  177.98   13.50
   7  -1   3  173.58   12.40
   7  -1   3  185.68   13.30
   7  -1   3  169.48    8.20
  -8   1  -3   18.70    3.50
  -8   1  -3   19.80    3.30
   8  -1   3   12.40    3.60
   8  -1   3   12.10    6.90
   8  -1   3    4.50    6.60
   8  -1   3   20.20    7.80
  -9   1  -3   53.79    6.70
  -9   1  -3   64.19    6.40
   9  -1   3   64.79    7.70
   9  -1   3   84.79   12.10
   9  -1   3   74.49   11.20
   9  -1   3   81.79   11.70
   9  -1   3   62.49    6.70
 -10   1  -3  254.97   11.50
 -10   1  -3  241.18   11.10
  10  -1   3  249.68   13.60
  10  -1   3  252.87   21.00
  10  -1   3  256.77   21.20
 -11   1  -3   42.80    5.70
  11  -1   3   41.90    8.00
  11  -1   3   36.20   13.70
  11  -1   3   87.69   26.90
  12  -1   3   20.70   16.20
  12   0  -3   70.09   17.90
 -12   0   3   76.99   11.00
 -12   0   3   94.79   17.70
  11   0  -3   -3.20   11.00
  11   0  -3    3.30   12.60
 -11   0   3    7.60   15.90
 -11   0   3   17.60    7.70
 -11   0   3   -9.90   12.40
 -11   0   3   -0.80   10.10
  10   0  -3   90.89   11.90
  10   0  -3  107.19   15.10
  10   0  -3  127.89   17.90
 -10   0   3   75.49   13.30
 -10   0   3   72.99    9.10
 -10   0   3   86.29   15.10
 -10   0   3   88.19   11.70
   9   0  -3  320.27   21.90
   9   0  -3  265.27   15.90
   9   0  -3  299.57   18.00
   9   0  -3  292.47   20.20
   9   0  -3  301.87   19.90
  -9   0   3  284.37   22.30
  -9   0   3  289.97   16.70
  -9   0   3  320.27   19.20
   8   0  -3   65.49   10.30
   8   0  -3   53.39    6.70
   8   0  -3   67.09    9.50
   8   0  -3   56.99    8.90
   8   0  -3   60.59    8.80
  -8   0   3   51.39    8.80
  -8   0   3   68.79   11.30
  -8   0   3   57.39    9.10
  -8   0   3   67.59    8.20
  -8   0   3   55.59    8.70
   7   0  -3   19.40    7.00
   7   0  -3   25.60    5.70
   7   0  -3   21.30    6.40
   7   0  -3   20.10    5.10
   7   0  -3   26.40    8.00
  -7   0   3   25.00    7.40
  -7   0   3   24.90    7.10
  -7   0   3   23.00    5.80
  -7   0   3   24.00    6.50
  -7   0   3   29.70    6.60
   6   0  -3  680.83   24.50
   6   0  -3  626.54   24.30
   6   0  -3  643.14   26.00
   6   0  -3  681.63   26.90
  -6   0   3  678.73   25.90
  -6   0   3  660.53   24.70
  -6   0   3  667.73   27.10
  -6   0   3  659.13   25.50
   5   0  -3  426.66   18.80
   5   0  -3  449.56   17.40
   5   0  -3  417.36   17.50
   5   0  -3  442.46   17.70
   5   0  -3  423.86   18.80
  -5   0   3  447.26   19.40
  -5   0   3  428.36   17.90
  -5   0   3  445.16   18.60
  -5   0   3  457.05   17.90
   4   0  -3  395.36   16.90
   4   0  -3  425.16   16.20
   4   0  -3  405.66   16.90
   4   0  -3  380.56   15.80
   4   0  -3  406.66   16.00
  -4   0   3  416.86   17.40
  -4   0   3  425.96   16.40
  -4   0   3  422.56   16.20
  -4   0   3  420.86   16.70
  -4   0   3  391.56   16.20
   3   0  -3  751.92   25.60
   3   0  -3  750.02   25.50
   3   0  -3  769.52   24.90
   3   0  -3  765.72   24.90
   3   0  -3  829.02   30.90
  -3   0   3  773.72   25.00
  -3   0   3  763.12   25.70
  -3   0   3  758.82   24.90
  -3   0   3  760.22   24.90
  -3   0   3  738.03   25.10
   2   0  -3 1160.28   35.00
   2   0  -3 1134.99   34.30
   2   0  -3 1196.48   34.50
   2   0  -3 1166.48   34.20
   2   0  -3 1170.88   34.60
  -2   0   3 1066.49   34.30
  -2   0   3 1114.49   34.30
  -2   0   3 1164.28   34.90
  -2   0   3 1114.39   34.10
  -2   0   3 1154.18   34.40
   1   0  -3   40.40    3.90
   1   0  -3   41.90    4.00
   1   0  -3   45.70    4.20
   1   0  -3   35.80    4.50
   1   0  -3   38.20    3.80
  -1   0   3   36.40    3.80
  -1   0   3   41.00    3.90
  -1   0   3   39.40    4.60
  -1   0   3   40.90    4.20
   0   0  -3  415.46   12.90
   0   0  -3  436.06   14.00
   0   0  -3  408.76   13.40
   0   0   3  375.06   13.60
   0   0   3  411.06   13.20
   0   0   3  405.96   12.90
   0   0   3  416.46   13.50
   0   0   3  420.06   13.20
  -1   0  -3 3161.68   86.19
  -1   0  -3 3215.68   86.19
  -1   0  -3 3041.80   86.69
  -1   0  -3 3384.46   87.49
   1   0   3 3052.49   86.19
   1   0   3 2914.91   86.59
   1   0   3 3234.28   87.39
   1   0   3 3263.07   87.39
   1   0   3 3306.37   86.19
  -2   0  -3 4021.60  105.59
  -2   0  -3 4017.50  106.89
   2   0   3 3714.63  107.09
   2   0   3 3992.30  105.79
   2   0   3 3825.22  106.79
   2   0   3 3834.92  105.59
   3   0   3  496.35   16.50
   3   0   3  492.75   14.00
  -4   0  -3  866.11   23.80
  -4   0  -3  862.61   23.80
   4   0   3  780.52   26.20
   4   0   3  849.52   23.90
   4   0   3  874.01   23.90
   4   0   3  842.92   28.40
   4   0   3  859.21   27.20
  -5   0  -3  374.46   11.80
  -5   0  -3  389.86   12.00
   5   0   3  384.26   11.90
   5   0   3  354.46   14.40
   5   0   3  379.76   16.70
   5   0   3  351.06   14.60
   5   0   3  378.66   15.30
  -6   0  -3  295.47   10.20
  -6   0  -3  278.67   10.10
   6   0   3  272.57   13.40
   6   0   3  278.97   13.50
   6   0   3  226.18   19.20
   6   0   3  300.17   10.90
  -7   0  -3  130.79    6.90
  -7   0  -3  125.69    6.70
   7   0   3  129.59   10.90
   7   0   3  131.89    6.50
   7   0   3  127.29    7.00
   7   0   3  124.59   11.40
   7   0   3  133.09   11.00
  -8   0  -3  206.58    9.60
  -8   0  -3  206.68    9.30
   8   0   3  207.98    9.10
   8   0   3  182.68   14.10
   8   0   3  206.48   10.10
   8   0   3  201.18   14.10
  -9   0  -3  198.68   10.30
  -9   0  -3  193.68    9.60
   9   0   3  233.88   16.20
   9   0   3  201.08   11.10
   9   0   3  213.98   17.00
   9   0   3  196.88    9.60
   9   0   3  208.58   15.50
 -10   0  -3   -5.60    3.70
 -10   0  -3   -1.10    3.60
  10   0   3   -4.60    8.60
  10   0   3    8.20    5.50
  10   0   3    7.20    9.30
  10   0   3   -5.00    3.70
  10   0   3    7.20    8.60
 -11   0  -3  122.29    9.60
 -11   0  -3  122.39    9.40
  11   0   3  113.99   15.50
  11   0   3  133.69   13.20
  11   0   3  123.09   15.80
 -12   0  -3  127.39   10.60
 -12   0  -3  110.19   14.90
  12   0   3  165.58   23.10
  12   0   3  137.89   14.40
  11  -1  -3   97.59   17.60
 -11   1   3   96.09   11.60
 -11   1   3   94.19   16.90
  10  -1  -3  103.99   17.20
  10  -1  -3   86.19   12.70
  10  -1  -3   95.09   15.10
 -10   1   3   99.29   12.60
 -10   1   3   80.29   13.80
 -10   1   3   81.99   12.40
 -10   1   3   93.99   16.90
   9  -1  -3   11.10    9.60
   9  -1  -3    1.90    9.40
   9  -1  -3   21.20    9.50
   9  -1  -3    1.60    5.70
   9  -1  -3    5.80    7.60
  -9   1   3   13.90    8.20
  -9   1   3   18.80    5.80
  -9   1   3    0.00    7.20
  -9   1   3    1.90    7.80
  -9   1   3   -7.90   11.20
   8  -1  -3  172.38   12.00
   8  -1  -3  171.18   15.70
   8  -1  -3  145.99   15.80
   8  -1  -3  173.68   14.20
   8  -1  -3  188.98   16.40
  -8   1   3  171.58   27.00
  -8   1   3  168.58   17.00
  -8   1   3  177.68   18.30
  -8   1   3  166.98   13.90
   7  -1  -3  272.87   15.20
   7  -1  -3  269.17   14.10
   7  -1  -3  266.37   18.30
   7  -1  -3  273.37   16.40
   7  -1  -3  285.37   17.80
  -7   1   3  285.17   14.60
  -7   1   3  273.57   18.90
  -7   1   3  274.47   17.50
  -7   1   3  265.37   15.20
  -7   1   3  255.47   15.50
   6  -1  -3   74.19   10.20
   6  -1  -3   70.39   11.70
   6  -1  -3   96.89   10.90
   6  -1  -3   67.99    7.20
   6  -1  -3   58.79    7.50
  -6   1   3   70.79    9.80
  -6   1   3   71.99    8.70
  -6   1   3   66.49    8.40
  -6   1   3   75.59    8.00
  -6   1   3   84.69   11.40
   5  -1  -3  210.78   11.80
   5  -1  -3  162.58   11.50
   5  -1  -3  206.68   13.50
   5  -1  -3  201.88   13.10
   5  -1  -3  195.58   11.10
  -5   1   3  193.08   11.60
  -5   1   3  201.38   10.90
  -5   1   3  203.48   12.70
  -5   1   3  206.48   13.10
   4  -1  -3 1477.15   45.30
   4  -1  -3 1496.85   45.10
   4  -1  -3 1436.26   47.00
   4  -1  -3 1440.56   46.50
   4  -1  -3 1511.55   45.40
  -4   1   3 1544.25   46.90
  -4   1   3 1554.84   45.70
  -4   1   3 1454.55   47.20
  -4   1   3 1467.75   45.20
   3  -1  -3  138.79    8.90
   3  -1  -3  133.69    7.80
   3  -1  -3  147.69    7.70
   3  -1  -3  126.49    9.50
   3  -1  -3  128.19    7.40
  -3   1   3  140.99    8.00
  -3   1   3  139.19    7.90
  -3   1   3  147.59    9.00
  -3   1   3  136.39    8.10
  -3   1   3  136.39    9.00
   2  -1  -3    4.50    2.70
   2  -1  -3    8.50    4.10
   2  -1  -3    2.50    3.80
   2  -1  -3    2.40    2.20
   2  -1  -3    9.30    2.90
  -2   1   3    3.70    2.90
  -2   1   3    4.40    2.50
  -2   1   3    5.30    2.80
  -2   1   3    5.40    2.70
  -2   1   3    3.00    3.30
   1  -1  -3  288.47   11.60
   1  -1  -3  309.67   11.30
   1  -1  -3  297.87   12.30
   1  -1  -3  300.47   10.70
   1  -1  -3  284.07   11.10
  -1   1   3  288.07   11.70
  -1   1   3  306.17   11.40
  -1   1   3  287.87   11.10
  -1   1   3  282.57   10.70
  -1   1   3  302.57   12.20
   0  -1  -3 1177.38   35.20
   0  -1  -3 1237.58   35.60
   0  -1  -3 1204.78   35.70
   0  -1  -3 1207.38   34.90
   0  -1  -3 1229.98   35.20
   0   1   3 1216.18   35.60
   0   1   3 1220.98   35.60
   0   1   3 1264.57   35.30
   0   1   3 1193.58   35.00
  -1  -1  -3   11.20    2.60
  -1  -1  -3    9.60    2.10
  -1  -1  -3    6.00    1.60
   1   1   3   14.60    2.00
   1   1   3    6.70    1.50
   1   1   3    8.30    3.00
   1   1   3   11.60    2.30
   1   1   3   10.60    2.10
  -2  -1  -3  630.64   19.00
  -2  -1  -3  628.94   19.20
  -2  -1  -3  622.34   20.40
  -2  -1  -3  636.94   19.00
   2   1   3  621.54   19.20
   2   1   3  636.04   19.00
   2   1   3  647.84   19.00
   2   1   3  732.43   21.00
  -3  -1  -3  355.26   11.20
  -3  -1  -3  349.17   11.20
   3   1   3  356.66   11.20
   3   1   3  345.57   11.60
   3   1   3  341.47   13.70
   3   1   3  357.46   11.20
  -4  -1  -3  357.56   11.70
  -4  -1  -3  359.76   11.70
   4   1   3  353.36   11.60
   4   1   3  392.56   15.80
   4   1   3  356.56   12.30
   4   1   3  360.96   11.70
   4   1   3  363.66   12.50
   4   1   3  348.77   13.90
  -5  -1  -3   42.40    3.80
  -5  -1  -3   46.30    3.80
   5   1   3   44.60    3.80
   5   1   3   43.50    5.20
   5   1   3   38.90    6.60
   5   1   3   46.40    6.40
   5   1   3   45.40    3.40
   5   1   3   43.00    5.30
  -6  -1  -3  575.24   18.30
  -6  -1  -3  576.14   18.30
   6   1   3  564.04   19.70
   6   1   3  559.34   21.20
   6   1   3  544.75   22.70
   6   1   3  568.44   18.30
  -7  -1  -3   95.49    6.50
  -7  -1  -3   89.19    6.00
   7   1   3  100.19    9.60
   7   1   3   87.49    6.00
   7   1   3  103.69    8.70
   7   1   3   97.89   10.10
   7   1   3   99.69    6.70
  -8  -1  -3  256.07   11.20
  -8  -1  -3  259.87   11.50
   8   1   3  271.87   11.00
   8   1   3  267.07   15.90
   8   1   3  249.48   13.70
   8   1   3  253.07   11.70
   8   1   3  256.47   16.00
  -9  -1  -3   -1.00    3.60
  -9  -1  -3    2.30    3.10
   9   1   3   -1.50    6.80
   9   1   3    2.90    6.60
   9   1   3   11.40    6.20
   9   1   3    0.50    2.90
   9   1   3   -0.50    4.30
 -10  -1  -3  171.98    9.90
 -10  -1  -3  191.68   11.30
  10   1   3  184.58   15.90
  10   1   3  171.28    9.90
  10   1   3  194.48   12.50
  10   1   3  171.88   17.40
  10   1   3  202.98   18.30
 -11  -1  -3  327.97   15.90
 -11  -1  -3  347.67   15.30
  11   1   3  344.27   17.40
  11   1   3  346.87   23.50
  11   1   3  359.76   21.60
 -12  -1  -3  -11.40    5.00
 -12  -1  -3    2.70    5.80
  12   1   3   -6.20    7.40
  12   1   3    5.10   14.20
  12   1   3    4.10   10.50
 -13  -1  -3   40.60    7.40
 -13  -1  -3   26.30    7.50
  13   1   3   10.00   13.90
  11  -2  -3   40.40   18.30
 -11   2   3   32.50   15.20
 -11   2   3   25.20    8.90
  10  -2  -3   30.40   12.00
  10  -2  -3    8.90   13.50
  10  -2  -3   23.20   14.40
 -10   2   3   29.00   11.60
 -10   2   3   11.00    9.20
 -10   2   3   20.40    7.90
   9  -2  -3  168.48   18.30
   9  -2  -3  139.89   16.10
   9  -2  -3  144.39   16.20
  -9   2   3  145.29   17.60
  -9   2   3  154.38   13.50
  -9   2   3  145.59   15.50
  -9   2   3  130.79   15.40
  -9   2   3  218.48   23.60
   8  -2  -3  177.88   15.10
   8  -2  -3  186.68   17.80
   8  -2  -3  173.28   17.00
   8  -2  -3  182.28   16.90
   8  -2  -3  176.98   12.10
  -8   2   3  188.68   13.30
  -8   2   3  172.08   15.20
  -8   2   3  151.38   16.30
  -8   2   3  182.68   14.90
  -8   2   3  144.79   16.60
   7  -2  -3    9.70    8.60
   7  -2  -3   13.40    6.50
   7  -2  -3   10.20    4.30
   7  -2  -3    2.80    6.90
   7  -2  -3    7.20    5.50
  -7   2   3   -0.40    9.50
  -7   2   3    3.90    4.40
  -7   2   3    2.40    5.70
  -7   2   3   12.00    6.90
  -7   2   3    4.30    9.10
   6  -2  -3   44.80    7.50
   6  -2  -3   41.10    8.90
   6  -2  -3   38.60    6.60
   6  -2  -3   32.60    7.70
   6  -2  -3   37.70    5.40
  -6   2   3   31.90    6.20
  -6   2   3   28.70    8.40
  -6   2   3   33.40    7.80
  -6   2   3   31.10    5.60
  -6   2   3   31.70    6.00
   5  -2  -3  328.07   15.20
   5  -2  -3  308.97   14.40
   5  -2  -3  342.07   17.90
   5  -2  -3  306.27   15.00
   5  -2  -3  333.07   17.70
  -5   2   3  333.57   14.90
  -5   2   3  312.27   15.00
  -5   2   3  320.37   17.30
  -5   2   3  309.57   15.00
  -5   2   3  314.37   17.00
   4  -2  -3   44.00    5.70
   4  -2  -3   30.90    6.70
   4  -2  -3   40.90    8.10
   4  -2  -3   24.70    4.30
   4  -2  -3   39.30    5.50
  -4   2   3   46.80    7.20
  -4   2   3   40.90    5.30
  -4   2   3   32.40    6.70
  -4   2   3   40.60    5.50
   3  -2  -3  662.73   22.60
   3  -2  -3  651.33   23.50
   3  -2  -3  678.53   23.00
   3  -2  -3  643.24   24.30
   3  -2  -3  662.13   24.70
  -3   2   3  669.43   22.90
  -3   2   3  641.94   24.40
  -3   2   3  685.13   24.40
  -3   2   3  637.24   21.80
   2  -2  -3 1290.27   38.70
   2  -2  -3 1238.48   39.90
   2  -2  -3 1303.57   37.50
   2  -2  -3 1279.77   38.80
   2  -2  -3 1260.97   40.00
  -2   2   3 1254.77   37.40
  -2   2   3 1278.47   38.80
  -2   2   3 1349.16   39.00
  -2   2   3 1263.17   40.10
  -2   2   3 1266.27   40.10
   1  -2  -3 1237.68   38.60
   1  -2  -3 1322.07   37.40
   1  -2  -3 1291.57   39.70
   1  -2  -3 1357.56   42.40
   1  -2  -3 1250.27   38.60
  -1   2   3 1426.46   42.40
  -1   2   3 1299.77   37.50
  -1   2   3 1275.27   39.70
  -1   2   3 1272.67   38.70
  -1   2   3 1297.17   38.70
   0  -2  -3  636.64   18.80
   0  -2  -3  633.24   19.80
   0  -2  -3  578.84   19.70
   0  -2  -3  646.94   20.80
   0  -2  -3  622.04   20.60
   0   2   3  606.44   19.70
   0   2   3  547.65   19.50
   0   2   3  633.74   20.70
   0   2   3  598.34   20.30
  -1  -2  -3  265.57   10.30
  -1  -2  -3  283.07   10.70
  -1  -2  -3  283.57   10.60
  -1  -2  -3  256.67   11.10
   1   2   3  276.27   10.40
   1   2   3  272.07   10.30
   1   2   3  279.17   10.30
   1   2   3  263.27   11.10
   1   2   3  297.87   10.10
  -2  -2  -3 2039.80   58.09
  -2  -2  -3 2337.27   60.49
  -2  -2  -3 2087.39   58.89
   2   2   3 2047.80   58.09
   2   2   3 2175.68   58.99
   2   2   3 2007.80   58.79
   2   2   3 2010.10   59.89
  -3  -2  -3  403.56   13.90
  -3  -2  -3  402.56   14.00
  -3  -2  -3  409.46   12.70
  -3  -2  -3  429.76   16.00
   3   2   3  413.36   14.00
   3   2   3  433.26   12.90
   3   2   3  486.15   16.30
   3   2   3  420.66   14.10
  -4  -2  -3  115.99    6.00
  -4  -2  -3  120.29    6.20
   4   2   3  125.49    6.10
   4   2   3  119.19    4.90
   4   2   3  121.19    7.70
   4   2   3  120.79    6.10
   4   2   3  120.99    8.30
  -5  -2  -3 1545.05   43.80
   5   2   3 1483.85   47.10
   5   2   3 1462.15   42.40
   5   2   3 1517.35   43.70
   5   2   3 1539.75   46.10
   5   2   3 1514.75   42.40
   5   2   3 1516.55   43.70
  -6  -2  -3  513.95   17.60
  -6  -2  -3  517.75   17.70
   6   2   3  524.65   20.20
   6   2   3  500.75   16.90
   6   2   3  518.55   21.70
   6   2   3  531.15   17.70
   6   2   3  527.15   18.00
   6   2   3  530.85   19.50
  -7  -2  -3  183.88    9.40
  -7  -2  -3  190.38    9.20
   7   2   3  185.98    9.50
   7   2   3  189.08   11.50
   7   2   3  186.68    9.30
   7   2   3  180.98   13.60
   7   2   3  199.48    9.20
   7   2   3  201.18   13.30
  -8  -2  -3   80.19    6.60
  -8  -2  -3   90.89    7.50
   8   2   3   93.59    6.70
   8   2   3   94.99   11.30
   8   2   3  101.59   10.20
   8   2   3   89.89    8.60
  -9  -2  -3  287.77   13.70
  -9  -2  -3  297.27   13.40
   9   2   3  325.27   19.20
   9   2   3  308.77   13.60
   9   2   3  300.27   15.10
   9   2   3  320.17   17.80
   9   2   3  311.67   14.30
 -10  -2  -3  172.08   10.40
 -10  -2  -3  162.58   11.30
  10   2   3  166.98   10.10
  10   2   3  172.68   17.40
  10   2   3  167.88   13.20
  10   2   3  180.98   16.30
  10   2   3  171.28   12.00
 -11  -2  -3    9.60    4.80
 -11  -2  -3    5.70    5.40
  11   2   3   16.50    7.80
  11   2   3   -0.60    5.40
  11   2   3    0.80    9.50
  11   2   3   24.00   10.30
  11   2   3   -1.00    4.80
 -12  -2  -3   97.29    9.50
 -12  -2  -3  117.99   12.90
  12   2   3  103.19   12.70
  12   2   3  108.69   16.60
  12   2   3  108.49   14.50
 -13  -2  -3   43.20    9.30
 -13  -2  -3   56.89    7.80
  13   2   3   44.40   15.00
  13   2   3   51.09   12.10
  10  -3  -3   54.09   16.40
  10  -3  -3   83.89   18.00
 -10   3   3   78.99    9.90
 -10   3   3   69.69   13.50
 -10   3   3   66.39   14.70
   9  -3  -3   52.49   11.10
   9  -3  -3   75.69   13.70
   9  -3  -3   63.59   13.60
  -9   3   3   55.39    8.10
  -9   3   3   47.60   11.30
  -9   3   3   29.00   10.30
  -9   3   3   53.09   10.30
   8  -3  -3   66.29   11.60
   8  -3  -3   57.99   13.20
   8  -3  -3   46.80    9.50
  -8   3   3   80.89   14.90
  -8   3   3   68.09   12.50
  -8   3   3   71.79   10.10
[truncated: 1,160,441 more chars]
