# Supplementary material for: Crystal structure of di­aqua­tris­(benzohydrazide-κ2 N,O)(isophthalato-κO)samarium(III) nitrate
Source: Acta Crystallogr E Crystallogr Commun. 2018 Nov 6;74(Pt 12):1691–4. doi: 10.1107/S2056989018015360 (PMC6281109; doi:10.1107/S2056989018015360)
Supplement: Supplementary file 2 [file e-74-01691-Isup2.hkl]

data_I                                                                          
_shelx_title ' KCSmBzzItp_0m_a.res in P-1'                                      
_shelx_refln_list_code          4                                               
_shelx_F_calc_maximum      277.47                                               
_exptl_crystal_F_000       826.00                                               
_reflns_d_resolution_high  0.7669                                               
                                                                                
loop_                                                                           
 _space_group_symop_operation_xyz                                               
 'x, y, z'                                                                      
 '-x, -y, -z'                                                                   
                                                                                
_cell_length_a    11.0784                                                       
_cell_length_b    11.2518                                                       
_cell_length_c    15.3590                                                       
_cell_angle_alpha  84.039                                                       
_cell_angle_beta   78.487                                                       
_cell_angle_gamma  62.042                                                       
                                                                                
_shelx_F_squared_multiplier     1.000                                           
                                                                                
loop_                                                                           
 _refln_index_h                                                                 
 _refln_index_k                                                                 
 _refln_index_l                                                                 
 _refln_F_squared_calc                                                          
 _refln_F_squared_meas                                                          
 _refln_F_squared_sigma                                                         
 _refln_observed_status                                                         
   2   0   0       2501.95       2612.96        30.44 o                         
   3   0   0       4980.02       5129.11        52.23 o                         
   4   0   0       9506.56       9887.12        95.12 o                         
   5   0   0        123.01        157.61        10.26 o                         
   6   0   0       2248.35       2180.11        35.84 o                         
   7   0   0       6181.31       6162.42        74.99 o                         
   8   0   0       1402.41       1404.64        38.81 o                         
   9   0   0        332.19        348.44        21.89 o                         
  10   0   0        759.58        839.77        37.61 o                         
  11   0   0        593.72        629.77        59.25 o                         
  12   0   0         63.29         17.04        43.75 o                         
 -12   1   0        760.96        650.52       151.13 o                         
 -11   1   0        579.79        565.75        42.39 o                         
 -10   1   0         27.74         29.98        25.21 o                         
  -9   1   0       2097.86       2001.41        44.77 o                         
  -8   1   0       2679.20       2622.90        46.84 o                         
  -7   1   0          1.74          8.10        10.85 o                         
  -6   1   0       3540.46       3493.88        46.70 o                         
  -5   1   0       5545.87       5621.85        62.49 o                         
  -4   1   0       5648.76       5810.59        65.05 o                         
  -3   1   0          7.35         14.55         5.60 o                         
  -2   1   0        291.62        283.14         9.81 o                         
  -1   1   0      48195.02      49702.61       540.42 o                         
   2   1   0      10117.58      10248.46       141.06 o                         
   3   1   0        343.50        348.26        11.69 o                         
   4   1   0        756.83        704.17        16.70 o                         
   5   1   0       4702.29       4436.35        52.82 o                         
   6   1   0       3880.05       3834.45        50.05 o                         
   7   1   0        734.22        752.14        26.01 o                         
   8   1   0       2404.98       2402.03        42.62 o                         
   9   1   0       4123.20       4127.97        62.37 o                         
  10   1   0        523.36        522.30        26.04 o                         
  11   1   0        105.00         83.58        26.93 o                         
  12   1   0        301.52        380.99        42.80 o                         
 -11   2   0         93.96         97.33        49.81 o                         
 -10   2   0       1038.76        989.17        77.94 o                         
  -9   2   0        401.51        414.41        29.59 o                         
  -8   2   0         24.00         25.73        15.39 o                         
  -7   2   0       2311.13       2230.15        43.16 o                         
  -6   2   0       4149.99       4101.19        56.93 o                         
  -5   2   0        258.61        258.53        15.08 o                         
  -4   2   0       3755.92       3781.15        48.51 o                         
  -3   2   0       9616.39       9798.63        94.26 o                         
  -2   2   0        306.25        266.74        10.37 o                         
  -1   2   0         15.30          4.85         4.82 o                         
   0   2   0      11791.60      12624.61       145.76 o                         
   1   2   0      18675.00      19310.28       177.17 o                         
   2   2   0      11942.77      11764.29       111.12 o                         
   3   2   0         36.84         14.07         5.53 o                         
   4   2   0       4676.92       4440.35        56.24 o                         
   5   2   0       3477.67       3273.81        41.92 o                         
   6   2   0        760.44        830.96        21.34 o                         
   7   2   0       2766.85       2697.85        41.65 o                         
   8   2   0       3639.21       3579.75        56.12 o                         
   9   2   0        533.89        554.83        24.93 o                         
  10   2   0        419.69        455.07        27.13 o                         
  11   2   0       1083.60       1150.39        49.37 o                         
  12   2   0        534.13        548.29        42.53 o                         
  13   2   0         61.70         47.08        59.53 o                         
 -10   3   0         92.68         37.55        32.01 o                         
  -9   3   0        677.39        647.96        41.14 o                         
  -8   3   0       3439.14       3353.04        59.89 o                         
  -7   3   0        915.08        958.53        38.72 o                         
  -6   3   0        145.40        156.31        15.78 o                         
  -5   3   0       3889.57       3930.88        53.82 o                         
  -4   3   0       7754.67       7864.12        82.12 o                         
  -3   3   0        870.17        926.35        21.80 o                         
  -2   3   0       6510.55       6353.89        72.73 o                         
  -1   3   0       3904.15       3744.69        43.25 o                         
   0   3   0       7777.08       8027.90        99.42 o                         
   1   3   0        945.13       1032.15        17.99 o                         
   2   3   0       8719.45       8450.55        94.93 o                         
   3   3   0       2435.07       2219.49        30.98 o                         
   4   3   0       8183.41       8661.10        88.80 o                         
   5   3   0       3352.71       3295.82        44.59 o                         
   6   3   0      12131.99      12527.54       135.11 o                         
   7   3   0       2467.24       2471.82        38.99 o                         
   8   3   0         11.52         16.65        11.17 o                         
   9   3   0       2510.81       2457.66        44.33 o                         
  10   3   0       1789.25       1768.25        56.31 o                         
  11   3   0        378.59        366.52        24.60 o                         
  12   3   0         28.54         27.74        34.99 o                         
  13   3   0       1054.92        937.49        69.68 o                         
 -10   4   0        880.81        978.68        74.97 o                         
  -9   4   0        764.61        829.59        45.21 o                         
  -8   4   0          2.08        -20.95        21.90 o                         
  -7   4   0        445.94        465.64        23.53 o                         
  -6   4   0       7569.37       7548.30        91.83 o                         
  -5   4   0        377.51        418.73        19.63 o                         
  -4   4   0          4.01          7.09         9.60 o                         
  -3   4   0       4864.20       4754.19        59.59 o                         
  -2   4   0       6852.62       7111.38        90.55 o                         
  -1   4   0       3768.96       4287.58        58.53 o                         
   0   4   0       4933.38       4865.12        63.88 o                         
   1   4   0      19592.26      20418.97       191.90 o                         
   2   4   0       6283.92       5773.05        67.47 o                         
   3   4   0       5413.01       5872.20        92.17 o                         
   4   4   0       1428.90       1296.48        26.44 o                         
   5   4   0      15527.06      15546.60       152.69 o                         
   6   4   0       2865.08       2905.43        44.45 o                         
   7   4   0       2646.80       2531.88        43.53 o                         
   8   4   0       1499.43       1484.44        32.28 o                         
   9   4   0       1651.41       1590.96        37.00 o                         
  10   4   0         75.36         93.71        15.94 o                         
  11   4   0        905.18        900.26        35.50 o                         
  12   4   0       1666.83       1759.97        61.31 o                         
  13   4   0        342.05        365.71        49.92 o                         
  -9   5   0          0.28          6.65        69.21 o                         
  -8   5   0        518.94        551.77        38.18 o                         
  -7   5   0       2089.49       2016.85        62.77 o                         
  -6   5   0         92.45         86.39        17.37 o                         
  -5   5   0        523.23        525.60        23.35 o                         
  -4   5   0       3875.94       3862.67        54.69 o                         
  -3   5   0       4709.07       4865.42        61.57 o                         
  -2   5   0          0.55         -3.05         9.32 o                         
  -1   5   0       2489.51       2335.55        38.94 o                         
   0   5   0       7984.83       8338.65       110.43 o                         
   1   5   0       1119.96       1005.35        18.87 o                         
   2   5   0       2058.57       1974.09        31.60 o                         
   3   5   0       7703.32       7257.68        83.12 o                         
   4   5   0       3896.77       3745.68        48.09 o                         
   5   5   0         21.76         -2.47         8.79 o                         
   6   5   0       5162.91       4963.04        69.95 o                         
   7   5   0       3698.27       3691.92        55.48 o                         
   8   5   0         38.97         30.43        11.32 o                         
   9   5   0       2060.82       2065.81        39.96 o                         
  10   5   0        299.05        293.45        23.77 o                         
  11   5   0       2312.90       2231.08        50.21 o                         
  12   5   0        133.63        153.72        30.76 o                         
  13   5   0        610.04        646.61        50.64 o                         
  14   5   0        684.43        772.92       106.54 o                         
  -8   6   0        667.11        656.60        48.32 o                         
  -7   6   0          2.11          2.21        25.02 o                         
  -6   6   0       1759.68       1813.57        49.80 o                         
  -5   6   0       1444.01       1503.79        38.18 o                         
  -4   6   0         57.18         59.74        13.23 o                         
  -3   6   0        236.16        277.11        21.01 o                         
  -2   6   0       6198.51       6345.80        88.69 o                         
  -1   6   0       2812.05       2738.47        48.89 o                         
   0   6   0         89.83         73.12        13.10 o                         
   1   6   0       3391.15       3426.98        47.61 o                         
   2   6   0       7786.52       7539.65        89.23 o                         
   3   6   0        103.10         76.78         9.91 o                         
   4   6   0         69.50         61.68        10.24 o                         
   5   6   0       5018.70       4946.27        61.39 o                         
   6   6   0       6291.20       6460.07        87.33 o                         
   7   6   0        275.90        280.12        18.84 o                         
   8   6   0       3336.26       3347.17        67.48 o                         
   9   6   0        127.62        157.95        16.23 o                         
  10   6   0       2329.09       2164.57        55.12 o                         
  11   6   0        351.19        376.60        31.60 o                         
  12   6   0        641.41        641.05        45.09 o                         
  13   6   0        704.90        788.55        79.85 o                         
  14   6   0          0.26          3.81        62.28 o                         
  -7   7   0        907.94        887.29        50.21 o                         
  -6   7   0       1112.39       1205.28        61.14 o                         
  -5   7   0         13.84         32.53        22.77 o                         
  -4   7   0       1140.70       1157.72        41.47 o                         
  -3   7   0       2554.39       2470.03        54.17 o                         
  -2   7   0       2093.03       2074.53        51.83 o                         
  -1   7   0        644.02        613.64        28.32 o                         
   0   7   0       3278.45       3354.98        62.77 o                         
   1   7   0       5612.73       5500.78        79.68 o                         
   2   7   0          1.92         -3.71         9.74 o                         
   3   7   0       7813.03       7869.08        93.50 o                         
   4   7   0       6069.80       6270.51        74.59 o                         
   5   7   0       2088.64       2111.47        35.89 o                         
   6   7   0         75.58         52.33        12.51 o                         
   7   7   0       6568.35       6603.15        85.23 o                         
   8   7   0       1331.62       1425.99        39.48 o                         
   9   7   0         57.42         36.57        19.23 o                         
  10   7   0       1774.63       1902.41        56.04 o                         
  11   7   0       2680.86       2503.97        62.99 o                         
  12   7   0       1044.89        913.22        58.68 o                         
  13   7   0         51.76         42.06        48.59 o                         
  14   7   0        904.40        775.78        83.94 o                         
  -6   8   0        236.55        307.07        43.16 o                         
  -5   8   0       1228.68       1147.55        57.65 o                         
  -4   8   0        498.65        527.70        35.49 o                         
  -3   8   0         40.16         41.85        19.76 o                         
  -2   8   0       1460.25       1428.94        49.44 o                         
  -1   8   0       2268.08       2243.50        50.86 o                         
   0   8   0       1244.10       1201.79        38.57 o                         
   1   8   0        168.36        137.73        18.17 o                         
   2   8   0       4287.54       4355.58        62.96 o                         
   3   8   0       4920.65       4936.86        64.82 o                         
   4   8   0        186.00        207.32        15.34 o                         
   5   8   0       1669.88       1669.32        34.70 o                         
   6   8   0       4671.33       4696.27        62.47 o                         
   7   8   0       2992.25       2962.82        50.28 o                         
   8   8   0        900.27        881.10        31.48 o                         
   9   8   0       3359.00       3285.60        71.12 o                         
  10   8   0        947.92        843.92        48.92 o                         
  11   8   0         18.60         17.05        25.96 o                         
  12   8   0       1438.56       1425.26        80.92 o                         
  13   8   0        983.65        952.13       105.53 o                         
  14   8   0        113.01        -12.51        84.55 o                         
  -5   9   0        192.01        197.32        42.76 o                         
  -4   9   0        113.15         90.75        31.97 o                         
  -3   9   0       1584.63       1652.25        60.21 o                         
  -2   9   0       1889.84       1915.20        61.42 o                         
  -1   9   0         11.38         15.09        19.68 o                         
   0   9   0        629.22        685.17        33.84 o                         
   1   9   0       1304.81       1332.17        43.44 o                         
   2   9   0        650.37        634.71        40.22 o                         
   3   9   0        756.44        701.55        31.88 o                         
   4   9   0       1243.03       1226.92        32.41 o                         
   5   9   0       4505.63       4490.06        66.41 o                         
   6   9   0        640.82        655.31        26.41 o                         
   7   9   0       1941.64       1909.41        41.87 o                         
   8   9   0       2640.72       2661.17        51.05 o                         
   9   9   0       1479.29       1491.05        45.89 o                         
  10   9   0          3.68         -1.46        21.95 o                         
  11   9   0       2378.59       2354.01       103.68 o                         
  12   9   0       1386.46       1443.34        77.04 o                         
  13   9   0          0.69        -13.55        58.41 o                         
  -4  10   0       1243.11       1104.67        82.07 o                         
  -3  10   0        797.73        814.36        53.22 o                         
  -2  10   0        110.11        135.26        40.12 o                         
  -1  10   0       2505.66       2560.69        78.78 o                         
   0  10   0       2211.09       2094.08        59.12 o                         
   1  10   0        117.24         86.11        21.94 o                         
   2  10   0       1303.89       1163.30        45.11 o                         
   3  10   0       3109.96       3044.40        56.60 o                         
   4  10   0       4104.18       4178.18        69.28 o                         
   5  10   0        531.95        552.38        25.58 o                         
   6  10   0       1777.33       1792.74        42.57 o                         
   7  10   0       2528.95       2543.85        50.63 o                         
   8  10   0        246.21        233.09        22.84 o                         
   9  10   0       1631.10       1531.79        45.99 o                         
  10  10   0        518.56        602.89        27.66 o                         
  11  10   0        662.25        653.58        59.14 o                         
  12  10   0        269.33        336.59        53.57 o                         
  13  10   0        612.08        642.34       129.69 o                         
  -3  11   0        510.12        478.57        64.80 o                         
  -2  11   0       1427.80       1532.16        96.00 o                         
  -1  11   0        460.16        482.53        43.21 o                         
   0  11   0        264.50        383.86        42.74 o                         
   1  11   0       1886.90       1861.24        66.97 o                         
   2  11   0        469.16        517.73        34.92 o                         
   3  11   0         50.83         19.31        23.48 o                         
   4  11   0        848.52        853.47        39.91 o                         
   5  11   0       3513.30       3590.40        65.01 o                         
   6  11   0        724.44        734.56        34.13 o                         
   7  11   0        473.22        456.83        28.97 o                         
   8  11   0       2031.39       1981.06        52.15 o                         
   9  11   0        495.97        592.65        38.22 o                         
  10  11   0          0.95         17.08        28.69 o                         
  11  11   0        843.48        859.96        57.68 o                         
  12  11   0       1502.71       1450.37        92.28 o                         
  13  11   0        675.65        465.45       129.81 o                         
  -1  12   0        891.36        709.40        78.63 o                         
   0  12   0       1572.05       1587.49        92.68 o                         
   1  12   0        835.59        788.13        58.03 o                         
   2  12   0        131.23        146.18        36.18 o                         
   3  12   0       1262.23       1221.11        52.71 o                         
   4  12   0       1554.57       1685.19        67.97 o                         
   5  12   0         41.74         80.91        27.46 o                         
   6  12   0       1527.18       1584.61        65.96 o                         
   7  12   0       2311.56       2170.31        61.49 o                         
   8  12   0        521.86        572.41        34.24 o                         
   9  12   0        157.46        174.37        34.58 o                         
  10  12   0        562.38        562.65        45.23 o                         
  11  12   0        679.27        739.78        66.83 o                         
  12  12   0        188.59        187.67        70.01 o                         
   1  13   0        530.33        659.87        71.93 o                         
   2  13   0        704.76        702.18        68.32 o                         
   3  13   0        793.97        869.40        70.25 o                         
   4  13   0          0.64         10.92        40.11 o                         
   5  13   0       1903.47       1821.33        61.26 o                         
   6  13   0       1673.60       1648.25        61.67 o                         
   7  13   0         26.45         33.05        37.39 o                         
   8  13   0        344.40        324.53        44.12 o                         
   9  13   0       2123.96       2160.58        78.81 o                         
  10  13   0        468.65        601.97        69.69 o                         
  11  13   0          1.33         64.42        80.21 o                         
   3  14   0        642.02        684.94        84.30 o                         
   4  14   0        660.92        726.95        74.40 o                         
   5  14   0        862.04        979.29        86.83 o                         
   6  14   0         58.34         92.18        55.23 o                         
   7  14   0        321.68        317.11        54.89 o                         
   8  14   0       1222.39       1339.65       104.29 o                         
   9  14   0        302.39        281.91        69.49 o                         
  -9 -14   1        756.59        792.30        98.48 o                         
  -8 -14   1       1259.78       1348.22        97.27 o                         
  -7 -14   1         25.53         44.31        64.07 o                         
  -6 -14   1        191.69        160.27        66.86 o                         
  -5 -14   1       1719.11       1852.72       196.37 o                         
  -4 -14   1        329.80        239.53        85.34 o                         
 -11 -13   1        177.53         44.32        67.81 o                         
 -10 -13   1        669.82        724.21        64.43 o                         
  -9 -13   1       1022.31       1028.88        55.41 o                         
  -8 -13   1          1.65          3.26        36.66 o                         
  -7 -13   1        686.99        733.28        46.60 o                         
  -6 -13   1       2225.39       2234.46        68.98 o                         
  -5 -13   1        411.18        419.39        38.02 o                         
  -4 -13   1        724.80        686.80        58.11 o                         
  -3 -13   1       1346.67       1256.24        74.52 o                         
  -2 -13   1        394.33        350.41        59.98 o                         
  -1 -13   1          4.65        108.84        58.44 o                         
 -12 -12   1        746.86        672.94        80.73 o                         
 -11 -12   1        773.52        922.85        72.86 o                         
 -10 -12   1         45.38         67.32        37.00 o                         
  -9 -12   1        328.46        297.20        34.38 o                         
  -8 -12   1       2041.14       2055.98        62.60 o                         
  -7 -12   1       2484.52       2402.96        60.39 o                         
  -6 -12   1         78.21         72.64        27.97 o                         
  -5 -12   1       1962.41       2013.30        57.05 o                         
  -4 -12   1       1923.09       1882.55        53.58 o                         
  -3 -12   1         84.61        165.17        35.15 o                         
  -2 -12   1        350.17        402.91        42.14 o                         
  -1 -12   1       2335.60       2247.20        78.93 o                         
   0 -12   1       1118.17       1157.23        75.95 o                         
   1 -12   1         25.64        149.22        62.42 o                         
 -12 -11   1       1006.68       1042.17        80.51 o                         
 -11 -11   1         33.46         23.94        43.53 o                         
 -10 -11   1        520.51        544.07        35.29 o                         
  -9 -11   1       1886.59       1862.08        74.07 o                         
  -8 -11   1        960.14       1042.16        43.58 o                         
  -7 -11   1        327.69        389.87        27.63 o                         
  -6 -11   1       2368.23       2501.16        52.66 o                         
  -5 -11   1       3813.70       3890.42        63.00 o                         
  -4 -11   1        238.85        243.29        23.98 o                         
  -3 -11   1       1969.78       1952.70        61.92 o                         
  -2 -11   1        596.47        601.18        35.22 o                         
  -1 -11   1        473.70        514.05        41.56 o                         
   0 -11   1        423.51        444.99        40.52 o                         
   1 -11   1        971.34       1217.08        60.50 o                         
   2 -11   1        791.11        852.76        79.91 o                         
   3 -11   1         45.31        112.96        51.60 o                         
 -13 -10   1         44.54         54.95        64.22 o                         
 -11 -10   1       1505.56       1351.13        61.87 o                         
 -10 -10   1        561.43        632.47        40.20 o                         
  -9 -10   1        402.15        362.06        27.66 o                         
  -8 -10   1       1130.47       1156.18        43.32 o                         
  -7 -10   1       2356.80       2359.18        50.38 o                         
  -6 -10   1        636.51        690.76        29.24 o                         
  -5 -10   1         65.66         91.56        19.07 o                         
  -4 -10   1       5016.05       5064.97        71.67 o                         
  -3 -10   1       1902.97       1917.70        44.44 o                         
  -2 -10   1        224.10        222.48        23.72 o                         
  -1 -10   1        568.51        566.88        39.63 o                         
   0 -10   1       2292.47       2237.45        58.23 o                         
   1 -10   1        545.16        508.20        37.72 o                         
   2 -10   1        175.03        183.08        39.30 o                         
   3 -10   1       1072.14       1119.76        58.23 o                         
   4 -10   1        750.35        715.74        58.08 o                         
 -13  -9   1        428.65        502.53        73.55 o                         
 -12  -9   1       1403.24       1308.86        97.78 o                         
 -11  -9   1        475.52        414.91        39.69 o                         
 -10  -9   1        353.93        339.97        25.98 o                         
  -9  -9   1       3151.71       3128.80        66.01 o                         
  -8  -9   1       1142.19       1155.70        39.18 o                         
  -7  -9   1        212.08        182.25        19.30 o                         
  -6  -9   1       2815.58       2810.40        49.51 o                         
  -5  -9   1       3547.71       3513.21        56.33 o                         
  -4  -9   1        215.87        239.57        17.66 o                         
  -3  -9   1        472.30        507.83        22.03 o                         
  -2  -9   1       1555.10       1577.42        36.36 o                         
  -1  -9   1       3258.29       3139.61        67.37 o                         
   0  -9   1         44.40         14.66        18.00 o                         
   1  -9   1       1963.70       2009.49        52.88 o                         
   2  -9   1       1778.69       1733.45        51.25 o                         
   3  -9   1       1207.34       1176.65        54.66 o                         
   4  -9   1        163.05        165.47        32.69 o                         
   5  -9   1        940.20        810.39        60.65 o                         
 -13  -8   1        422.18        722.61        88.35 o                         
 -12  -8   1          7.44         -9.40        39.67 o                         
 -11  -8   1        921.12        843.53        43.93 o                         
 -10  -8   1       2171.11       2157.06        76.08 o                         
  -9  -8   1        411.76        388.58        27.38 o                         
  -8  -8   1        686.18        649.86        36.15 o                         
  -7  -8   1       7107.18       6982.19       101.85 o                         
  -6  -8   1       1915.86       1919.86        40.13 o                         
  -5  -8   1        345.13        346.86        18.97 o                         
  -4  -8   1       1363.96       1380.05        31.04 o                         
  -3  -8   1       3576.63       3638.89        53.51 o                         
  -2  -8   1       1478.54       1456.10        30.27 o                         
  -1  -8   1         61.76         72.59        16.55 o                         
   0  -8   1       4200.05       4299.82        71.15 o                         
   1  -8   1       1750.48       1731.47        46.30 o                         
   2  -8   1          1.34         19.89        17.09 o                         
   3  -8   1        619.83        654.57        35.73 o                         
   4  -8   1        447.89        466.05        31.90 o                         
   5  -8   1        479.29        531.10        38.39 o                         
   6  -8   1         16.52         63.50        32.88 o                         
 -13  -7   1        266.88        303.06        95.65 o                         
 -12  -7   1       1292.01       1241.17        66.57 o                         
 -11  -7   1       2847.31       2779.46        56.82 o                         
 -10  -7   1        280.71        278.44        20.34 o                         
  -9  -7   1        475.81        494.21        25.42 o                         
  -8  -7   1       3577.88       3561.86        60.80 o                         
  -7  -7   1       1776.20       1756.16        50.25 o                         
  -6  -7   1       2049.43       2154.09        43.64 o                         
  -5  -7   1       2736.83       2607.98        43.27 o                         
  -4  -7   1       2635.70       2577.65        40.41 o                         
  -3  -7   1       1403.47       1389.72        29.84 o                         
  -2  -7   1        995.00       1004.83        26.28 o                         
  -1  -7   1       5557.57       5493.61        68.57 o                         
   0  -7   1       2550.27       2529.83        48.45 o                         
   1  -7   1       1165.90       1139.81        45.65 o                         
   2  -7   1       4926.81       4994.19        76.88 o                         
   3  -7   1        883.80        910.03        37.21 o                         
   4  -7   1        368.44        383.55        25.11 o                         
   5  -7   1        142.10        107.31        24.42 o                         
   6  -7   1       1487.62       1463.37        59.50 o                         
   7  -7   1        489.42        502.86        33.90 o                         
 -13  -6   1        656.76        657.88        52.39 o                         
 -12  -6   1        289.00        321.50        36.63 o                         
 -11  -6   1          9.09         18.84        19.54 o                         
 -10  -6   1       4629.46       4742.61        66.64 o                         
  -9  -6   1       3745.85       3633.70        66.98 o                         
  -8  -6   1         68.10         66.86        13.58 o                         
  -7  -6   1       2556.19       2551.92        42.62 o                         
  -6  -6   1       8703.42       8938.75       114.11 o                         
  -5  -6   1       3565.36       3604.57        55.25 o                         
  -4  -6   1       1014.00       1048.87        24.91 o                         
  -3  -6   1      11626.20      12064.81       131.81 o                         
  -2  -6   1       7237.61       7416.21        77.09 o                         
  -1  -6   1        874.13        838.99        19.95 o                         
   0  -6   1       1551.87       1555.69        34.14 o                         
   1  -6   1       5606.23       5621.21        78.10 o                         
   2  -6   1        684.04        681.42        27.68 o                         
   3  -6   1        408.99        415.13        22.62 o                         
   4  -6   1        699.23        651.33        25.10 o                         
   5  -6   1       1182.37       1179.90        30.47 o                         
   6  -6   1        486.22        508.19        25.95 o                         
   7  -6   1        255.58        297.58        38.67 o                         
   8  -6   1       1289.55       1279.64        64.25 o                         
 -13  -5   1         32.33         45.57        41.30 o                         
 -12  -5   1        513.88        506.40        34.19 o                         
 -11  -5   1       2288.71       2185.09        47.99 o                         
 -10  -5   1        335.83        364.80        23.30 o                         
  -9  -5   1        159.66        146.89        18.06 o                         
  -8  -5   1        608.33        587.54        22.54 o                         
  -7  -5   1       4861.29       4932.45        71.68 o                         
  -6  -5   1        144.64        160.55        12.39 o                         
  -5  -5   1        303.54        275.48        14.35 o                         
  -4  -5   1       2562.10       2316.95        37.88 o                         
  -3  -5   1       8094.19       8303.40        91.76 o                         
  -2  -5   1        309.34        320.13        17.19 o                         
  -1  -5   1       3033.05       2982.65        40.01 o                         
   0  -5   1       6896.99       6977.40        87.48 o                         
   1  -5   1        280.20        240.12        15.35 o                         
   2  -5   1       3204.79       3065.16        39.17 o                         
   3  -5   1       7142.87       7300.01        86.76 o                         
   4  -5   1       1921.48       1930.32        37.13 o                         
   5  -5   1          9.82         24.87        12.71 o                         
   6  -5   1       1347.40       1362.06        44.29 o                         
   7  -5   1       1877.51       1810.29        48.89 o                         
   8  -5   1          2.83         -0.18        25.29 o                         
   9  -5   1        412.45        459.21        41.28 o                         
 -13  -4   1       1044.98       1219.47        78.71 o                         
 -12  -4   1        520.03        525.56        38.77 o                         
 -11  -4   1        408.84        428.01        29.56 o                         
 -10  -4   1       1300.73       1238.85        37.51 o                         
  -9  -4   1       3872.79       4055.63        61.39 o                         
  -8  -4   1        553.12        528.98        23.15 o                         
  -7  -4   1        253.51        219.16        15.67 o                         
  -6  -4   1       2569.46       2415.48        36.05 o                         
  -5  -4   1        864.25        790.59        21.08 o                         
  -4  -4   1       2289.26       2195.08        32.37 o                         
  -3  -4   1       4439.32       4421.29        54.61 o                         
  -2  -4   1      15874.16      16066.75       174.41 o                         
  -1  -4   1       4069.53       3908.55        55.23 o                         
   0  -4   1       1221.49       1172.21        18.68 o                         
   1  -4   1         43.12         72.30         5.88 o                         
   2  -4   1      11136.93      11484.13       132.82 o                         
   3  -4   1        470.77        453.01        17.43 o                         
   4  -4   1        883.35        868.91        23.83 o                         
   5  -4   1       2387.97       2404.78        41.37 o                         
   6  -4   1       5282.94       5328.82        72.71 o                         
   7  -4   1        684.08        700.39        28.63 o                         
   8  -4   1       1417.66       1425.28        60.83 o                         
   9  -4   1        773.64        807.84        49.61 o                         
  10  -4   1         90.64         16.83        41.62 o                         
 -13  -3   1        315.30        257.67        49.72 o                         
 -12  -3   1        113.84        106.09        34.85 o                         
 -11  -3   1       1122.33       1108.93        62.97 o                         
 -10  -3   1       1992.33       1894.18        47.12 o                         
  -9  -3   1        710.03        754.85        29.38 o                         
  -8  -3   1        993.69       1013.72        28.96 o                         
  -7  -3   1       3129.56       3194.24        50.78 o                         
  -6  -3   1        598.24        566.37        20.96 o                         
  -5  -3   1        447.12        456.72        16.58 o                         
  -4  -3   1       6275.96       6435.76        69.73 o                         
  -3  -3   1      21372.10      22013.25       354.30 o                         
  -2  -3   1      12574.41      12541.44       127.85 o                         
  -1  -3   1       1459.05       1370.22        22.40 o                         
   0  -3   1       9385.69       9828.69        95.12 o                         
   1  -3   1       3918.00       3912.83        46.21 o                         
   2  -3   1        125.03        125.96         8.89 o                         
   3  -3   1       3759.08       3737.03        45.84 o                         
   4  -3   1       7944.17       8184.61        89.11 o                         
   5  -3   1       1659.24       1650.39        33.21 o                         
   6  -3   1       1148.93       1177.99        29.12 o                         
   7  -3   1       2304.97       2288.96        64.31 o                         
   8  -3   1        896.93       1007.97        34.18 o                         
   9  -3   1        113.51         86.61        30.75 o                         
  10  -3   1        350.87        349.37        34.95 o                         
 -13  -2   1        166.96        102.99        53.22 o                         
 -12  -2   1        714.48        696.78        46.11 o                         
 -11  -2   1        378.18        380.96        37.79 o                         
 -10  -2   1          2.56         23.90        18.98 o                         
  -9  -2   1       3514.47       3488.58        57.30 o                         
  -8  -2   1       5349.55       5505.22        71.73 o                         
  -7  -2   1        460.09        469.38        20.17 o                         
  -6  -2   1        722.99        670.25        22.92 o                         
  -5  -2   1       8075.39       8197.16        92.94 o                         
  -4  -2   1       7108.25       7032.50        75.01 o                         
  -3  -2   1       5646.31       5995.38        92.60 o                         
  -2  -2   1       7388.91       7374.74        73.11 o                         
  -1  -2   1      27261.50      27240.40       393.45 o                         
   0  -2   1       6884.38       7432.20        75.24 o                         
   1  -2   1       1634.74       1569.79        21.65 o                         
   2  -2   1      18126.76      18337.70       265.53 o                         
   3  -2   1       6516.99       6728.72        74.54 o                         
   4  -2   1        534.81        553.16        16.72 o                         
   5  -2   1       2739.77       2724.70        41.82 o                         
   6  -2   1       6271.12       6360.49        75.60 o                         
   7  -2   1        349.18        358.68        22.56 o                         
   8  -2   1       2052.41       2054.88        72.23 o                         
   9  -2   1        745.57        821.50        77.38 o                         
  10  -2   1        401.72        453.26        45.05 o                         
  11  -2   1         27.36         64.46        34.84 o                         
 -12  -1   1         93.76         93.08        40.62 o                         
 -11  -1   1         20.90         49.77        32.74 o                         
 -10  -1   1       1132.46       1088.71        39.34 o                         
  -9  -1   1       4647.92       4518.22        68.39 o                         
  -8  -1   1          3.53          7.96        13.66 o                         
  -7  -1   1       3323.82       3330.39        49.72 o                         
  -6  -1   1       9349.33       9433.24       102.00 o                         
  -5  -1   1         15.21         31.36         8.67 o                         
  -4  -1   1        351.13        306.45        13.10 o                         
  -3  -1   1       9565.59       9827.56        97.68 o                         
  -2  -1   1      10641.37      11065.09       144.39 o                         
   1  -1   1        652.91        702.92        13.24 o                         
   2  -1   1         50.88         23.02         4.40 o                         
   3  -1   1       5537.01       5735.33        57.43 o                         
   4  -1   1       7789.61       7995.05        78.96 o                         
   5  -1   1        939.22        874.46        20.85 o                         
   6  -1   1        498.22        459.81        17.03 o                         
   7  -1   1       1560.82       1565.62        31.91 o                         
   8  -1   1        804.58        739.76        35.73 o                         
   9  -1   1         56.22         61.87        19.49 o                         
  10  -1   1         76.57         77.71        25.87 o                         
  11  -1   1       1203.59       1193.36        54.23 o                         
  12  -1   1        593.82        484.11        50.43 o                         
 -12   0   1        319.72        372.62        74.92 o                         
 -11   0   1        622.73        645.35        41.00 o                         
 -10   0   1        598.77        629.09        55.62 o                         
  -9   0   1        469.01        484.97        25.23 o                         
  -8   0   1       4130.26       4186.05        61.84 o                         
  -7   0   1       5027.07       4953.23        63.87 o                         
  -6   0   1          3.69          6.75         8.96 o                         
  -5   0   1        285.98        190.62        11.47 o                         
  -4   0   1      15021.30      15150.55       142.11 o                         
  -3   0   1        622.63        531.95        14.37 o                         
  -2   0   1      12470.62      13040.85       131.14 o                         
   2   0   1       6293.52       6964.10        70.51 o                         
   3   0   1       5037.31       4832.14        53.51 o                         
   4   0   1         30.03         22.47         6.43 o                         
   5   0   1       2920.85       3058.60        39.85 o                         
   6   0   1       1507.41       1487.31        27.83 o                         
   7   0   1       2543.28       2534.49        40.69 o                         
   8   0   1          4.90         13.79        13.05 o                         
   9   0   1       1152.31       1147.01        34.52 o                         
  10   0   1        936.32        974.63        47.61 o                         
  11   0   1        565.73        542.41        40.65 o                         
  12   0   1         93.53         86.91        43.29 o                         
 -11   1   1         23.66        -42.63        42.63 o                         
 -10   1   1        980.95        943.73        48.98 o                         
  -9   1   1       2584.76       2547.34        51.87 o                         
  -8   1   1       1694.62       1741.82        38.16 o                         
  -7   1   1        818.93        860.37        27.02 o                         
  -6   1   1       5745.56       5690.81        67.89 o                         
  -5   1   1       4542.72       4625.47        57.77 o                         
  -4   1   1        374.25        403.58        14.81 o                         
  -3   1   1      15056.62      15306.65       140.56 o                         
  -2   1   1      30774.15      31723.83       276.41 o                         
  -1   1   1       7781.02       7851.84        80.76 o                         
   2   1   1      15917.85      15708.80       216.89 o                         
   3   1   1      10387.18      10284.20       106.86 o                         
   4   1   1       9665.86       9432.56        93.89 o                         
   5   1   1       4864.22       4660.07        53.79 o                         
   6   1   1        682.63        659.99        20.27 o                         
   7   1   1        338.74        342.77        18.58 o                         
   8   1   1       5628.46       5704.62        71.69 o                         
   9   1   1       2043.50       2032.36        41.62 o                         
  10   1   1        197.95        204.53        19.97 o                         
  11   1   1        544.38        545.97        37.15 o                         
  12   1   1        391.82        382.23        40.08 o                         
  13   1   1        113.66        229.37        59.76 o                         
 -11   2   1        983.51       1037.56        73.22 o                         
 -10   2   1        461.28        494.87        42.57 o                         
  -9   2   1          7.07        -20.97        31.83 o                         
  -8   2   1       1629.28       1715.56        43.44 o                         
  -7   2   1       2078.36       2096.52        43.35 o                         
  -6   2   1        760.06        747.70        24.23 o                         
  -5   2   1         11.56          0.70         9.39 o                         
  -4   2   1       6790.00       6683.18        71.43 o                         
  -3   2   1      16266.11      16857.42       169.35 o                         
  -2   2   1       1242.08       1287.91        22.07 o                         
  -1   2   1       1086.15       1045.79        18.29 o                         
   0   2   1       2771.99       2835.26        33.35 o                         
   1   2   1         45.08         69.58         5.12 o                         
   2   2   1       2699.94       2728.47        44.16 o                         
   3   2   1       2333.14       2179.58        33.06 o                         
   4   2   1      18429.46      18569.23       232.08 o                         
   5   2   1       2887.09       2998.36        62.55 o                         
   6   2   1       3281.05       3269.29        43.06 o                         
   7   2   1       3478.66       3328.96        49.64 o                         
   8   2   1       1467.04       1427.04        37.73 o                         
   9   2   1        799.85        793.38        28.49 o                         
  10   2   1        916.92        843.97        33.87 o                         
  11   2   1        660.28        647.59        37.06 o                         
  12   2   1         26.62          6.84        31.68 o                         
  13   2   1       1062.35        904.62        71.90 o                         
 -10   3   1         81.52         60.56        37.46 o                         
  -9   3   1       1111.21       1200.31        51.35 o                         
  -8   3   1        879.47        837.56        34.86 o                         
  -7   3   1          2.21        -12.02        14.96 o                         
  -6   3   1        369.67        339.51        18.11 o                         
  -5   3   1       2570.30       2433.16        38.34 o                         
  -4   3   1       1707.63       1726.32        33.51 o                         
  -3   3   1        391.54        385.05        14.67 o                         
  -2   3   1       3803.82       3455.39        42.87 o                         
  -1   3   1        140.00        120.64         7.31 o                         
   0   3   1        360.20        377.87        16.08 o                         
   1   3   1       3298.03       3328.06        46.54 o                         
   2   3   1       2671.05       2677.64        39.86 o                         
   3   3   1      12223.60      12739.57       154.73 o                         
   4   3   1        146.37        168.01        12.62 o                         
   5   3   1      15577.31      15810.22       162.23 o                         
   6   3   1       5801.86       5647.72        84.62 o                         
   7   3   1        741.80        676.61        20.37 o                         
   8   3   1       2106.76       2056.24        36.73 o                         
   9   3   1       3061.42       3073.38        48.62 o                         
  10   3   1        447.48        406.95        36.19 o                         
  11   3   1        181.31        180.21        26.72 o                         
  12   3   1       1364.08       1399.87        84.53 o                         
  13   3   1        792.34        736.26        61.79 o                         
 -10   4   1       1149.11       1036.63        73.10 o                         
  -9   4   1         96.10         98.23        33.69 o                         
  -8   4   1        473.56        443.09        32.82 o                         
  -7   4   1       1272.99       1306.78        52.09 o                         
  -6   4   1       6547.04       6624.17        84.79 o                         
  -5   4   1         25.25         17.82        11.08 o                         
  -4   4   1       1433.28       1426.58        28.41 o                         
  -3   4   1       6643.78       6554.45        71.42 o                         
  -2   4   1       4196.52       4415.38        50.39 o                         
  -1   4   1       8896.09       9570.03       114.50 o                         
   0   4   1      12180.50      12487.49       152.61 o                         
   1   4   1       5576.78       5565.29        61.06 o                         
   2   4   1        462.53        450.88        15.54 o                         
   3   4   1         22.56         19.70         8.22 o                         
   4   4   1       2934.09       2740.59        35.57 o                         
   5   4   1       2690.35       2768.48        39.76 o                         
   6   4   1       1631.67       1711.57        39.09 o                         
   7   4   1       3018.43       2862.63        48.23 o                         
   8   4   1       2459.94       2311.41        48.33 o                         
   9   4   1        381.35        385.84        18.51 o                         
  10   4   1        556.01        575.61        28.14 o                         
  11   4   1       1050.79       1129.97        38.17 o                         
  12   4   1       1376.66       1352.13        54.34 o                         
  13   4   1          6.23        -21.42        69.83 o                         
  -9   5   1        486.45        591.89        64.51 o                         
  -8   5   1        778.00        800.06        49.01 o                         
  -7   5   1        508.70        495.10        30.43 o                         
  -6   5   1        286.64        317.26        23.76 o                         
  -5   5   1       1329.07       1361.28        34.70 o                         
  -4   5   1       3129.74       2984.75        47.51 o                         
  -3   5   1        497.33        521.72        20.18 o                         
  -2   5   1       3875.31       4045.82        63.15 o                         
  -1   5   1       2319.45       2194.31        38.65 o                         
   0   5   1       1416.82       1343.22        30.63 o                         
   1   5   1        909.56        914.81        19.84 o                         
   2   5   1      11992.47      12210.17       150.07 o                         
   3   5   1       8006.85       8080.81        91.00 o                         
   4   5   1      10931.12      12040.01       116.85 o                         
   5   5   1       5559.73       6106.33        84.47 o                         
   6   5   1       2461.15       2365.37        38.41 o                         
   7   5   1       1081.12       1054.24        35.74 o                         
   8   5   1         41.34         19.71        14.18 o                         
   9   5   1       5205.17       5207.35        78.81 o                         
  10   5   1        845.88        878.77        35.40 o                         
  11   5   1        727.82        758.84        34.96 o                         
  12   5   1        210.53        201.31        27.08 o                         
  13   5   1       1439.04       1304.71        54.97 o                         
  14   5   1        189.25         75.73        66.15 o                         
  -8   6   1         61.51        -40.24        90.71 o                         
  -7   6   1        254.52        226.84        29.52 o                         
  -6   6   1       2378.68       2284.93        56.19 o                         
  -5   6   1        805.21        791.89        39.25 o                         
  -4   6   1        519.95        472.70        24.98 o                         
  -3   6   1       2425.29       2360.63        50.70 o                         
  -2   6   1       5801.95       5901.04        92.27 o                         
  -1   6   1         78.27         97.90        14.98 o                         
   0   6   1        196.13        176.31        17.93 o                         
   1   6   1       2849.33       2731.85        47.40 o                         
   2   6   1       2833.87       2831.89        46.06 o                         
   3   6   1          1.87          9.13         8.42 o                         
   4   6   1       1641.52       1647.98        29.84 o                         
   5   6   1       1606.23       1434.05        28.26 o                         
   6   6   1        247.15        258.01        14.69 o                         
   7   6   1       2238.35       2429.18        58.59 o                         
   8   6   1       4657.43       4523.87        74.23 o                         
   9   6   1       1488.96       1422.11        42.95 o                         
  10   6   1         20.56         32.85        20.06 o                         
  11   6   1       2729.00       2754.79        63.88 o                         
  12   6   1        848.23        776.26        49.25 o                         
  13   6   1         47.61         55.00        40.78 o                         
  14   6   1        399.71        216.55        71.10 o                         
  -7   7   1        508.78        528.78        47.38 o                         
  -6   7   1        275.49        280.62        29.24 o                         
  -5   7   1        488.51        513.48        45.35 o                         
  -4   7   1       1579.27       1627.09        45.61 o                         
  -3   7   1       1256.51       1243.31        40.32 o                         
  -2   7   1         64.82         53.17        16.78 o                         
  -1   7   1       2435.79       2392.06        46.97 o                         
   0   7   1       3046.53       3018.64        60.42 o                         
   1   7   1        775.35        751.62        30.06 o                         
   2   7   1       3373.21       3452.39        55.22 o                         
   3   7   1       7600.66       7673.26        93.51 o                         
   4   7   1       2499.66       2596.22        43.99 o                         
   5   7   1        226.74        243.47        14.60 o                         
   6   7   1       4693.75       4807.12        62.57 o                         
   7   7   1       3247.39       3146.27        50.47 o                         
   8   7   1        567.25        553.54        48.94 o                         
   9   7   1        795.07        807.04        40.45 o                         
  10   7   1       2087.14       2064.14        59.17 o                         
  11   7   1        929.37       1065.64        45.22 o                         
  12   7   1         27.70         38.15        32.67 o                         
  13   7   1        704.67        700.02        60.44 o                         
  14   7   1        524.02        710.85       125.77 o                         
  -6   8   1        898.64        889.13        60.28 o                         
  -5   8   1       1276.01       1187.70        59.22 o                         
  -4   8   1        195.21        216.65        29.58 o                         
  -3   8   1        121.92        140.96        21.53 o                         
  -2   8   1       2589.93       2635.43        66.39 o                         
  -1   8   1       2094.91       2011.91        50.76 o                         
   0   8   1          4.79          6.03        17.34 o                         
   1   8   1       2467.53       2506.12        53.37 o                         
   2   8   1       8646.42       8500.08       120.36 o                         
   3   8   1       2481.68       2453.06        45.71 o                         
   4   8   1       1598.24       1584.07        41.51 o                         
   5   8   1       6217.18       6522.03        76.88 o                         
   6   8   1       2247.40       2310.65        42.83 o                         
   7   8   1         82.65         94.57        15.11 o                         
   8   8   1       3034.95       2970.48        54.02 o                         
   9   8   1       4982.65       5023.61        93.07 o                         
  10   8   1        322.25        323.97        29.67 o                         
  11   8   1       2435.33       2426.21       110.29 o                         
  12   8   1       2093.10       2123.84        82.73 o                         
  13   8   1        270.66        278.67        52.16 o                         
  14   8   1         15.15        102.20        75.41 o                         
  -5   9   1          1.13        110.06        57.02 o                         
  -4   9   1       1171.76       1095.09        59.03 o                         
  -3   9   1       1477.45       1561.02        63.47 o                         
  -2   9   1        730.90        727.19        41.45 o                         
  -1   9   1       1000.89        933.28        43.16 o                         
   0   9   1       1756.52       1794.31        54.51 o                         
   1   9   1       1792.51       1780.79        49.37 o                         
   2   9   1        109.89        100.46        20.80 o                         
   3   9   1       9189.98       9329.15       114.85 o                         
   4   9   1       1009.65       1017.05        37.23 o                         
   5   9   1       1246.96       1268.82        36.28 o                         
   6   9   1        654.30        632.09        32.16 o                         
   7   9   1       3832.47       3810.61        60.15 o                         
   8   9   1        938.33        973.87        31.97 o                         
   9   9   1          0.13         10.23        16.45 o                         
  10   9   1       1489.95       1537.40        61.19 o                         
  11   9   1       2479.10       2576.01        71.63 o                         
  12   9   1         83.27         95.28        39.42 o                         
  13   9   1        483.15        539.50        69.26 o                         
  14   9   1        497.39        567.18       101.37 o                         
  -4  10   1        639.29        572.08        62.92 o                         
  -3  10   1          8.35         24.88        50.27 o                         
  -2  10   1       1130.74       1166.69        60.54 o                         
  -1  10   1       1845.43       1849.28        64.82 o                         
   0  10   1        563.45        591.05        37.74 o                         
   1  10   1        330.85        359.77        29.88 o                         
   2  10   1       2486.54       2492.48        71.16 o                         
   3  10   1        809.14        811.29        31.50 o                         
   4  10   1        218.73        230.99        20.96 o                         
   5  10   1       3652.55       3555.52        60.41 o                         
   6  10   1       1789.50       1749.39        45.05 o                         
   7  10   1        229.15        266.36        22.25 o                         
   8  10   1         78.95         86.39        24.44 o                         
   9  10   1       2434.66       2484.55        51.16 o                         
  10  10   1        981.99        989.07        53.19 o                         
  11  10   1          0.38        -29.04        35.08 o                         
  12  10   1       1179.42       1034.53        93.12 o                         
  13  10   1        838.57        924.23        85.57 o                         
  -3  11   1       1326.73       1335.48        94.87 o                         
  -2  11   1        863.27        907.28        79.15 o                         
  -1  11   1         38.67         55.76        35.27 o                         
   0  11   1       1458.92       1540.85        66.99 o                         
   1  11   1       1675.25       1674.84        68.48 o                         
   2  11   1        297.57        272.57        31.72 o                         
   3  11   1        754.40        741.63        39.84 o                         
   4  11   1       2227.81       2195.07        59.42 o                         
   5  11   1       1602.78       1628.05        47.13 o                         
   6  11   1        184.96        196.50        25.13 o                         
   7  11   1       1001.57       1035.11        41.49 o                         
   8  11   1       1340.19       1360.60        49.01 o                         
   9  11   1        226.61        219.54        26.83 o                         
  10  11   1        163.85        176.35        24.68 o                         
  11  11   1       1547.67       1621.14        76.65 o                         
  12  11   1       1087.97       1178.07       118.25 o                         
  13  11   1         10.17         63.29        96.18 o                         
  -1  12   1       1393.93       1353.35       306.06 o                         
   0  12   1        626.79        669.88       107.06 o                         
   1  12   1          1.49         28.02        36.88 o                         
   2  12   1        986.18       1113.17        63.57 o                         
   3  12   1       1444.03       1503.71        62.59 o                         
   4  12   1        133.15        118.25        23.24 o                         
   5  12   1        593.57        703.66        35.93 o                         
   6  12   1       1956.47       2024.35        63.55 o                         
   7  12   1        655.31        770.63        41.11 o                         
   8  12   1        100.74        124.48        30.74 o                         
   9  12   1       1261.05       1308.08        68.77 o                         
  10  12   1        989.39       1111.08        50.86 o                         
  11  12   1        158.65        146.97        63.90 o                         
  12  12   1        104.35        194.05        77.65 o                         
   1  13   1       1109.52       1180.84        92.63 o                         
   2  13   1        484.31        486.59        70.69 o                         
   3  13   1          5.91        -44.32        44.32 o                         
   4  13   1        722.42        703.15        53.44 o                         
   5  13   1       2393.74       2382.16        82.47 o                         
   6  13   1        592.15        655.31        42.05 o                         
   7  13   1        506.56        607.37        57.96 o                         
   8  13   1       1407.06       1484.25        59.90 o                         
   9  13   1       1714.27       1657.61        66.90 o                         
  10  13   1          3.15         15.71        56.54 o                         
  11  13   1        400.69        388.81        83.93 o                         
   3  14   1       1421.10       1585.61       146.49 o                         
   4  14   1        568.26        547.78        76.28 o                         
   5  14   1         10.48         18.94       102.30 o                         
   6  14   1        738.02        884.80        62.48 o                         
   7  14   1        861.20        944.33        61.99 o                         
   8  14   1        517.60        498.38        69.41 o                         
   9  14   1          6.20         19.46        62.60 o                         
  -8 -14   2        645.95        568.29        72.77 o                         
  -7 -14   2        270.46        270.76       124.05 o                         
  -6 -14   2        838.48        869.16        82.89 o                         
  -5 -14   2        796.62        836.68        87.02 o                         
  -4 -14   2         18.73         57.18        62.57 o                         
 -10 -13   2        738.64        881.10        88.98 o                         
  -9 -13   2         27.35          7.67        56.58 o                         
  -8 -13   2        916.45        933.80        48.78 o                         
  -7 -13   2       1889.05       1880.45        74.71 o                         
  -6 -13   2        781.57        741.47        45.69 o                         
  -5 -13   2         25.41          9.90        42.57 o                         
  -4 -13   2       1380.62       1438.38        91.10 o                         
  -3 -13   2       1146.71       1132.33        76.35 o                         
  -2 -13   2          1.90         76.27        48.60 o                         
  -1 -13   2        718.28        580.73        61.96 o                         
 -11 -12   2        291.17        177.03        51.81 o                         
 -10 -12   2        188.94        265.84        53.85 o                         
  -9 -12   2       2021.01       2054.98        67.21 o                         
  -8 -12   2       1779.55       1796.23        70.43 o                         
  -7 -12   2        356.08        376.69        31.38 o                         
  -6 -12   2        311.72        344.18        37.67 o                         
  -5 -12   2       1596.73       1528.28        68.31 o                         
  -4 -12   2        376.01        423.89        30.84 o                         
  -3 -12   2        235.49        207.65        35.33 o                         
  -2 -12   2       1788.95       1753.49        78.94 o                         
  -1 -12   2       1742.17       1748.84        72.43 o                         
   0 -12   2         29.37         15.98        46.96 o                         
   1 -12   2        310.59        434.81        72.39 o                         
 -12 -11   2         51.75         40.22        66.05 o                         
 -11 -11   2        319.17        301.20        41.23 o                         
 -10 -11   2       1624.51       1755.85        60.04 o                         
  -9 -11   2       1025.24       1055.01        56.14 o                         
  -8 -11   2        164.91        183.55        28.40 o                         
  -7 -11   2       2655.55       2500.26        61.52 o                         
  -6 -11   2       1509.39       1679.01        46.97 o                         
  -5 -11   2        679.51        753.74        31.69 o                         
  -4 -11   2       1721.45       1684.51        52.49 o                         
  -3 -11   2       3158.47       3174.92        68.18 o                         
  -2 -11   2        922.31        961.59        59.96 o                         
  -1 -11   2        146.62        159.81        33.42 o                         
   0 -11   2       2275.06       2066.94        72.42 o                         
   1 -11   2        750.48        791.24        51.15 o                         
   2 -11   2        280.70        404.94        58.49 o                         
   3 -11   2         66.60         63.65        71.17 o                         
 -13 -10   2        137.08         84.80        71.50 o                         
 -12 -10   2        767.18        817.38        83.54 o                         
 -11 -10   2       1517.47       1505.32        70.81 o                         
 -10 -10   2        299.82        286.47        30.43 o                         
  -9 -10   2        232.70        249.27        27.66 o                         
  -8 -10   2       2803.53       2738.78        63.69 o                         
  -7 -10   2        869.73        919.72        37.83 o                         
  -6 -10   2         35.29         53.89        19.49 o                         
  -5 -10   2        685.11        773.35        30.37 o                         
  -4 -10   2       2359.64       2373.75        45.32 o                         
  -3 -10   2       1224.32       1208.42        38.07 o                         
  -2 -10   2        657.16        735.20        41.46 o                         
  -1 -10   2       2124.37       2028.67        52.75 o                         
   0 -10   2        721.97        748.79        37.48 o                         
   1 -10   2        112.14        133.17        27.90 o                         
   2 -10   2        691.12        762.32        44.48 o                         
   3 -10   2        852.43       1018.92        69.81 o                         
   4 -10   2         61.63         81.15        41.24 o                         
 -13  -9   2        656.02        511.81        79.09 o                         
 -12  -9   2        708.92        769.09        82.68 o                         
 -11  -9   2        128.30        110.71        34.32 o                         
 -10  -9   2        597.85        687.37        34.51 o                         
  -9  -9   2       2455.26       2393.26        65.03 o                         
  -8  -9   2        118.55        133.06        24.05 o                         
  -7  -9   2       2014.78       1975.17        49.45 o                         
  -6  -9   2       2354.85       2457.63        46.44 o                         
  -5  -9   2       1877.38       1796.77        40.90 o                         
  -4  -9   2          0.31         -0.49        13.32 o                         
  -3  -9   2       2485.67       2536.22        44.98 o                         
  -2  -9   2       1037.53       1014.08        27.85 o                         
  -1  -9   2       3616.45       3637.47        67.13 o                         
   0  -9   2       1890.41       1853.28        48.71 o                         
   1  -9   2       2464.59       2339.25        54.76 o                         
   2  -9   2        334.48        377.43        27.29 o                         
   3  -9   2        143.52        144.41        28.10 o                         
   4  -9   2       1319.48       1194.37        58.21 o                         
   5  -9   2        890.70        872.65        69.58 o                         
 -13  -8   2         27.89         67.06        60.44 o                         
 -12  -8   2        247.69        253.63        43.63 o                         
 -11  -8   2       1308.99       1381.57        55.41 o                         
 -10  -8   2       1116.01       1100.92        47.35 o                         
  -9  -8   2         39.19         34.19        19.55 o                         
  -8  -8   2       5319.68       5084.52        79.44 o                         
  -7  -8   2       5280.48       5321.42        84.75 o                         
  -6  -8   2          4.57         14.55        15.37 o                         
  -5  -8   2        293.43        317.94        18.96 o                         
  -4  -8   2       2388.19       2417.07        41.79 o                         
  -3  -8   2       1143.13       1115.26        31.76 o                         
  -2  -8   2         32.00         25.92        11.18 o                         
  -1  -8   2       4458.73       4353.85        56.23 o                         
   0  -8   2       4368.95       4280.13        69.49 o                         
   1  -8   2         29.51         64.27        16.57 o                         
   2  -8   2        603.44        585.85        32.05 o                         
   3  -8   2       2426.04       2236.58        53.22 o                         
   4  -8   2       1138.40       1054.09        48.14 o                         
   5  -8   2         22.24         14.43        27.70 o                         
   6  -8   2        573.39        556.60        40.26 o                         
 -13  -7   2        648.16        714.16        78.34 o                         
 -12  -7   2       1214.43       1219.38        67.64 o                         
 -11  -7   2       1118.14        942.67        50.72 o                         
 -10  -7   2       1222.91       1290.31        39.38 o                         
  -9  -7   2       3089.02       3058.14        52.34 o                         
  -8  -7   2        713.63        735.84        29.53 o                         
  -7  -7   2        240.07        292.54        20.63 o                         
  -6  -7   2       6411.84       6643.49        88.02 o                         
  -5  -7   2       2155.94       2128.52        39.73 o                         
  -4  -7   2        648.47        625.23        23.64 o                         
  -3  -7   2        211.15        185.50        14.08 o                         
  -2  -7   2       1930.85       1886.71        33.02 o                         
  -1  -7   2       1289.37       1285.51        26.39 o                         
   0  -7   2        179.40        211.51        17.73 o                         
   1  -7   2       2529.84       2598.44        50.39 o                         
   2  -7   2       2867.65       2812.81        53.12 o                         
   3  -7   2       1044.49       1072.23        40.30 o                         
   4  -7   2          5.70          8.66        16.86 o                         
   5  -7   2        853.89        929.59        42.92 o                         
   6  -7   2        592.77        615.48        32.81 o                         
   7  -7   2          4.98         27.97        30.20 o                         
 -13  -6   2        585.62        503.63        49.90 o                         
 -12  -6   2         16.01          2.44        27.27 o                         
 -11  -6   2       1000.42        954.68        39.81 o                         
 -10  -6   2       3256.64       3257.91        55.41 o                         
  -9  -6   2       2297.63       2167.14        43.56 o                         
  -8  -6   2        307.38        323.08        18.99 o                         
  -7  -6   2       4294.45       4253.68        60.29 o                         
  -6  -6   2       1443.71       1334.80        32.71 o                         
  -5  -6   2        209.08        241.52        18.50 o                         
  -4  -6   2       2168.55       2208.66        36.99 o                         
  -3  -6   2       8747.89       8749.83       136.40 o                         
  -2  -6   2        961.72        967.61        23.56 o                         
  -1  -6   2        653.40        665.52        19.02 o                         
   0  -6   2       4129.38       3984.30        54.24 o                         
   1  -6   2       1330.26       1314.91        37.82 o                         
   2  -6   2        255.31        272.46        18.53 o                         
   3  -6   2       1110.21       1076.93        25.48 o                         
   4  -6   2       3968.73       3990.78        53.39 o                         
   5  -6   2        430.53        428.86        19.98 o                         
   6  -6   2        442.08        425.01        24.19 o                         
   7  -6   2        768.67        730.32        33.26 o                         
   8  -6   2        941.56       1048.05        52.67 o                         
 -13  -5   2        177.82        168.85        46.76 o                         
 -12  -5   2        743.84        734.73        40.77 o                         
 -11  -5   2       1956.55       1968.41        60.59 o                         
 -10  -5   2         11.12         -2.06        18.27 o                         
  -9  -5   2       3474.66       3452.46        54.55 o                         
  -8  -5   2        263.46        297.24        18.91 o                         
  -7  -5   2       2072.65       2053.54        37.20 o                         
  -6  -5   2       1179.16       1158.69        29.91 o                         
  -5  -5   2       4769.97       4903.33        62.73 o                         
  -4  -5   2       6430.18       6647.08        85.46 o                         
  -3  -5   2       3782.60       4090.56        50.58 o                         
  -2  -5   2      12728.51      14103.84       144.91 o                         
  -1  -5   2       6923.31       7035.45        79.03 o                         
   0  -5   2       4042.09       4221.83        55.29 o                         
   1  -5   2       1476.57       1537.88        27.38 o                         
   2  -5   2       4484.80       4293.28        51.25 o                         
   3  -5   2       5527.16       5580.89        69.10 o                         
   4  -5   2        551.83        559.13        19.64 o                         
   5  -5   2       2664.38       2632.17        44.55 o                         
   6  -5   2       2496.14       2417.23        45.87 o                         
   7  -5   2         20.77         10.06        18.20 o                         
   8  -5   2        262.23        263.25        26.80 o                         
   9  -5   2        725.92        726.13        47.71 o                         
 -13  -4   2        656.51        626.63        81.06 o                         
 -12  -4   2        194.64        191.69        33.36 o                         
 -11  -4   2         30.74         11.31        27.59 o                         
 -10  -4   2       2289.41       2298.21        53.49 o                         
  -9  -4   2       1170.07       1170.98        35.29 o                         
  -8  -4   2        409.86        442.67        23.51 o                         
  -7  -4   2        397.21        368.75        19.72 o                         
  -6  -4   2       4810.41       4651.77        98.94 o                         
  -5  -4   2       3400.84       3516.19        44.99 o                         
  -4  -4   2        852.23       1058.32        22.71 o                         
  -3  -4   2       9284.51       9416.24       102.53 o                         
  -2  -4   2       8389.09       8184.89        93.80 o                         
  -1  -4   2        367.14        354.93        13.13 o                         
   0  -4   2       5599.99       5808.00        61.50 o                         
   1  -4   2       2112.75       2044.38        30.70 o                         
   2  -4   2       3772.49       3863.19        53.70 o                         
   3  -4   2       1240.66       1313.23        23.65 o                         
   4  -4   2       7011.87       7167.20        84.41 o                         
   5  -4   2       3328.52       3342.68        49.43 o                         
   6  -4   2          7.43         -0.75        12.18 o                         
   7  -4   2       2383.70       2318.68        50.38 o                         
   8  -4   2       1842.56       1860.83        49.71 o                         
   9  -4   2        109.74        137.46        41.91 o                         
  10  -4   2         86.96        139.80        30.44 o                         
 -13  -3   2          0.44          8.35        48.15 o                         
 -12  -3   2        528.40        576.23        43.56 o                         
 -11  -3   2        923.90        892.61        48.67 o                         
 -10  -3   2       1126.07       1090.15        40.60 o                         
  -9  -3   2         71.83         68.49        17.91 o                         
  -8  -3   2        779.01        717.57        29.61 o                         
  -7  -3   2       1240.47       1203.36        29.93 o                         
  -6  -3   2         77.62         53.74        10.34 o                         
  -5  -3   2       6081.29       5935.82        68.95 o                         
  -4  -3   2      12587.69      12977.69       137.46 o                         
  -3  -3   2      10910.63      11660.38       115.78 o                         
  -2  -3   2       2704.05       2732.75        32.38 o                         
  -1  -3   2      11156.03      11584.02       124.77 o                         
   0  -3   2       6029.49       6156.18        66.93 o                         
   1  -3   2        948.16        952.00        17.95 o                         
   2  -3   2       7061.08       7286.81        74.33 o                         
   3  -3   2       4525.22       4449.11        53.71 o                         
   4  -3   2       3275.40       3251.16        55.95 o                         
   5  -3   2        645.68        676.71        19.95 o                         
   6  -3   2       5636.99       5700.86        72.63 o                         
   7  -3   2       1139.12       1156.11        31.57 o                         
   8  -3   2        451.66        433.35        23.15 o                         
   9  -3   2         25.53         39.75        21.08 o                         
  10  -3   2        840.97        921.78        48.13 o                         
  11  -3   2        260.91        192.68        52.48 o                         
 -13  -2   2        607.72        772.24       153.27 o                         
 -12  -2   2        448.16        500.31        46.41 o                         
 -11  -2   2        191.37        170.02        40.08 o                         
 -10  -2   2       1450.21       1346.72        44.06 o                         
  -9  -2   2       4554.02       4512.53        68.07 o                         
  -8  -2   2       1731.02       1700.71        38.08 o                         
  -7  -2   2        119.18        133.67        14.44 o                         
  -6  -2   2       6798.45       6492.09        76.42 o                         
  -5  -2   2       7014.00       7118.99        79.96 o                         
  -4  -2   2         60.83         74.44         8.56 o                         
  -3  -2   2       4336.59       4314.02        52.64 o                         
  -2  -2   2      12234.45      12396.85       143.15 o                         
  -1  -2   2         53.56         87.53         7.34 o                         
   0  -2   2         18.88         24.05         4.42 o                         
   1  -2   2        169.06        189.46         8.94 o                         
   2  -2   2       5669.04       5859.37        67.58 o                         
   3  -2   2        147.46        155.65         8.12 o                         
   4  -2   2       4635.64       4575.07        54.98 o                         
   5  -2   2       6888.33       7054.92        86.45 o                         
   6  -2   2       4075.98       4118.82        55.62 o                         
   7  -2   2        429.70        419.80        21.32 o                         
   8  -2   2        666.52        615.65        25.98 o                         
   9  -2   2       1163.22       1196.00        36.81 o                         
  10  -2   2        199.16        242.48        29.87 o                         
  11  -2   2        412.22        416.71        35.49 o                         
 -12  -1   2         90.10        152.25        51.31 o                         
 -11  -1   2        707.13        721.19        42.83 o                         
 -10  -1   2        871.42        901.79        36.59 o                         
  -9  -1   2        884.11        850.89        37.50 o                         
  -8  -1   2       2506.17       2361.86        47.48 o                         
  -7  -1   2       4417.77       4315.56        60.01 o                         
  -6  -1   2       5843.72       6100.03        94.08 o                         
  -5  -1   2       1573.51       1776.79        33.32 o                         
  -4  -1   2      12824.85      13157.14       131.33 o                         
  -3  -1   2       4925.43       4842.09        51.78 o                         
  -2  -1   2        885.52        917.28        19.47 o                         
  -1  -1   2      13366.76      13808.18       136.35 o                         
   0  -1   2       9483.21       9235.81       144.92 o                         
   1  -1   2       5057.04       5355.35        58.44 o                         
   2  -1   2       2909.00       3013.03        47.85 o                         
   3  -1   2       9651.77       9892.45       102.16 o                         
   4  -1   2       6865.81       6760.96        74.15 o                         
   5  -1   2         16.62         19.99         6.71 o                         
   6  -1   2        787.86        786.71        21.54 o                         
   7  -1   2       2012.48       1910.29        36.61 o                         
   8  -1   2        266.50        281.96        17.18 o                         
   9  -1   2        326.78        320.18        23.90 o                         
  10  -1   2        998.88       1041.94        96.52 o                         
  11  -1   2       1521.72       1464.40        87.80 o                         
  12  -1   2         36.75         38.96        37.22 o                         
 -12   0   2        929.89        780.40       115.14 o                         
 -11   0   2        227.35        207.98        58.63 o                         
 -10   0   2          0.69        -24.50        24.50 o                         
  -9   0   2       2757.23       2688.42        52.91 o                         
  -8   0   2       2903.47       2832.24        51.48 o                         
  -7   0   2         86.05         88.63        12.78 o                         
  -6   0   2       1366.15       1307.24        28.84 o                         
  -5   0   2       1469.02       1187.62        24.74 o                         
  -4   0   2       1163.69       1149.99        23.50 o                         
  -3   0   2       1367.06       1301.99        23.63 o                         
  -2   0   2       4520.12       4418.60        46.15 o                         
  -1   0   2        502.84        449.64        11.44 o                         
   1   0   2        725.24        659.77        24.95 o                         
   2   0   2       3639.70       3736.66        80.60 o                         
   3   0   2        977.05        882.79        16.97 o                         
   4   0   2       3029.61       3096.34        40.43 o                         
   5   0   2       6933.31       7082.27        84.01 o                         
   6   0   2       4611.53       4755.56        81.49 o                         
   7   0   2         19.59         12.53         9.86 o                         
   8   0   2       1055.64       1051.78        31.53 o                         
   9   0   2       1367.54       1368.16        38.19 o                         
  10   0   2        965.26        967.27        40.80 o                         
  11   0   2         26.89         38.19        25.57 o                         
  12   0   2       1238.86       1202.02        90.45 o                         
 -11   1   2        203.79        205.28        42.25 o                         
 -10   1   2       1296.36       1304.50        58.29 o                         
  -9   1   2       1366.97       1350.48        43.14 o                         
  -8   1   2        215.95        229.35        18.62 o                         
  -7   1   2        868.75        895.27        30.95 o                         
  -6   1   2       2604.66       2463.14        40.63 o                         
  -5   1   2        348.21        332.88        15.71 o                         
  -4   1   2       4752.52       4843.23        55.76 o                         
  -3   1   2      10062.42      10212.54       104.29 o                         
  -2   1   2       2715.84       2667.76        34.53 o                         
  -1   1   2       7337.99       7555.03        73.52 o                         
   0   1   2      15725.89      15793.15       239.53 o                         
   1   1   2      16101.45      16504.00       203.59 o                         
   2   1   2       2239.35       2115.77        25.27 o                         
   3   1   2       1259.12       1252.16        19.30 o                         
   4   1   2       5222.27       4884.66        77.39 o                         
   5   1   2        323.69        278.23        12.79 o                         
   6   1   2        136.40        167.87        11.28 o                         
   7   1   2       1141.57       1046.02        25.91 o                         
   8   1   2       5126.39       5173.23        74.07 o                         
   9   1   2        512.02        517.63        26.05 o                         
  10   1   2         82.36         72.73        17.83 o                         
  11   1   2       2715.45       2777.64        69.92 o                         
  12   1   2        276.78        286.56        35.76 o                         
  13   1   2         18.45        -39.85        50.55 o                         
 -11   2   2        947.37        835.77        84.16 o                         
 -10   2   2          7.36        -30.84        30.84 o                         
  -9   2   2        713.65        720.45        37.22 o                         
  -8   2   2       2145.40       2163.47        49.41 o                         
  -7   2   2       1310.08       1247.62        33.95 o                         
  -6   2   2         41.41         54.19        12.77 o                         
  -5   2   2       1125.80       1164.75        27.10 o                         
  -4   2   2      12857.16      13215.39       134.86 o                         
  -3   2   2       3014.49       3101.04        39.47 o                         
  -2   2   2       6070.79       5768.72        67.42 o                         
  -1   2   2      28048.23      29013.94       267.99 o                         
   0   2   2      33355.56      34725.20       545.68 o                         
   1   2   2       2086.95       2119.59        32.84 o                         
   2   2   2      12150.60      12756.95       146.73 o                         
   3   2   2       2372.84       2206.44        35.17 o                         
   4   2   2         11.40         24.11         5.32 o                         
   5   2   2      13055.60      13693.94       142.37 o                         
   6   2   2       7871.93       7781.40        98.03 o                         
   7   2   2       3651.69       3594.53        49.07 o                         
   8   2   2          3.18          8.60        11.52 o                         
   9   2   2       1577.91       1541.94        37.82 o                         
  10   2   2       1438.46       1413.41        40.77 o                         
  11   2   2        185.66        210.18        37.08 o                         
  12   2   2        139.15        194.93        31.85 o                         
  13   2   2        696.48        816.28        63.15 o                         
 -10   3   2        470.34        580.68        54.20 o                         
  -9   3   2        894.63       1010.87        46.43 o                         
  -8   3   2         16.30         20.30        21.62 o                         
  -7   3   2       2499.89       2442.43        54.22 o                         
  -6   3   2        597.02        636.14        25.41 o                         
  -5   3   2       2148.01       2069.79        42.89 o                         
  -4   3   2        432.25        456.13        18.18 o                         
  -3   3   2       1526.39       1662.39        27.79 o                         
  -2   3   2       6731.67       6617.78        72.84 o                         
  -1   3   2        680.85        746.74        17.81 o                         
   0   3   2         12.53         11.60         5.54 o                         
   1   3   2       1345.74       1118.26        19.99 o                         
   2   3   2        712.37        722.11        16.89 o                         
   3   3   2          0.16          1.27         5.80 o                         
   4   3   2       4715.14       4403.55        72.78 o                         
   5   3   2      11681.59      11882.78       147.22 o                         
   6   3   2       1627.14       1549.90        27.99 o                         
   7   3   2         46.20         69.90        13.80 o                         
   8   3   2       4101.78       4063.45        56.06 o                         
   9   3   2       1623.03       1630.05        35.62 o                         
  10   3   2        298.47        343.87        22.28 o                         
  11   3   2       2008.43       1935.49        47.73 o                         
  12   3   2       1841.38       1784.77        62.95 o                         
  13   3   2          5.65        -29.02        36.09 o                         
  -9   4   2         18.89         78.32        33.98 o                         
  -8   4   2       1252.06       1283.94        55.88 o                         
  -7   4   2        539.89        550.21        26.17 o                         
  -6   4   2       1386.98       1395.77        40.98 o                         
  -5   4   2         30.71         47.73        12.55 o                         
  -4   4   2       1965.86       1970.24        34.44 o                         
  -3   4   2        665.84        665.51        19.75 o                         
  -2   4   2       1570.33       1522.31        28.47 o                         
  -1   4   2       5016.71       4904.34        56.65 o                         
   0   4   2       6994.22       6813.63        73.84 o                         
   1   4   2        447.27        530.38        14.06 o                         
   2   4   2        291.71        240.07        11.65 o                         
   3   4   2       1551.55       1417.88        27.94 o                         
   4   4   2       5118.11       5087.54        56.23 o                         
   5   4   2          7.62         17.51         8.16 o                         
   6   4   2       4496.53       4695.69        72.74 o                         
   7   4   2       6568.88       6554.16        88.62 o                         
   8   4   2       2590.40       2542.98        49.05 o                         
   9   4   2        664.08        686.15        37.62 o                         
  10   4   2       3661.62       3594.37        63.01 o                         
  11   4   2       1542.67       1587.03        40.00 o                         
  12   4   2         19.26         -3.52        24.80 o                         
  13   4   2       1040.20        981.27        52.06 o                         
  14   4   2        957.86        712.30       159.26 o                         
  -9   5   2        695.19        837.90       102.99 o                         
  -8   5   2        618.26        692.03        44.40 o                         
  -7   5   2         66.47         44.48        25.90 o                         
  -6   5   2       1850.84       1869.15        46.16 o                         
  -5   5   2       1667.86       1631.58        38.97 o                         
  -4   5   2        389.26        410.22        18.89 o                         
  -3   5   2        574.30        603.55        20.05 o                         
  -2   5   2       7272.28       7293.72        77.90 o                         
  -1   5   2       2774.36       2754.32        48.29 o                         
   0   5   2        796.16        804.57        23.57 o                         
   1   5   2       1825.71       1664.32        25.36 o                         
   2   5   2      13618.33      14326.67       142.35 o                         
   3   5   2       4889.89       4920.52        61.32 o                         
   4   5   2       1282.02       1494.83        28.57 o                         
   5   5   2       9304.33       9670.47       100.15 o                         
   6   5   2       1807.60       1797.64        37.85 o                         
   7   5   2         12.40         34.46        11.40 o                         
   8   5   2       1896.94       1861.36        46.94 o                         
   9   5   2       8287.24       8285.54       113.78 o                         
  10   5   2         75.08         59.29        21.36 o                         
  11   5   2          9.81        -14.15        25.08 o                         
  12   5   2        863.57        896.29        54.87 o                         
  13   5   2        885.84        954.65        62.94 o                         
  14   5   2          3.31        103.45       143.85 o                         
  -8   6   2         72.26        173.26        97.61 o                         
  -7   6   2        867.64        800.38        59.35 o                         
  -6   6   2       1774.96       1823.01        68.61 o                         
  -5   6   2          9.60          9.44        18.14 o                         
  -4   6   2       1516.80       1480.82        35.94 o                         
  -3   6   2       2203.32       2201.45        39.70 o                         
  -2   6   2       1799.82       1816.89        40.18 o                         
  -1   6   2       1893.95       1994.42        43.42 o                         
   0   6   2       3128.92       2862.01        48.35 o                         
   1   6   2       5400.38       5662.17        62.15 o                         
   2   6   2        237.97        310.69        17.87 o                         
   3   6   2       4525.12       4570.93        61.27 o                         
   4   6   2       7995.33       7897.64       106.77 o                         
   5   6   2        979.99        940.51        22.83 o                         
   6   6   2       1939.50       1880.26        31.20 o                         
   7   6   2       5794.92       5853.06        87.56 o                         
   8   6   2       3292.79       3287.30        60.15 o                         
   9   6   2         27.15         50.21        18.56 o                         
  10   6   2       1122.43       1156.60        40.15 o                         
  11   6   2       3849.95       3774.14        76.74 o                         
  12   6   2        364.87        441.34        40.35 o                         
  13   6   2        280.78        286.18        45.23 o                         
  14   6   2        600.15        689.47        80.86 o                         
  -7   7   2        186.31        204.60        61.04 o                         
  -6   7   2        112.12        175.72        27.29 o                         
  -5   7   2       1596.55       1666.69        64.19 o                         
  -4   7   2       1508.23       1515.68        46.14 o                         
  -3   7   2         20.62         35.97        25.20 o                         
  -2   7   2       1065.49       1054.90        44.21 o                         
  -1   7   2       3492.76       3464.11        63.60 o                         
   0   7   2       2740.55       2702.38        50.07 o                         
   1   7   2          4.25         17.00        12.62 o                         
   2   7   2       9556.69       9642.08       106.19 o                         
   3   7   2       4709.10       4741.21        70.14 o                         
   4   7   2        298.90        333.79        20.30 o                         
   5   7   2       8076.44       8274.99        98.94 o                         
   6   7   2       3356.75       3218.13        45.81 o                         
   7   7   2         44.10         18.66        10.07 o                         
   8   7   2        137.35        144.04        19.89 o                         
   9   7   2       3849.11       3809.46        71.09 o                         
  10   7   2       1112.87       1094.42        43.98 o                         
  11   7   2         65.51         66.09        24.74 o                         
  12   7   2        432.47        513.28        41.41 o                         
  13   7   2        975.71        876.83        71.77 o                         
  14   7   2         80.97         70.66        68.96 o                         
  -6   8   2       1520.85       1505.14       102.96 o                         
  -5   8   2        476.86        428.83        40.21 o                         
  -4   8   2        191.36        225.82        31.38 o                         
  -3   8   2        826.24        884.06        43.41 o                         
  -2   8   2       1044.80       1033.87        41.14 o                         
  -1   8   2         68.20         35.87        18.48 o                         
   0   8   2       1493.30       1492.05        41.41 o                         
   1   8   2       3714.92       3729.84        62.67 o                         
   2   8   2       1903.27       1944.63        34.54 o                         
   3   8   2        974.47       1027.43        37.75 o                         
   4   8   2       7899.32       8006.02       101.65 o                         
   5   8   2       2622.14       2636.28        45.63 o                         
   6   8   2         62.80         66.96        14.45 o                         
   7   8   2       1991.00       1988.16        54.58 o                         
   8   8   2       1985.05       1883.30        51.11 o                         
   9   8   2       1574.29       1546.99        52.62 o                         
  10   8   2          6.39         40.14        23.86 o                         
  11   8   2       2141.37       2202.72        63.33 o                         
  12   8   2       1411.00       1335.13        91.31 o                         
  13   8   2          1.71        -18.22        51.96 o                         
  14   8   2        312.29        317.50        98.47 o                         
  -5   9   2        407.16        262.55        88.07 o                         
  -4   9   2       2159.30       2168.19        80.57 o                         
  -3   9   2        612.27        674.77        44.60 o                         
  -2   9   2          2.82          9.58        23.45 o                         
  -1   9   2       3952.33       3771.56        78.08 o                         
   0   9   2       1553.15       1511.09        50.54 o                         
   1   9   2        214.65        219.08        22.69 o                         
   2   9   2       1272.08       1274.93        43.66 o                         
   3   9   2      16263.20      16676.69       185.94 o                         
   4   9   2        570.55        594.98        35.50 o                         
   5   9   2        185.27        207.61        20.05 o                         
   6   9   2       2103.94       2141.81        45.36 o                         
   7   9   2       1273.65       1346.43        37.36 o                         
   8   9   2          7.45         -7.15        14.72 o                         
   9   9   2       1261.78       1346.48        53.83 o                         
  10   9   2       3068.06       3058.20        77.96 o                         
  11   9   2       1257.80       1260.53        81.51 o                         
  12   9   2        118.47        126.32        53.11 o                         
  13   9   2        960.23       1021.60       107.73 o                         
  14   9   2        523.83        715.20       103.69 o                         
  -4  10   2          5.52        -58.10        58.10 o                         
  -3  10   2        455.15        396.67        44.25 o                         
  -2  10   2       1564.33       1597.54        74.92 o                         
  -1  10   2        395.82        325.17        34.74 o                         
   0  10   2        108.94        120.91        25.88 o                         
   1  10   2       1318.54       1264.17        51.37 o                         
   2  10   2       1737.73       1768.49        53.48 o                         
   3  10   2         40.60         36.70        16.43 o                         
   4  10   2        574.87        615.57        51.94 o                         
   5  10   2       5245.65       5242.80        80.60 o                         
   6  10   2       1214.23       1189.95        43.13 o                         
   7  10   2        424.46        466.38        25.94 o                         
   8  10   2       1657.20       1641.67        44.96 o                         
   9  10   2       2492.17       2334.76        57.84 o                         
  10  10   2        191.71        269.18        38.06 o                         
  11  10   2       1013.76       1073.88        94.66 o                         
  12  10   2       1361.06       1281.75       112.19 o                         
  13  10   2        320.03        394.37        89.98 o                         
  -3  11   2        741.61        588.77        72.86 o                         
  -2  11   2         84.79         39.67        53.82 o                         
  -1  11   2        877.02        818.77        63.05 o                         
   0  11   2       1901.88       1963.73        80.43 o                         
   1  11   2        216.33        297.06        33.27 o                         
   2  11   2         44.98         13.11        25.63 o                         
   3  11   2       1482.10       1483.40        59.40 o                         
   4  11   2       1341.22       1352.45        40.66 o                         
   5  11   2        421.39        377.89        26.59 o                         
   6  11   2        106.02        141.26        25.01 o                         
   7  11   2       2203.25       2292.48        60.21 o                         
   8  11   2        575.65        637.97        34.36 o                         
   9  11   2          0.72          5.40        23.56 o                         
  10  11   2       1341.18       1451.45        85.49 o                         
  11  11   2       1328.27       1392.51        80.93 o                         
  12  11   2        186.88        200.26        65.54 o                         
  13  11   2        297.93        269.10       108.74 o                         
  -1  12   2        987.50        954.32        87.40 o                         
   0  12   2         87.85         73.65        53.70 o                         
   1  12   2        632.04        531.80        51.65 o                         
   2  12   2       1530.32       1676.60        87.86 o                         
   3  12   2        705.14        780.80        62.57 o                         
   4  12   2         32.39         19.56        31.59 o                         
   5  12   2       1343.38       1390.15        50.27 o                         
   6  12   2       1873.23       1935.36        83.26 o                         
   7  12   2         79.90         85.16        27.95 o                         
   8  12   2        624.03        703.58        39.48 o                         
   9  12   2       2138.65       2021.14        60.41 o                         
  10  12   2        417.57        532.12        34.78 o                         
  11  12   2         45.85         26.69        59.74 o                         
  12  12   2        525.36        659.47       106.10 o                         
   1  13   2        941.96        909.16        83.78 o                         
   2  13   2         14.69        -30.77        58.34 o                         
   3  13   2        600.21        559.45        55.19 o                         
   4  13   2        880.89        857.17        55.28 o                         
   5  13   2        794.13        803.01        40.53 o                         
   6  13   2          1.05         42.21        32.43 o                         
   7  13   2       1479.64       1587.81        62.09 o                         
   8  13   2       1117.24       1282.57        64.80 o                         
   9  13   2        133.78        133.97        42.00 o                         
  10  13   2        532.13        535.86        64.47 o                         
  11  13   2       1072.68        949.76       100.06 o                         
   3  14   2       1285.55       1406.53       112.79 o                         
   4  14   2         47.85         -9.44        67.83 o                         
   5  14   2        777.06        723.65        75.20 o                         
   6  14   2       1778.98       1717.43        95.30 o                         
   7  14   2        877.13        840.52        69.15 o                         
   8  14   2         11.29         86.28        56.07 o                         
   9  14   2        416.78        464.58        72.32 o                         
  10  14   2       1305.78       1082.20       181.52 o                         
  -7 -14   3        877.01        959.64        96.64 o                         
  -6 -14   3        813.96        901.82       138.11 o                         
  -5 -14   3         34.53         71.90        81.74 o                         
 -10 -13   3        183.78        211.49        62.56 o                         
  -9 -13   3        638.76        568.40        50.25 o                         
  -8 -13   3       1190.62       1153.99        56.66 o                         
  -7 -13   3        898.91        903.37        53.98 o                         
  -6 -13   3          2.25         48.89        33.66 o                         
  -5 -13   3        306.61        306.89        48.39 o                         
  -4 -13   3       1227.90       1425.96        76.49 o                         
  -3 -13   3        592.27        596.19        58.41 o                         
  -2 -13   3        167.12        210.65        57.32 o                         
  -1 -13   3        935.65        937.54        86.57 o                         
 -11 -12   3          2.08          0.57        56.27 o                         
 -10 -12   3       1379.99       1554.67        71.79 o                         
  -9 -12   3       1826.80       1841.30        73.83 o                         
  -8 -12   3        155.32        174.10        32.97 o                         
  -7 -12   3        215.86        165.43        31.14 o                         
  -6 -12   3        924.48       1067.06        43.58 o                         
  -5 -12   3        889.53       1010.96        45.34 o                         
  -4 -12   3         16.25         49.27        23.49 o                         
  -3 -12   3       1249.60       1334.91        75.64 o                         
  -2 -12   3       1321.82       1460.20        66.69 o                         
  -1 -12   3         61.14         40.46        43.05 o                         
   0 -12   3        410.18        436.17        67.58 o                         
   1 -12   3        869.78        792.46        66.26 o                         
 -12 -11   3        342.36        514.52        79.09 o                         
 -11 -11   3       1126.13       1017.68        74.98 o                         
 -10 -11   3       1475.00       1410.67        76.44 o                         
  -9 -11   3         82.29         79.69        31.58 o                         
  -8 -11   3       1260.14       1345.61        51.63 o                         
  -7 -11   3       1795.66       1746.15        54.62 o                         
  -6 -11   3        732.63        754.81        34.26 o                         
  -5 -11   3         44.63         60.27        20.92 o                         
  -4 -11   3       3530.24       3429.08        59.51 o                         
  -3 -11   3       2107.74       2038.21        48.20 o                         
  -2 -11   3         11.49         46.11        31.25 o                         
  -1 -11   3       1856.53       1914.75        66.78 o                         
   0 -11   3       2321.71       2302.58        72.50 o                         
   1 -11   3        435.50        504.75        41.61 o                         
   2 -11   3          5.52         17.34        39.82 o                         
   3 -11   3        635.18        739.47       115.97 o                         
 -12 -10   3       1049.56       1031.99        78.34 o                         
 -11 -10   3        412.25        455.53        62.78 o                         
 -10 -10   3         69.26         66.16        31.64 o                         
  -9 -10   3       1913.30       1920.42        64.74 o                         
  -8 -10   3       1145.70       1261.53        51.13 o                         
  -7 -10   3         25.53         35.19        22.09 o                         
  -6 -10   3       1910.54       1870.57        47.79 o                         
  -5 -10   3       2690.63       2753.71        51.91 o                         
  -4 -10   3        398.32        425.35        23.01 o                         
  -3 -10   3        108.49        130.63        17.35 o                         
  -2 -10   3       3645.44       3595.10        55.69 o                         
  -1 -10   3       1538.15       1561.95        47.73 o                         
   0 -10   3         41.52         46.93        21.68 o                         
   1 -10   3        514.79        522.51        42.60 o                         
   2 -10   3       1193.60       1129.98        52.30 o                         
   3 -10   3        466.60        465.68        38.80 o                         
   4 -10   3        100.84        124.77        44.37 o                         
 -13  -9   3        824.72        764.36       120.04 o                         
 -12  -9   3         29.81         22.46        49.28 o                         
 -11  -9   3        239.82        239.92        50.86 o                         
 -10  -9   3       1093.77       1060.68        44.48 o                         
  -9  -9   3       1289.63       1314.53        51.84 o                         
  -8  -9   3        425.29        469.55        30.47 o                         
  -7  -9   3       3815.35       3765.77        74.05 o                         
  -6  -9   3       1511.08       1564.26        44.76 o                         
  -5  -9   3        600.71        623.12        29.59 o                         
  -4  -9   3       1326.74       1334.10        34.24 o                         
  -3  -9   3       4317.03       4271.80        58.49 o                         
  -2  -9   3         93.55         87.86        14.14 o                         
  -1  -9   3        160.93        210.77        20.32 o                         
   0  -9   3       1315.51       1301.42        44.22 o                         
   1  -9   3        993.65       1034.26        44.37 o                         
   2  -9   3          8.45         13.78        19.30 o                         
   3  -9   3        286.89        375.13        37.78 o                         
   4  -9   3       1669.03       1714.89        60.71 o                         
   5  -9   3        146.22        172.44        35.37 o                         
 -13  -8   3         14.19        101.34        65.97 o                         
 -12  -8   3        886.58        882.73        53.80 o                         
 -11  -8   3        539.15        527.82        41.28 o                         
 -10  -8   3          1.37         22.13        21.71 o                         
  -9  -8   3        259.53        315.09        25.15 o                         
  -8  -8   3       2341.58       2407.03        51.32 o                         
  -7  -8   3       1432.17       1503.35        47.39 o                         
  -6  -8   3        318.22        322.14        22.27 o                         
  -5  -8   3       2059.47       2002.25        46.96 o                         
  -4  -8   3       2274.08       2208.33        41.00 o                         
  -3  -8   3         10.71          2.69        11.32 o                         
  -2  -8   3        432.74        432.21        20.76 o                         
  -1  -8   3       4368.50       4399.26        55.46 o                         
   0  -8   3       2731.66       2683.68        50.15 o                         
   1  -8   3        139.82        167.77        19.45 o                         
   2  -8   3       2168.25       2099.36        53.18 o                         
   3  -8   3       3644.10       3596.42        73.60 o                         
   4  -8   3        208.49        243.53        27.36 o                         
   5  -8   3       1189.63       1171.87        50.55 o                         
   6  -8   3       1229.80       1143.55        65.21 o                         
 -13  -7   3        889.27        939.12       119.05 o                         
 -12  -7   3        254.52        224.27        34.07 o                         
 -11  -7   3        370.48        393.95        36.61 o                         
 -10  -7   3       2309.65       2178.06        50.88 o                         
  -9  -7   3       1996.99       2010.56        45.22 o                         
  -8  -7   3         20.94         14.83        15.58 o                         
  -7  -7   3       3454.57       3544.50        56.66 o                         
  -6  -7   3       5387.97       5368.43        79.90 o                         
  -5  -7   3       1306.61       1243.96        34.86 o                         
  -4  -7   3         23.32         21.19        12.31 o                         
  -3  -7   3       2623.43       2722.09        45.15 o                         
  -2  -7   3       1276.54       1282.62        31.04 o                         
  -1  -7   3          4.73          1.99        10.42 o                         
   0  -7   3       1300.27       1311.92        32.64 o                         
   1  -7   3       5402.40       5417.71        70.25 o                         
   2  -7   3       3411.58       3423.00        58.77 o                         
   3  -7   3        109.28        121.80        16.62 o                         
   4  -7   3       2380.80       2366.52        50.08 o                         
   5  -7   3       1329.38       1267.38        33.79 o                         
   6  -7   3         31.72         81.79        18.48 o                         
   7  -7   3        327.68        336.98        27.46 o                         
 -13  -6   3        180.73        235.60        49.01 o                         
 -12  -6   3        515.53        502.60        40.32 o                         
 -11  -6   3       2224.42       2191.10        56.11 o                         
 -10  -6   3        389.42        393.61        24.67 o                         
  -9  -6   3         21.92         54.72        16.62 o                         
  -8  -6   3        952.94       1038.55        32.58 o                         
  -7  -6   3       2459.70       2380.35        42.23 o                         
  -6  -6   3        225.57        231.99        16.96 o                         
  -5  -6   3        832.46        732.44        26.99 o                         
  -4  -6   3       7400.57       7491.19        90.86 o                         
  -3  -6   3       3254.45       3202.18        46.87 o                         
  -2  -6   3        591.83        618.10        19.43 o                         
  -1  -6   3       3863.74       3813.88        48.48 o                         
   0  -6   3       5960.69       5938.52        64.69 o                         
   1  -6   3        344.78        350.12        19.03 o                         
   2  -6   3       1937.81       1855.76        33.75 o                         
   3  -6   3       2823.06       2812.07        40.87 o                         
   4  -6   3       1945.69       1957.55        34.40 o                         
   5  -6   3        290.83        290.81        20.15 o                         
   6  -6   3        699.86        729.63        27.53 o                         
   7  -6   3        550.93        562.77        29.75 o                         
   8  -6   3        154.58        201.14        76.67 o                         
 -13  -5   3        624.81        683.12        64.01 o                         
 -12  -5   3       1228.67       1178.52        67.08 o                         
 -11  -5   3        652.92        656.72        56.10 o                         
 -10  -5   3        701.85        743.16        33.03 o                         
  -9  -5   3       3370.48       3426.43        60.13 o                         
  -8  -5   3        294.63        314.58        20.13 o                         
  -7  -5   3        588.27        571.14        23.47 o                         
  -6  -5   3       5822.28       5856.37        69.47 o                         
  -5  -5   3       6609.11       6620.81        78.12 o                         
  -4  -5   3        979.02        900.06        23.57 o                         
  -3  -5   3         89.00         61.44         8.76 o                         
  -2  -5   3      20318.37      21744.66       208.62 o                         
  -1  -5   3       1975.88       1959.85        32.55 o                         
   0  -5   3        121.63        148.32         9.61 o                         
   1  -5   3       5826.48       5831.83        69.40 o                         
   2  -5   3       4531.25       4453.02        57.30 o                         
   3  -5   3         35.91         38.18         9.01 o                         
   4  -5   3       1474.78       1461.96        28.39 o                         
   5  -5   3       3528.89       3527.89        49.03 o                         
   6  -5   3        790.93        815.83        29.10 o                         
   7  -5   3        253.82        280.38        20.51 o                         
   8  -5   3        962.01        982.18        44.31 o                         
   9  -5   3        909.92        981.40       118.59 o                         
 -13  -4   3        391.17        389.20        68.57 o                         
 -12  -4   3         41.94         47.88        33.68 o                         
 -11  -4   3       1004.69       1038.69        53.21 o                         
 -10  -4   3       2632.35       2620.72        60.69 o                         
  -9  -4   3         12.42         47.66        19.26 o                         
  -8  -4   3        287.23        262.13        20.70 o                         
  -7  -4   3       4777.75       4768.71        69.97 o                         
  -6  -4   3       4613.25       4743.43        66.22 o                         
  -5  -4   3        194.91        174.43        12.34 o                         
  -4  -4   3       5397.37       5328.60        59.76 o                         
  -3  -4   3      25652.13      27425.33       260.49 o                         
  -2  -4   3         27.02         10.68         5.93 o                         
  -1  -4   3      13806.27      14519.92       148.09 o                         
   0  -4   3      13241.88      13572.06       131.27 o                         
   1  -4   3       2455.91       2490.18        35.66 o                         
   2  -4   3        306.20        295.60        13.47 o                         
   3  -4   3       2150.10       2067.47        33.21 o                         
   4  -4   3       7195.41       7411.76        84.25 o                         
   5  -4   3        382.24        379.82        17.22 o                         
   6  -4   3        811.38        788.14        23.46 o                         
   7  -4   3        821.47        790.21        51.20 o                         
   8  -4   3       1930.20       1849.63        44.32 o                         
   9  -4   3         45.22         32.97        51.36 o                         
  10  -4   3        418.33        477.58       133.96 o                         
 -13  -3   3        211.22         53.36       103.06 o                         
 -12  -3   3       1204.47       1184.85       104.62 o                         
 -11  -3   3        694.77        701.30        44.12 o                         
 -10  -3   3         86.46         83.98        22.43 o                         
  -9  -3   3       1163.71       1234.34        39.00 o                         
  -8  -3   3       1124.73       1071.51        33.65 o                         
  -7  -3   3        641.72        626.45        27.68 o                         
  -6  -3   3        902.00        885.83        27.73 o                         
  -5  -3   3       8785.55       8711.22       101.06 o                         
  -4  -3   3       6627.25       6526.15        74.90 o                         
  -3  -3   3       3032.42       3137.90        38.41 o                         
  -2  -3   3       8841.61       8751.73       141.37 o                         
  -1  -3   3       8971.06       9061.80       126.84 o                         
   0  -3   3        169.82        161.63         8.34 o                         
   1  -3   3       3676.81       3584.49        43.04 o                         
   2  -3   3      10843.11      11274.60       117.45 o                         
   3  -3   3       4492.19       4528.84        51.10 o                         
   4  -3   3         60.31         93.21        10.62 o                         
   5  -3   3       3942.91       3989.60        51.54 o                         
   6  -3   3       3496.28       3545.77        49.59 o                         
   7  -3   3        221.84        269.23        15.42 o                         
   8  -3   3       1842.67       1844.18        37.88 o                         
   9  -3   3       1475.54       1441.87        49.49 o                         
  10  -3   3        664.91        683.41        58.58 o                         
  11  -3   3          6.28        -76.87       121.54 o                         
 -12  -2   3         55.91         70.24        55.48 o                         
 -11  -2   3        127.83         80.97        35.30 o                         
 -10  -2   3       2385.01       2305.07        55.50 o                         
  -9  -2   3       1327.80       1277.46        39.59 o                         
  -8  -2   3        141.56        118.81        16.94 o                         
  -7  -2   3        759.63        760.49        27.25 o                         
  -6  -2   3       5202.99       5147.78        66.12 o                         
  -5  -2   3        432.91        540.28        21.08 o                         
  -4  -2   3       9659.07      10164.96       129.56 o                         
  -3  -2   3       4545.93       4302.96        54.18 o                         
  -2  -2   3      20092.25      20346.17       203.11 o                         
  -1  -2   3       1290.57       1348.58        27.66 o                         
   0  -2   3       5275.76       5210.19        53.88 o                         
   1  -2   3       1279.95       1172.53        18.46 o                         
   2  -2   3       1589.45       1590.23        22.01 o                         
   3  -2   3       2390.44       2424.58        32.14 o                         
   4  -2   3       6692.21       6651.12        73.01 o                         
   5  -2   3       7808.93       8073.97       115.45 o                         
   6  -2   3        550.16        550.61        17.97 o                         
   7  -2   3       1811.84       1893.79        34.55 o                         
   8  -2   3       1809.20       1809.86        36.37 o                         
   9  -2   3        411.67        425.02        22.28 o                         
  10  -2   3        256.29        265.74        26.40 o                         
  11  -2   3        838.55        771.14       120.32 o                         
 -12  -1   3        769.50        740.60        66.74 o                         
 -11  -1   3       1257.47       1211.30        70.23 o                         
 -10  -1   3          4.49         -6.69        24.07 o                         
  -9  -1   3        419.74        465.12        27.66 o                         
  -8  -1   3       3513.94       3535.22        57.99 o                         
  -7  -1   3       3792.36       3753.27        57.19 o                         
  -6  -1   3        508.42        567.73        23.76 o                         
  -5  -1   3       7693.18       7634.37        86.39 o                         
  -4  -1   3       7250.16       7451.81        77.61 o                         
  -3  -1   3       3561.26       3438.15        43.35 o                         
  -2  -1   3         17.43         19.53         7.37 o                         
  -1  -1   3      14939.90      15142.91       142.55 o                         
   0  -1   3       4329.04       4471.31        43.50 o                         
   1  -1   3         58.26         63.76         5.05 o                         
   2  -1   3       5981.47       5685.93       104.93 o                         
   3  -1   3       7943.74       7896.30       191.14 o                         
   4  -1   3       3542.51       3476.21        62.04 o                         
   5  -1   3        650.60        661.09        17.68 o                         
   6  -1   3       2197.18       2058.70        38.76 o                         
   7  -1   3       1479.71       1488.95        33.04 o                         
   8  -1   3        131.51        140.50        18.95 o                         
   9  -1   3        557.10        567.17        30.99 o                         
  10  -1   3       2117.55       2137.10        53.54 o                         
  11  -1   3        312.82        379.08        68.39 o                         
  12  -1   3         68.65        177.24       138.71 o                         
 -12   0   3        682.23        687.89        70.92 o                         
 -11   0   3         25.04         29.30        37.66 o                         
 -10   0   3        744.91        770.66        46.45 o                         
  -9   0   3       2710.90       2531.05        57.19 o                         
  -8   0   3        486.46        514.52        23.82 o                         
  -7   0   3        200.57        205.45        17.33 o                         
  -6   0   3       5622.93       5670.30        77.36 o                         
  -5   0   3       3922.20       3749.73        51.91 o                         
  -4   0   3       3311.34       3505.90        44.54 o                         
  -3   0   3       6718.87       6545.36        69.30 o                         
  -2   0   3       9908.04       9805.03        93.30 o                         
  -1   0   3        377.80        343.76        11.62 o                         
   0   0   3       3688.72       3524.25        40.34 o                         
   1   0   3      26511.46      27231.41       354.06 o                         
   2   0   3      31090.88      33436.95       419.06 o                         
   3   0   3       3867.94       4232.06        91.40 o                         
   4   0   3       7316.86       7281.78        81.34 o                         
   5   0   3       3426.02       3211.93        43.60 o                         
   6   0   3       2449.57       2430.50        68.27 o                         
   7   0   3       1046.87       1105.22        25.62 o                         
   8   0   3       1716.67       1750.39        36.73 o                         
   9   0   3       1783.32       1735.32        38.04 o                         
  10   0   3          1.41         -3.85        19.20 o                         
  11   0   3       1054.59       1057.38        45.08 o                         
  12   0   3       1187.16       1124.59        81.43 o                         
 -11   1   3        748.70        821.79        71.95 o                         
 -10   1   3        797.12        780.64        45.43 o                         
  -9   1   3         80.83         62.31        21.76 o                         
  -8   1   3       1402.90       1465.38        44.71 o                         
  -7   1   3       2405.50       2330.59        43.66 o                         
  -6   1   3        582.38        624.59        24.36 o                         
  -5   1   3       1670.90       1696.85        34.37 o                         
  -4   1   3      12543.01      12745.64       131.32 o                         
  -3   1   3       1287.47       1180.59        22.34 o                         
  -2   1   3         49.72         41.27         7.73 o                         
  -1   1   3       2546.69       2524.45        30.80 o                         
   0   1   3      10158.57      10423.07       100.87 o                         
   1   1   3         86.51         86.53         7.04 o                         
   2   1   3       5039.92       5519.18        73.70 o                         
   3   1   3       3152.33       3010.94        40.52 o                         
   4   1   3       3161.82       3086.80        37.72 o                         
   5   1   3        368.44        379.48        13.30 o                         
   6   1   3       4828.75       4850.01        68.33 o                         
   7   1   3        828.09        812.89        23.27 o                         
   8   1   3       2226.18       2222.88        40.68 o                         
   9   1   3          6.78         13.48        13.14 o                         
  10   1   3       1488.22       1561.08        40.42 o                         
  11   1   3       2826.15       2943.71        68.81 o                         
  12   1   3          6.55        -24.20        27.68 o                         
  13   1   3        310.96        267.76        71.79 o                         
 -11   2   3        259.86        263.99        60.64 o                         
 -10   2   3        180.15        173.04        37.36 o                         
  -9   2   3       1271.91       1314.79        57.65 o                         
  -8   2   3       1476.09       1503.57        41.19 o                         
  -7   2   3         58.25         57.83        16.42 o                         
  -6   2   3        273.18        303.62        18.22 o                         
  -5   2   3       2770.78       2742.21        42.76 o                         
  -4   2   3        335.97        325.88        16.93 o                         
  -3   2   3       5627.24       5644.88        66.94 o                         
  -2   2   3      10903.33      10956.34       105.58 o                         
  -1   2   3      10724.24      11149.71       111.42 o                         
   0   2   3       5494.29       5244.59        76.96 o                         
   1   2   3       2209.95       2365.44        30.05 o                         
   2   2   3      16554.46      18020.07       316.48 o                         
   3   2   3       3434.82       3627.60        59.43 o                         
   4   2   3       1032.65       1031.11        20.15 o                         
   5   2   3      13049.06      12942.39       142.66 o                         
   6   2   3       4537.72       4454.22        55.97 o                         
   7   2   3       1595.12       1625.42        31.02 o                         
   8   2   3        743.07        776.43        27.93 o                         
   9   2   3       2611.44       2615.29        48.28 o                         
  10   2   3       1419.01       1452.79        39.65 o                         
  11   2   3         61.50         55.67        25.82 o                         
  12   2   3        855.88        906.74        48.11 o                         
  13   2   3        370.07        438.07        43.21 o                         
 -10   3   3        627.99        627.45        51.99 o                         
  -9   3   3        385.12        468.96        34.73 o                         
  -8   3   3        513.25        544.57        32.44 o                         
  -7   3   3       3916.75       3864.55        60.72 o                         
  -6   3   3       3771.38       3957.11        57.99 o                         
  -5   3   3          4.31         16.97        11.70 o                         
  -4   3   3       2532.50       2573.29        39.93 o                         
  -3   3   3       7506.44       7339.80        83.54 o                         
  -2   3   3      10191.78      10543.56       115.60 o                         
  -1   3   3          4.46         -5.76         5.93 o                         
   0   3   3       8364.19       8448.97        87.85 o                         
   1   3   3       6577.57       6693.96        71.18 o                         
   2   3   3        167.91        190.51        12.14 o                         
   3   3   3       4249.66       4194.32        62.56 o                         
   4   3   3      12993.22      12773.55       169.34 o                         
   5   3   3       6324.61       6295.77        79.98 o                         
   6   3   3        158.48        150.38        10.10 o                         
   7   3   3       7353.57       7299.85        84.03 o                         
   8   3   3       3245.05       3173.81        45.15 o                         
   9   3   3        435.13        463.56        21.68 o                         
  10   3   3        874.18        876.54        34.57 o                         
  11   3   3       2315.99       2272.78        49.58 o                         
  12   3   3        185.35        194.83        26.68 o                         
  13   3   3        179.46        169.65        34.53 o                         
  -9   4   3        268.19        295.49        44.26 o                         
  -8   4   3       1368.93       1449.64        59.11 o                         
  -7   4   3        221.05        265.05        22.24 o                         
  -6   4   3        116.59         96.18        18.25 o                         
  -5   4   3         87.43         87.13        14.05 o                         
  -4   4   3       3608.54       3612.89        52.79 o                         
  -3   4   3         31.96         32.65        10.65 o                         
  -2   4   3        133.68        118.97        10.01 o                         
  -1   4   3       2674.22       2506.95        39.72 o                         
   0   4   3       8798.39       8898.33        94.02 o                         
   1   4   3       2851.53       3082.63        43.10 o                         
   2   4   3      15428.17      15680.76       162.47 o                         
   3   4   3       8946.05       9089.44        98.73 o                         
   4   4   3       2836.92       2862.66        38.32 o                         
   5   4   3       1508.28       1400.78        32.81 o                         
   6   4   3      16036.87      16293.60       199.10 o                         
   7   4   3       2114.04       2136.07        44.70 o                         
   8   4   3        112.67        139.23        16.11 o                         
   9   4   3       3076.07       3205.20        58.35 o                         
  10   4   3       1093.56       1086.45        37.66 o                         
  11   4   3         10.98          9.82        23.09 o                         
  12   4   3       1133.73        970.92        44.04 o                         
  13   4   3       1933.40       1939.69        64.93 o                         
  14   4   3        310.68         65.93       139.57 o                         
  -9   5   3        390.70        437.38        63.15 o                         
  -8   5   3        149.72        155.81        34.94 o                         
  -7   5   3        667.42        688.17        37.42 o                         
  -6   5   3       1379.18       1378.15        38.95 o                         
  -5   5   3       1111.72       1171.52        36.29 o                         
  -4   5   3        912.61        882.98        31.84 o                         
  -3   5   3       1330.87       1286.24        28.48 o                         
  -2   5   3       1745.31       1768.40        32.03 o                         
  -1   5   3        771.57        821.17        20.26 o                         
   0   5   3       3730.58       3959.83        54.49 o                         
   1   5   3       9349.66       9425.74       115.59 o                         
   2   5   3       7569.86       7686.96        88.70 o                         
   3   5   3          2.29          0.04         8.35 o                         
   4   5   3        752.00        625.28        19.81 o                         
   5   5   3       8500.66       8537.17       101.14 o                         
   6   5   3         27.84         38.36        11.30 o                         
   7   5   3       4625.22       4507.09        81.19 o                         
   8   5   3       6982.26       6992.15       104.09 o                         
   9   5   3       4122.61       4098.12        74.06 o                         
  10   5   3        318.99        347.91        26.59 o                         
  11   5   3       2075.00       2126.18        93.29 o                         
  12   5   3       1016.28        991.99        65.62 o                         
  13   5   3        167.79        149.81        38.02 o                         
  14   5   3        144.11        127.94        57.95 o                         
  -8   6   3        501.16        731.00       106.75 o                         
  -7   6   3       1096.06       1143.57        52.81 o                         
  -6   6   3        554.97        556.10        42.43 o                         
  -5   6   3       1252.98       1239.45        41.69 o                         
  -4   6   3       4382.88       4250.46        58.87 o                         
  -3   6   3        647.64        630.08        22.95 o                         
  -2   6   3        459.27        478.37        22.42 o                         
  -1   6   3       6699.69       6833.29        89.65 o                         
   0   6   3       9012.32       9253.08        99.97 o                         
   1   6   3       1653.16       1703.99        28.46 o                         
   2   6   3       3918.66       3978.61        49.05 o                         
   3   6   3       8379.51       8463.93        99.55 o                         
   4   6   3       1046.57        992.76        24.36 o                         
   5   6   3        101.69        102.49        11.97 o                         
   6   6   3       2062.60       1938.88        80.27 o                         
   7   6   3       4841.52       4785.44        76.11 o                         
   8   6   3        907.87        898.14        41.34 o                         
   9   6   3        452.00        456.38        27.74 o                         
  10   6   3        573.97        513.48        29.26 o                         
  11   6   3        849.76        844.07        43.69 o                         
  12   6   3        322.41        254.25        37.43 o                         
  13   6   3        808.43        855.38        63.06 o                         
  14   6   3        484.70        447.23        70.60 o                         
  -7   7   3         36.42        -25.25        51.84 o                         
  -6   7   3       1020.44        979.99        71.65 o                         
  -5   7   3       2201.73       2153.21        59.93 o                         
  -4   7   3        505.87        541.81        34.10 o                         
  -3   7   3       1003.07       1020.58        40.32 o                         
  -2   7   3       3265.22       3201.10        64.09 o                         
  -1   7   3       1757.07       1746.69        42.87 o                         
   0   7   3        121.34        124.68        16.46 o                         
   1   7   3       2652.76       2594.28        37.16 o                         
   2   7   3       7880.18       7976.89        90.05 o                         
   3   7   3        820.71        791.23        25.50 o                         
   4   7   3       3078.94       3019.61        53.26 o                         
   5   7   3       8607.19       8306.16       185.38 o                         
   6   7   3       1194.02       1151.95        28.15 o                         
   7   7   3       1194.68       1145.61        49.08 o                         
   8   7   3       2528.59       2482.78        62.42 o                         
   9   7   3       2801.03       2934.97        66.12 o                         
  10   7   3        173.37        171.87        27.29 o                         
  11   7   3        551.26        551.49        34.80 o                         
  12   7   3       1360.97       1389.61        74.50 o                         
  13   7   3        429.92        457.01        53.95 o                         
  14   7   3         11.72         27.90       126.72 o                         
  -6   8   3       1016.85        972.11        76.44 o                         
  -5   8   3         33.69         45.07        36.32 o                         
  -4   8   3       1563.27       1470.59        66.76 o                         
  -3   8   3       1834.67       1910.40        54.52 o                         
  -2   8   3          8.61         36.94        20.17 o                         
  -1   8   3       1007.49       1032.86        39.02 o                         
   0   8   3       3158.02       3097.61        58.91 o                         
   1   8   3        956.99        959.03        35.78 o                         
   2   8   3          0.24          9.27        12.40 o                         
   3   8   3       4619.22       4750.02        71.43 o                         
   4   8   3       3868.13       3701.15        59.73 o                         
   5   8   3        159.63        161.10        17.91 o                         
   6   8   3       1251.16       1216.94        33.08 o                         
   7   8   3       4770.93       4644.10        63.84 o                         
   8   8   3       1363.14       1423.45        47.10 o                         
   9   8   3         37.26         32.07        23.42 o                         
  10   8   3        859.69       1010.64        48.87 o                         
  11   8   3        895.64        933.60        50.19 o                         
  12   8   3        121.68        141.83        38.45 o                         
  13   8   3        502.52        586.43        65.45 o                         
  14   8   3        977.81        960.99       103.88 o                         
  -5   9   3        623.26        354.28       209.90 o                         
  -4   9   3       1260.65       1228.56        79.18 o                         
  -3   9   3          0.08        -32.03        32.03 o                         
  -2   9   3        395.13        435.72        33.33 o                         
  -1   9   3       3132.68       2980.40        84.24 o                         
   0   9   3         48.83         45.47        21.32 o                         
   1   9   3       1354.62       1230.35        43.46 o                         
   2   9   3       2628.13       2669.63        59.68 o                         
   3   9   3       4730.89       4695.74        77.00 o                         
   4   9   3          0.53         -0.60        16.25 o                         
   5   9   3       2074.33       2078.13        47.52 o                         
   6   9   3       1865.54       1836.87        43.83 o                         
   7   9   3        164.72        181.06        19.09 o                         
   8   9   3       1119.80       1128.64        34.69 o                         
   9   9   3       2861.93       2965.17        74.42 o                         
  10   9   3        739.19        726.65        78.75 o                         
  11   9   3        155.10        184.05        35.26 o                         
  12   9   3        646.93        638.79        70.31 o                         
  13   9   3       1201.18       1428.39       133.85 o                         
  14   9   3        169.04        328.98        85.98 o                         
  -4  10   3        275.89        394.08        61.40 o                         
  -3  10   3       1042.08        954.99        78.04 o                         
  -2  10   3       1099.48       1175.88        63.17 o                         
  -1  10   3          9.56         -9.13        40.54 o                         
   0  10   3       1905.91       2027.21        61.89 o                         
   1  10   3       2747.47       2648.94        68.73 o                         
   2  10   3        564.16        590.26        35.38 o                         
   3  10   3        602.97        551.96        23.81 o                         
   4  10   3       2622.24       2668.40        58.59 o                         
   5  10   3       2829.91       2833.94        62.30 o                         
   6  10   3        615.96        659.36        31.96 o                         
   7  10   3       2759.04       2719.33        54.21 o                         
   8  10   3       2911.13       2909.91        61.34 o                         
   9  10   3        484.99        520.33        37.42 o                         
  10  10   3        300.83        351.51        36.97 o                         
  11  10   3       2274.35       2300.31        84.48 o                         
  12  10   3        667.91        709.18        84.15 o                         
  13  10   3          7.37        142.92        76.44 o                         
  -2  11   3         80.84         31.51        61.51 o                         
  -1  11   3       1405.54       1626.61        91.40 o                         
   0  11   3       1198.35       1212.97        60.81 o                         
   1  11   3        119.38         68.10        30.43 o                         
   2  11   3        963.77        903.95        50.93 o                         
   3  11   3       1669.44       1751.99        60.07 o                         
   4  11   3          6.59         30.35        18.60 o                         
   5  11   3         74.04         58.88        23.31 o                         
   6  11   3       1056.94       1081.34        46.92 o                         
   7  11   3       2330.43       2359.54        56.28 o                         
   8  11   3          0.07         10.38        21.84 o                         
   9  11   3       1184.29       1251.29        46.35 o                         
  10  11   3       1646.83       1779.59        73.96 o                         
  11  11   3        249.88        323.08        51.10 o                         
  12  11   3         57.42        106.82        66.61 o                         
  13  11   3       1020.29        916.83       113.09 o                         
  -1  12   3        191.98        159.46        65.67 o                         
   0  12   3         96.54         35.98        65.18 o                         
   1  12   3       1515.15       1511.62        84.80 o                         
   2  12   3        868.18        826.62        52.45 o                         
   3  12   3         29.53         20.74        32.17 o                         
   4  12   3        483.06        493.79        44.73 o                         
   5  12   3       1501.41       1428.28        48.97 o                         
   6  12   3        910.44        894.61        40.59 o                         
   7  12   3         50.05         55.59        28.83 o                         
   8  12   3       1333.31       1355.02        59.56 o                         
   9  12   3       1722.59       1758.27        95.31 o                         
  10  12   3          1.08        -46.67        46.67 o                         
  11  12   3        661.60        665.07        80.66 o                         
  12  12   3        790.92        850.32       104.47 o                         
   1  13   3        337.55        405.85        75.38 o                         
   2  13   3        135.08        142.29        60.55 o                         
   3  13   3       1519.95       1507.29        95.01 o                         
   4  13   3        487.43        433.65        54.05 o                         
   5  13   3         43.95         27.71        25.73 o                         
   6  13   3        291.94        290.57        35.22 o                         
   7  13   3       1274.08       1413.73        71.51 o                         
   8  13   3        370.30        381.16        38.05 o                         
   9  13   3        217.37        171.50        44.33 o                         
  10  13   3       1313.87       1290.84       122.02 o                         
  11  13   3       1108.15       1097.25       152.67 o                         
   4  14   3        138.86        120.45        68.03 o                         
   5  14   3       2166.38       2186.27       116.81 o                         
   6  14   3       1010.73        869.26        63.89 o                         
   7  14   3         72.32         30.27        51.75 o                         
   8  14   3        739.22        749.97        66.66 o                         
   9  14   3        628.49        454.45        93.16 o                         
  10  14   3        502.17        572.57       117.06 o                         
  -9 -13   4       1056.46       1008.50       133.84 o                         
  -8 -13   4        502.14        621.35        51.06 o                         
  -7 -13   4        323.06        389.98        43.62 o                         
  -6 -13   4        532.00        511.07        45.08 o                         
  -5 -13   4        762.22        744.53        48.39 o                         
  -4 -13   4        642.57        715.45        86.11 o                         
  -3 -13   4          0.75        -24.04        54.75 o                         
  -2 -13   4        907.82        763.43        73.00 o                         
  -1 -13   4        983.03        875.80        97.23 o                         
 -11 -12   4        336.57        384.36        74.63 o                         
 -10 -12   4       1786.57       1786.17        87.57 o                         
  -9 -12   4        299.76        309.43        48.46 o                         
  -8 -12   4        283.76        270.39        36.67 o                         
  -7 -12   4       1150.36       1219.09        50.23 o                         
  -6 -12   4       1453.69       1355.56        49.94 o                         
  -5 -12   4        149.07        134.76        26.90 o                         
  -4 -12   4        549.86        543.67        32.39 o                         
  -3 -12   4       1353.90       1447.20        59.68 o                         
  -2 -12   4        248.04        265.13        62.30 o                         
  -1 -12   4        165.02        101.65        46.20 o                         
   0 -12   4        351.97        252.61        49.69 o                         
   1 -12   4        551.93        511.16        62.73 o                         
 -12 -11   4        749.24        487.97       143.85 o                         
 -11 -11   4       1408.91       1398.70        74.38 o                         
 -10 -11   4        117.43        154.43        41.15 o                         
  -9 -11   4        597.91        584.58        37.36 o                         
  -8 -11   4       1565.28       1465.97        60.88 o                         
  -7 -11   4        935.08        959.08        44.71 o                         
  -6 -11   4          5.27        -13.92        24.08 o                         
  -5 -11   4       1195.41       1240.28        44.02 o                         
  -4 -11   4       1315.93       1336.55        41.85 o                         
  -3 -11   4          6.66         37.13        19.70 o                         
  -2 -11   4       1806.19       1722.10        42.58 o                         
  -1 -11   4       2208.66       2156.82        76.58 o                         
   0 -11   4        255.03        298.87        37.01 o                         
   1 -11   4         11.49        -32.61        32.61 o                         
   2 -11   4        545.94        578.64        49.56 o                         
 -12 -10   4        532.38        503.79        73.64 o                         
 -11 -10   4        165.20        285.47        46.65 o                         
 -10 -10   4        932.02        958.66        48.34 o                         
  -9 -10   4       2310.49       2379.47        67.66 o                         
  -8 -10   4          5.45         26.89        27.17 o                         
  -7 -10   4         56.42        104.13        25.38 o                         
  -6 -10   4       2994.48       2880.45        61.50 o                         
  -5 -10   4       1817.77       1779.40        49.58 o                         
  -4 -10   4        590.56        639.75        26.85 o                         
  -3 -10   4       2263.11       2271.46        44.38 o                         
  -2 -10   4       5011.94       5113.24        72.18 o                         
  -1 -10   4        827.08        824.41        38.79 o                         
   0 -10   4         39.79         33.93        23.09 o                         
   1 -10   4       1233.93       1198.20        52.82 o                         
   2 -10   4       1199.42       1188.47        54.53 o                         
   3 -10   4         45.44         63.08        31.28 o                         
   4 -10   4        580.67        543.35       101.73 o                         
 -12  -9   4        533.93        552.06        59.74 o                         
 -11  -9   4        605.21        652.77        45.62 o                         
 -10  -9   4        439.57        439.08        40.90 o                         
  -9  -9   4          0.88          3.59        24.85 o                         
  -8  -9   4       1464.96       1421.51        48.02 o                         
  -7  -9   4       3519.94       3372.11        65.51 o                         
  -6  -9   4        673.19        705.11        42.39 o                         
  -5  -9   4        228.29        216.60        30.50 o                         
  -4  -9   4       3163.36       3185.36        55.11 o                         
  -3  -9   4       2567.80       2529.97        51.71 o                         
  -2  -9   4        317.19        327.45        19.51 o                         
  -1  -9   4        558.27        560.28        22.81 o                         
   0  -9   4       2187.68       2064.39        56.59 o                         
   1  -9   4        201.16        249.15        31.96 o                         
   2  -9   4        488.84        525.71        34.28 o                         
   3  -9   4       1393.58       1426.12        65.75 o                         
   4  -9   4        774.70        785.39        42.45 o                         
   5  -9   4         25.41         -1.29        31.17 o                         
 -13  -8   4        466.57        413.67       102.73 o                         
 -12  -8   4        792.56        922.89        61.98 o                         
 -11  -8   4         13.51         36.88        30.96 o                         
 -10  -8   4        267.99        289.41        26.87 o                         
  -9  -8   4       1488.19       1464.32        44.79 o                         
  -8  -8   4        414.25        438.19        25.07 o                         
  -7  -8   4         61.18         52.23        18.53 o                         
  -6  -8   4        643.50        663.49        30.03 o                         
  -5  -8   4       5086.08       5036.69        76.61 o                         
  -4  -8   4        585.57        597.74        25.67 o                         
  -3  -8   4        585.31        537.66        23.11 o                         
  -2  -8   4       1319.35       1305.19        31.34 o                         
  -1  -8   4       3011.73       2886.86        44.63 o                         
   0  -8   4        293.33        304.27        18.00 o                         
   1  -8   4       1786.62       1803.25        36.53 o                         
   2  -8   4       2645.95       2638.64        51.77 o                         
   3  -8   4        427.72        486.76        25.88 o                         
   4  -8   4        440.95        468.48        31.79 o                         
   5  -8   4       1721.19       1585.62        54.30 o                         
   6  -8   4        417.69        589.45        62.97 o                         
 -13  -7   4        667.19        648.95       108.58 o                         
 -12  -7   4          2.93         33.96        37.13 o                         
 -11  -7   4        873.54        924.09        45.76 o                         
 -10  -7   4       1713.40       1703.35        49.21 o                         
  -9  -7   4        315.23        334.19        24.32 o                         
  -8  -7   4        163.57        150.50        19.70 o                         
  -7  -7   4       3661.10       3636.31        56.13 o                         
  -6  -7   4       3882.79       3957.40        59.94 o                         
  -5  -7   4        760.15        829.88        42.21 o                         
  -4  -7   4       3130.18       3151.07        52.40 o                         
  -3  -7   4       2711.12       2733.43        42.28 o                         
  -2  -7   4         96.14         86.70        12.04 o                         
  -1  -7   4        339.09        356.06        18.54 o                         
   0  -7   4       6287.70       6294.53        77.29 o                         
   1  -7   4       5755.21       5765.50        71.12 o                         
   2  -7   4          1.14         -9.71         9.71 o                         
   3  -7   4       1350.97       1337.22        28.10 o                         
   4  -7   4       3099.77       3045.38        45.83 o                         
   5  -7   4        220.77        243.87        18.74 o                         
   6  -7   4        153.60        174.72        19.19 o                         
   7  -7   4        937.95        832.84        63.43 o                         
 -13  -6   4         44.63          9.73        51.87 o                         
 -12  -6   4       1461.73       1391.74        66.16 o                         
 -11  -6   4       1009.59        985.24        51.08 o                         
 -10  -6   4        329.29        318.13        26.25 o                         
  -9  -6   4       1062.76       1020.26        37.85 o                         
  -8  -6   4       6175.37       6057.11        78.26 o                         
  -7  -6   4          6.87         -6.74        13.48 o                         
  -6  -6   4        257.03        285.87        17.95 o                         
  -5  -6   4       5105.13       5242.56        68.37 o                         
  -4  -6   4       6230.19       6316.99        71.27 o                         
  -3  -6   4         69.70         86.25        11.25 o                         
  -2  -6   4       6254.90       6414.94        72.43 o                         
  -1  -6   4       5449.17       5448.94        63.87 o                         
   0  -6   4       3872.45       3874.81        49.70 o                         
   1  -6   4        660.77        648.29        21.72 o                         
   2  -6   4       4869.00       4797.09        62.12 o                         
   3  -6   4       2145.59       2174.68        34.31 o                         
   4  -6   4        188.20        207.80        15.21 o                         
   5  -6   4       1087.97       1101.41        28.18 o                         
   6  -6   4        624.02        569.64        24.00 o                         
   7  -6   4        187.41        260.74        33.74 o                         
   8  -6   4         38.07        167.68        65.63 o                         
 -13  -5   4       1236.61       1120.12        78.31 o                         
 -12  -5   4        696.86        665.86        49.24 o                         
 -11  -5   4         19.81         44.40        28.83 o                         
 -10  -5   4       2003.12       2049.34        50.87 o                         
  -9  -5   4       3971.46       3897.41        64.44 o                         
  -8  -5   4        921.05        934.25        33.16 o                         
  -7  -5   4        395.70        408.90        22.36 o                         
  -6  -5   4       4819.30       4756.07        64.23 o                         
  -5  -5   4       2362.14       2428.62        40.55 o                         
  -4  -5   4       1224.26       1305.45        26.31 o                         
  -3  -5   4       6377.71       6233.11        82.87 o                         
  -2  -5   4       2263.48       2215.65        31.07 o                         
  -1  -5   4        108.66        108.85        10.18 o                         
   0  -5   4       1622.76       1475.35        25.25 o                         
   1  -5   4       4092.09       4069.82        53.52 o                         
   2  -5   4        816.71        831.94        21.18 o                         
   3  -5   4        627.13        639.56        19.00 o                         
   4  -5   4       1669.94       1621.81        28.90 o                         
   5  -5   4       1299.51       1315.20        29.99 o                         
   6  -5   4         75.99         75.54        11.96 o                         
   7  -5   4        682.27        732.00        38.42 o                         
   8  -5   4       1269.49       1442.74        87.63 o                         
   9  -5   4        445.21        459.90        83.16 o                         
 -13  -4   4         44.84        135.62        58.31 o                         
 -12  -4   4        206.52        227.97        41.75 o                         
 -11  -4   4       1565.94       1584.95       105.77 o                         
 -10  -4   4        867.15        859.23        41.87 o                         
  -9  -4   4        193.37        227.26        22.77 o                         
  -8  -4   4       2593.68       2552.88        49.80 o                         
  -7  -4   4       4641.83       4514.84        73.31 o                         
  -6  -4   4          4.89          9.37        12.74 o                         
  -5  -4   4       2223.35       2182.51        38.23 o                         
  -4  -4   4      11573.30      11877.99       116.56 o                         
  -3  -4   4       6996.54       7274.56        80.15 o                         
  -2  -4   4        824.05        785.11        18.27 o                         
  -1  -4   4      14429.86      15203.77       228.53 o                         
   0  -4   4       5509.39       5312.36        62.18 o                         
   1  -4   4          1.14          6.68         6.20 o                         
   2  -4   4       7356.03       7599.87        86.01 o                         
   3  -4   4       1136.89       1057.67        21.15 o                         
   4  -4   4       1129.77       1121.08        21.77 o                         
   5  -4   4        273.90        281.16        13.79 o                         
   6  -4   4       2192.95       2180.40        44.53 o                         
   7  -4   4        371.22        383.84        35.49 o                         
   8  -4   4        529.74        693.97        66.58 o                         
   9  -4   4        901.55        745.20        85.95 o                         
  10  -4   4        475.14        514.43       113.72 o                         
 -12  -3   4        831.14        705.12        78.34 o                         
 -11  -3   4         68.71         59.77        36.47 o                         
 -10  -3   4       1213.38       1233.58        44.41 o                         
  -9  -3   4       2339.85       2284.51        50.37 o                         
  -8  -3   4        594.83        651.84        30.38 o                         
  -7  -3   4        254.69        235.48        19.44 o                         
  -6  -3   4       5687.49       5797.12        73.68 o                         
  -5  -3   4       6547.43       6636.46        83.07 o                         
  -4  -3   4       1302.41       1382.11        29.60 o                         
  -3  -3   4        206.55        161.47        12.06 o                         
  -2  -3   4      11856.75      12567.79       117.81 o                         
  -1  -3   4       1205.24       1101.51        24.09 o                         
   0  -3   4        173.62        170.32         9.10 o                         
   1  -3   4      17597.09      18032.50       170.05 o                         
   2  -3   4      15050.44      15727.01       159.05 o                         
   3  -3   4        162.34        161.27         8.25 o                         
   4  -3   4        861.82        893.47        27.68 o                         
   5  -3   4       3648.30       3663.58        71.92 o                         
   6  -3   4       1349.76       1287.87        64.38 o                         
   7  -3   4         69.27         97.34        36.52 o                         
   8  -3   4       2646.03       2781.17       125.66 o                         
   9  -3   4        781.40        874.31        87.41 o                         
  10  -3   4        143.61        199.63        77.50 o                         
  11  -3   4         99.63        130.94       120.06 o                         
 -12  -2   4        103.63         44.19        76.50 o                         
 -11  -2   4        914.05       1005.22        53.87 o                         
 -10  -2   4        935.20       1010.71        48.08 o                         
  -9  -2   4        202.89        211.07        23.15 o                         
  -8  -2   4        681.69        755.13        33.68 o                         
  -7  -2   4       3918.98       3822.43        58.45 o                         
  -6  -2   4       2073.07       2031.24        41.24 o                         
  -5  -2   4       1250.12       1241.96        27.09 o                         
  -4  -2   4      15340.98      16174.70       152.84 o                         
  -3  -2   4       6841.98       6773.10        70.57 o                         
  -2  -2   4       2153.29       2150.39        30.33 o                         
  -1  -2   4       1755.88       1713.46        30.49 o                         
   0  -2   4       3267.50       3010.68        38.25 o                         
   1  -2   4       8393.16       8553.71        90.22 o                         
   2  -2   4       1759.71       1828.69        25.97 o                         
   3  -2   4      11826.11      12117.26       212.46 o                         
   4  -2   4       2665.12       2599.29        59.86 o                         
   5  -2   4        442.39        422.65        57.02 o                         
   6  -2   4        562.30        674.07        47.84 o                         
   7  -2   4       2384.97       2482.30        86.75 o                         
   8  -2   4        791.59       1004.90        71.35 o                         
   9  -2   4        141.86        113.57        48.56 o                         
  10  -2   4       1721.68       1752.57       134.69 o                         
  11  -2   4        587.55        511.95       100.13 o                         
 -12  -1   4       1050.72       1091.27        91.56 o                         
 -11  -1   4        366.60        351.76        47.09 o                         
 -10  -1   4        298.05        268.29        33.18 o                         
  -9  -1   4        992.61       1036.04        40.77 o                         
  -8  -1   4       1873.62       1735.28        43.09 o                         
  -7  -1   4        401.97        386.97        20.30 o                         
  -6  -1   4       1316.97       1237.99        31.41 o                         
  -5  -1   4       9469.51       9450.81        99.04 o                         
  -4  -1   4        404.92        325.31        15.06 o                         
  -3  -1   4       1229.46       1235.94        23.12 o                         
  -2  -1   4       2381.12       2261.27        30.73 o                         
  -1  -1   4        599.78        535.89        13.75 o                         
   0  -1   4       9881.30       9831.54       102.13 o                         
   1  -1   4       3715.95       3792.39        41.36 o                         
   2  -1   4      13767.36      14449.15       174.93 o                         
   3  -1   4       4556.80       4300.69       120.97 o                         
   4  -1   4        991.27        960.63        40.13 o                         
   5  -1   4       2351.15       2344.81        79.15 o                         
   6  -1   4       4232.77       4102.73       100.77 o                         
   7  -1   4        630.28        650.96        23.95 o                         
   8  -1   4        303.31        352.74        34.49 o                         
   9  -1   4       1088.34       1106.59        39.61 o                         
  10  -1   4        513.20        545.37        37.58 o                         
  11  -1   4         14.55         40.02        84.26 o                         
  12  -1   4        366.06        342.71       105.09 o                         
 -11   0   4        410.33        316.10        56.96 o                         
 -10   0   4       1637.03       1695.93        76.09 o                         
  -9   0   4       1147.93       1150.44        41.69 o                         
  -8   0   4        121.62        124.66        18.63 o                         
  -7   0   4       3411.83       3376.25        56.39 o                         
  -6   0   4       6306.49       6441.60        77.24 o                         
  -5   0   4        505.33        520.15        20.69 o                         
  -4   0   4       5231.55       5265.95        61.76 o                         
  -3   0   4       3701.70       3403.67        42.70 o                         
  -2   0   4       2507.47       2526.00        37.42 o                         
  -1   0   4        391.03        358.86        13.26 o                         
   0   0   4       1114.10       1040.92        18.66 o                         
   1   0   4        806.18        993.32        16.68 o                         
   2   0   4      76987.62      82489.36       796.11 o                         
   3   0   4       7851.24       7968.31       174.86 o                         
   4   0   4       4054.46       3605.80        99.60 o                         
   5   0   4       1370.80       1302.72        24.92 o                         
   6   0   4       1369.17       1449.76        24.37 o                         
   7   0   4        951.79        958.60        21.43 o                         
   8   0   4       1736.04       1719.03        33.26 o                         
   9   0   4        521.95        509.05        37.43 o                         
  10   0   4        543.95        545.74        37.14 o                         
  11   0   4       2048.24       1949.80        51.75 o                         
  12   0   4        650.03        674.36        76.36 o                         
 -11   1   4       1109.74       1019.11        87.53 o                         
 -10   1   4        145.86         94.82        35.12 o                         
  -9   1   4        192.51        219.46        27.80 o                         
  -8   1   4       2022.45       2077.96        47.34 o                         
  -7   1   4       1923.54       1909.10        41.70 o                         
  -6   1   4         17.19         20.87        14.36 o                         
  -5   1   4       4615.26       4715.10        60.87 o                         
  -4   1   4       6874.21       6710.50        74.58 o                         
  -3   1   4         65.86         66.17         8.92 o                         
  -2   1   4       3886.34       3812.53        47.85 o                         
  -1   1   4       8711.18       8707.46       103.68 o                         
   0   1   4        712.21        690.91        15.58 o                         
   1   1   4       4515.65       4691.43        50.86 o                         
   2   1   4      41083.05      42845.98       412.65 o                         
   3   1   4       3175.42       2922.11        38.83 o                         
   4   1   4        558.23        496.12        13.54 o                         
   5   1   4       2826.92       2781.34        42.66 o                         
   6   1   4       5297.32       5222.32        93.93 o                         
   7   1   4       1487.98       1432.01        25.99 o                         
   8   1   4         79.33        100.52        11.54 o                         
   9   1   4       1821.40       1806.69        36.28 o                         
  10   1   4       2141.43       2136.54        42.70 o                         
  11   1   4        620.51        695.40        33.68 o                         
  12   1   4        160.89        105.19        25.71 o                         
  13   1   4        903.86        917.47        70.95 o                         
 -10   2   4        640.22        600.59        51.97 o                         
  -9   2   4       1024.81       1089.95        50.04 o                         
  -8   2   4        310.32        298.81        23.99 o                         
  -7   2   4       1459.68       1425.32        38.68 o                         
  -6   2   4       1221.91       1172.47        32.77 o                         
  -5   2   4        140.13        137.39        13.84 o                         
  -4   2   4        132.13        136.26        12.27 o                         
  -3   2   4       3983.51       3881.21        49.20 o                         
  -2   2   4      13231.24      13546.62       129.43 o                         
  -1   2   4       7641.43       8298.08        92.70 o                         
   0   2   4         79.68         70.78         8.34 o                         
   1   2   4       2219.62       2084.62        27.72 o                         
   2   2   4       2118.26       2176.03        31.35 o                         
   3   2   4        868.41        883.86        19.79 o                         
   4   2   4      12857.95      12979.42       132.85 o                         
   5   2   4       8338.55       8416.33        97.38 o                         
   6   2   4       2715.02       2705.83        38.24 o                         
   7   2   4       1258.45       1249.33        24.57 o                         
   8   2   4       2896.97       2932.98        42.99 o                         
   9   2   4       1475.05       1462.87        34.05 o                         
  10   2   4         63.79         61.13        16.70 o                         
  11   2   4       1102.83        994.19        34.15 o                         
  12   2   4        975.86       1052.31        46.56 o                         
  13   2   4        103.56         98.59        42.30 o                         
 -10   3   4        494.21        525.57        60.95 o                         
  -9   3   4          0.34         -3.15        32.27 o                         
  -8   3   4       1089.86       1050.85        46.72 o                         
  -7   3   4       1823.08       1932.07        45.31 o                         
  -6   3   4       1295.00       1307.55        35.79 o                         
  -5   3   4        455.07        508.36        22.65 o                         
  -4   3   4       3545.13       3433.70        51.90 o                         
  -3   3   4       3214.50       3192.54        50.33 o                         
  -2   3   4       1010.73       1101.94        23.96 o                         
  -1   3   4       6317.71       6243.46        66.97 o                         
   0   3   4      16333.67      17038.37       175.27 o                         
   1   3   4       1355.51       1297.83        31.94 o                         
   2   3   4       1413.25       1321.59        26.44 o                         
   3   3   4       9628.22       9361.61       116.58 o                         
   4   3   4       3051.09       2806.64        36.77 o                         
   5   3   4        348.18        346.35        13.84 o                         
   6   3   4       2188.53       2097.85        38.07 o                         
   7   3   4       8630.50       8564.40       122.26 o                         
   8   3   4       2299.61       2297.41        40.77 o                         
   9   3   4        664.21        670.27        23.24 o                         
  10   3   4       1378.33       1345.83        36.68 o                         
  11   3   4        762.95        737.95        30.50 o                         
  12   3   4          5.91          6.93        22.86 o                         
  13   3   4        509.61        480.11        38.31 o                         
  -9   4   4        650.70        566.65        57.09 o                         
  -8   4   4       1027.49       1091.09        57.49 o                         
  -7   4   4          4.90        -14.98        24.43 o                         
  -6   4   4       2343.21       2232.43        48.86 o                         
  -5   4   4       1860.88       1913.74        40.32 o                         
  -4   4   4       5418.96       5307.30        74.63 o                         
  -3   4   4        520.42        493.28        19.90 o                         
  -2   4   4       4502.98       4288.33        54.61 o                         
  -1   4   4      11364.53      12198.45       125.86 o                         
   0   4   4       2462.02       2719.81        36.84 o                         
   1   4   4      12970.67      13862.44       138.74 o                         
   2   4   4      13004.84      13183.80       131.85 o                         
   3   4   4       1310.03       1308.63        27.18 o                         
   4   4   4       2826.25       2821.91        37.56 o                         
   5   4   4       4000.22       3800.26        61.31 o                         
   6   4   4       7199.26       6913.40        95.90 o                         
   7   4   4        159.76        154.71        15.45 o                         
   8   4   4       2397.51       2345.89        48.99 o                         
   9   4   4       2107.80       2118.10        48.04 o                         
  10   4   4        223.45        227.49        21.30 o                         
  11   4   4        969.18        910.99        31.71 o                         
  12   4   4        813.16        858.91        34.81 o                         
  13   4   4        636.42        639.39        48.23 o                         
  14   4   4         32.43        -21.98        47.40 o                         
  -8   5   4         88.86         71.63        37.79 o                         
  -7   5   4        862.13        881.98        49.90 o                         
  -6   5   4        817.75        871.66        35.83 o                         
  -5   5   4        598.41        543.31        25.09 o                         
  -4   5   4       1499.48       1497.33        34.96 o                         
  -3   5   4        901.81        910.78        31.51 o                         
  -2   5   4        497.22        512.51        20.47 o                         
  -1   5   4        766.98        692.44        20.85 o                         
   0   5   4       7061.37       7305.31        86.46 o                         
   1   5   4       2073.65       1753.36        33.18 o                         
   2   5   4        809.78        799.15        22.10 o                         
   3   5   4       5319.47       5616.57        69.83 o                         
   4   5   4       3931.50       3875.90        49.50 o                         
   5   5   4       3820.16       3946.00        56.87 o                         
   6   5   4        421.91        429.76        23.21 o                         
   7   5   4       8012.93       7977.15       112.43 o                         
   8   5   4       3456.09       3445.74        63.74 o                         
   9   5   4         44.81         53.08        18.16 o                         
  10   5   4       3166.23       3211.32        65.46 o                         
  11   5   4       3350.21       3197.56        64.64 o                         
  12   5   4         37.10        145.59        32.83 o                         
  13   5   4         61.10         17.62        56.11 o                         
  14   5   4        826.78        715.93        76.59 o                         
  -8   6   4        467.73        245.37        69.11 o                         
  -7   6   4        369.91        302.57        46.69 o                         
  -6   6   4          5.71         32.88        24.34 o                         
  -5   6   4       1343.60       1316.22        38.97 o                         
  -4   6   4       2425.98       2374.63        74.21 o                         
  -3   6   4        219.91        190.00        21.91 o                         
  -2   6   4       5922.88       5627.57        79.27 o                         
  -1   6   4       6020.57       6146.02        84.54 o                         
   0   6   4       2832.19       2826.42        52.86 o                         
   1   6   4        113.41         98.08        11.91 o                         
   2   6   4       2289.55       2297.45        35.20 o                         
   3   6   4       3176.87       3217.22        46.68 o                         
   4   6   4          0.58          0.08         9.96 o                         
   5   6   4       4083.03       4164.99        54.71 o                         
   6   6   4       3067.72       2977.11        41.49 o                         
   7   6   4       1083.17       1055.00        40.56 o                         
   8   6   4        180.45        200.26        22.36 o                         
   9   6   4       3841.04       3988.42       121.44 o                         
  10   6   4       2823.16       2810.91        63.62 o                         
  11   6   4         74.32        136.29        26.03 o                         
  12   6   4         10.62         13.37        30.59 o                         
  13   6   4       1386.31       1347.72        74.12 o                         
  14   6   4        255.55        300.31        62.83 o                         
  -7   7   4        756.94        644.77        72.82 o                         
  -6   7   4       1343.11       1246.03        56.35 o                         
  -5   7   4        929.02        857.00        64.39 o                         
  -4   7   4        148.86        112.61        22.15 o                         
  -3   7   4       3616.27       3603.04       120.91 o                         
  -2   7   4       1977.70       1960.15        47.83 o                         
  -1   7   4          3.02         18.91        16.21 o                         
   0   7   4       1965.77       1970.03        32.66 o                         
   1   7   4       3242.43       3232.62        45.94 o                         
   2   7   4       1201.96       1201.49        27.41 o                         
   3   7   4         14.09         15.68        10.43 o                         
   4   7   4       4083.62       4117.20        69.35 o                         
   5   7   4       4323.59       4327.25        63.74 o                         
   6   7   4        174.56        198.46        16.89 o                         
   7   7   4       1954.19       1988.95        51.46 o                         
   8   7   4       2227.45       2267.33        55.90 o                         
   9   7   4       1607.90       1668.78        55.26 o                         
  10   7   4         58.71         92.33        23.09 o                         
  11   7   4        248.26        326.59        29.02 o                         
  12   7   4        897.69        967.38        59.59 o                         
  13   7   4          7.41         32.23        40.83 o                         
  14   7   4        240.54        277.85        69.36 o                         
  -6   8   4        175.87        117.61       125.60 o                         
  -5   8   4        832.24        813.70        70.76 o                         
  -4   8   4       2742.48       2644.81        84.81 o                         
  -3   8   4       1064.92       1013.69        48.85 o                         
  -2   8   4        341.25        290.59        40.69 o                         
  -1   8   4       2593.96       2650.32        57.13 o                         
   0   8   4       3267.44       3233.21        62.14 o                         
   1   8   4         30.45         24.77        16.22 o                         
   2   8   4        879.76        866.61        26.33 o                         
   3   8   4       4154.52       4113.33        61.03 o                         
   4   8   4        923.86        930.98        31.29 o                         
   5   8   4        998.22        960.69        33.56 o                         
   6   8   4       3314.06       3359.18        66.71 o                         
   7   8   4       2250.32       2224.57        41.01 o                         
   8   8   4         22.62         47.41        19.75 o                         
   9   8   4        633.69        670.69        46.67 o                         
  10   8   4       1368.29       1472.04        59.18 o                         
  11   8   4        688.25        671.74        58.39 o                         
  12   8   4        447.09        476.21        47.97 o                         
  13   8   4       1288.35       1331.82       117.26 o                         
  14   8   4       1048.45       1289.37       193.47 o                         
  -5   9   4        375.52        350.63        64.64 o                         
  -4   9   4        124.80        193.38        54.26 o                         
  -3   9   4        487.22        402.79        49.68 o                         
  -2   9   4        592.48        736.12        49.60 o                         
  -1   9   4        544.40        509.68        33.57 o                         
   0   9   4        280.87        316.80        27.68 o                         
   1   9   4       3378.82       3434.30        66.85 o                         
   2   9   4       2028.28       1963.86        42.27 o                         
   3   9   4        120.50        133.33        16.08 o                         
   4   9   4       2102.22       2172.11        48.90 o                         
   5   9   4       4681.06       4785.70        79.47 o                         
   6   9   4        190.40        193.86        21.59 o                         
   7   9   4        218.19        254.51        21.04 o                         
   8   9   4       2471.80       2437.09        50.84 o                         
   9   9   4       2550.27       2674.25        66.92 o                         
  10   9   4          5.67         24.11        29.53 o                         
  11   9   4        395.30        445.45        40.05 o                         
  12   9   4        748.69        739.26        75.76 o                         
  13   9   4        426.49        499.44        73.34 o                         
  14   9   4         76.06         11.08        75.23 o                         
  -4  10   4        615.95        360.32        90.83 o                         
  -3  10   4        539.60        354.76        76.53 o                         
  -2  10   4         33.51         98.33        43.91 o                         
  -1  10   4        365.59        386.88        42.72 o                         
   0  10   4       2315.10       2343.05        81.75 o                         
   1  10   4       1294.93       1225.02        71.76 o                         
   2  10   4         51.06         44.76        23.50 o                         
   3  10   4       1796.35       1751.59        41.21 o                         
   4  10   4       2196.70       2097.68        48.06 o                         
   5  10   4         56.39         41.08        21.01 o                         
   6  10   4         38.43         37.43        22.02 o                         
   7  10   4       2881.68       2936.59        56.77 o                         
   8  10   4        792.88        919.83        39.56 o                         
   9  10   4        170.91        184.76        32.77 o                         
  10  10   4       1127.41       1293.28        60.52 o                         
  11  10   4       2860.44       2803.21        88.79 o                         
  12  10   4        127.23        178.99        52.47 o                         
  13  10   4        318.52        192.71        77.27 o                         
  -2  11   4        556.10        480.26        78.89 o                         
  -1  11   4       1245.31       1250.81        77.03 o                         
   0  11   4        348.36        313.92        60.61 o                         
   1  11   4        908.60        925.48        49.74 o                         
   2  11   4       2540.86       2493.33        82.74 o                         
   3  11   4       1765.75       1575.02        62.06 o                         
   4  11   4        501.40        541.95        32.71 o                         
   5  11   4       1739.91       1709.68        49.31 o                         
   6  11   4       1299.50       1273.07        50.83 o                         
   7  11   4        449.46        461.73        33.29 o                         
   8  11   4        531.08        538.46        31.18 o                         
   9  11   4       2975.41       2863.86        63.49 o                         
  10  11   4       1359.81       1380.26        66.84 o                         
  11  11   4         50.42         -0.29        43.56 o                         
  12  11   4        534.38        576.24        76.32 o                         
  13  11   4        810.90        785.43       110.68 o                         
  -1  12   4          1.68          2.00        65.79 o                         
   0  12   4        452.31        489.38        99.35 o                         
   1  12   4       1451.32       1422.63       119.48 o                         
   2  12   4         73.32         81.68        42.86 o                         
   3  12   4        283.00        314.43        45.99 o                         
   4  12   4       1231.76       1293.85        66.07 o                         
   5  12   4        653.43        590.52        35.32 o                         
   6  12   4          0.32        -19.35        28.76 o                         
   7  12   4        777.81        816.03        39.06 o                         
   8  12   4       2003.24       1999.46        61.27 o                         
   9  12   4        349.48        465.83        34.20 o                         
  10  12   4        697.96        713.70        55.99 o                         
  11  12   4       1501.91       1548.93       111.07 o                         
  12  12   4        410.03        323.25       138.67 o                         
   1  13   4          8.70        -69.09        69.09 o                         
   2  13   4        690.87        580.92       115.91 o                         
   3  13   4       1623.98       1741.53       103.60 o                         
   4  13   4         45.62          6.52        44.29 o                         
   5  13   4        230.72        181.81        32.08 o                         
   6  13   4        649.75        662.03        39.81 o                         
   7  13   4        834.41        861.85        47.94 o                         
   8  13   4          1.45         50.00        36.44 o                         
   9  13   4       1280.75       1448.76        73.36 o                         
  10  13   4       1354.24       1175.69        77.55 o                         
  11  13   4        428.26        566.81        89.91 o                         
   4  14   4        430.50        433.87       106.89 o                         
   5  14   4       1970.40       1824.26       138.41 o                         
   6  14   4        102.23        142.15        54.37 o                         
   7  14   4        200.43        111.00        43.43 o                         
   8  14   4       1311.71       1206.41       105.39 o                         
   9  14   4        261.31        551.71       102.59 o                         
  10  14   4          6.20       -139.57       139.57 o                         
  -9 -13   5        748.99        711.53       166.11 o                         
  -8 -13   5         74.73        114.22        56.20 o                         
  -7 -13   5         86.97         68.46        62.59 o                         
  -6 -13   5       1661.70       1805.95       156.46 o                         
  -5 -13   5        520.61        569.29        65.50 o                         
  -4 -13   5         33.08        -41.62        48.00 o                         
  -3 -13   5        552.24        587.75       131.43 o                         
  -2 -13   5       1199.37       1273.14       125.08 o                         
 -10 -12   5        840.44        841.69        88.20 o                         
  -9 -12   5          4.79          0.07        42.50 o                         
  -8 -12   5        874.63        892.23        46.69 o                         
  -7 -12   5       1376.53       1284.89        62.79 o                         
  -6 -12   5        359.10        338.45        34.90 o                         
  -5 -12   5         45.84         87.25        26.62 o                         
  -4 -12   5        804.97        835.59        49.65 o                         
  -3 -12   5       1216.27       1132.90        60.60 o                         
  -2 -12   5         11.87        -27.27        38.83 o                         
  -1 -12   5        600.83        670.50        55.75 o                         
   0 -12   5        546.22        452.45        59.78 o                         
 -11 -11   5        277.43        314.13        79.69 o                         
 -10 -11   5        215.92        193.53        42.99 o                         
  -9 -11   5       1409.48       1357.25        56.51 o                         
  -8 -11   5        562.45        524.38        39.32 o                         
  -7 -11   5          7.33         23.44        28.84 o                         
  -6 -11   5        658.58        655.01        34.21 o                         
  -5 -11   5       1228.23       1207.62        44.55 o                         
  -4 -11   5        108.69        118.51        23.13 o                         
  -3 -11   5          5.17         12.69        20.70 o                         
  -2 -11   5       1828.07       1879.79        46.65 o                         
  -1 -11   5       1147.58       1206.37        74.79 o                         
   0 -11   5         29.65         33.20        31.92 o                         
   1 -11   5        464.47        448.46        43.88 o                         
   2 -11   5       1094.56       1088.39        61.48 o                         
 -12 -10   5          5.15        121.65        69.32 o                         
 -11 -10   5       1299.75       1393.85        84.55 o                         
 -10 -10   5       1567.14       1608.91        66.97 o                         
  -9 -10   5       1362.10       1393.60        66.84 o                         
  -8 -10   5        163.56        147.26        28.04 o                         
  -7 -10   5        640.76        696.47        33.43 o                         
  -6 -10   5       1464.59       1460.42        53.41 o                         
  -5 -10   5         39.05         40.32        20.62 o                         
  -4 -10   5       2058.62       1990.58        43.66 o                         
  -3 -10   5       2119.16       2099.06        43.85 o                         
  -2 -10   5       1331.52       1250.40        38.50 o                         
  -1 -10   5        293.44        301.87        23.26 o                         
   0 -10   5       1313.33       1213.48        49.78 o                         
   1 -10   5        992.43       1051.82        50.81 o                         
   2 -10   5         36.38         72.39        46.46 o                         
   3 -10   5        474.90        449.54        66.18 o                         
   4 -10   5        778.29        809.42        56.81 o                         
 -12  -9   5       1225.91       1342.72       122.45 o                         
 -11  -9   5        290.64        317.29        37.67 o                         
 -10  -9   5        115.78        119.66        30.52 o                         
  -9  -9   5        268.67        309.02        29.99 o                         
  -8  -9   5       1604.90       1659.06        58.57 o                         
  -7  -9   5       2045.92       1884.72        49.63 o                         
  -6  -9   5        136.73        149.36        22.05 o                         
  -5  -9   5       4265.64       4177.61        68.90 o                         
  -4  -9   5       4238.50       4190.31        67.15 o                         
  -3  -9   5       1035.03       1001.87        31.69 o                         
  -2  -9   5       1924.04       1886.33        40.44 o                         
  -1  -9   5       4643.93       4543.62        63.03 o                         
   0  -9   5       1973.41       1962.00        41.63 o                         
   1  -9   5         23.64          6.15        18.24 o                         
   2  -9   5       2008.37       2062.42        57.87 o                         
   3  -9   5       1262.45       1279.31        53.61 o                         
   4  -9   5          5.89          7.70        27.80 o                         
   5  -9   5        278.92        272.02        33.22 o                         
 -12  -8   5        170.17        186.77        64.80 o                         
 -11  -8   5        149.51        140.39        39.24 o                         
 -10  -8   5        934.18        877.69        40.66 o                         
  -9  -8   5       1686.12       1621.47        50.62 o                         
  -8  -8   5        168.70        149.86        24.37 o                         
  -7  -8   5       1228.61       1353.47        40.53 o                         
  -6  -8   5       3651.58       3602.12        59.13 o                         
  -5  -8   5       3577.56       3634.65        61.80 o                         
  -4  -8   5         96.93         95.41        15.69 o                         
  -3  -8   5        744.10        718.51        25.22 o                         
  -2  -8   5       1076.92       1006.40        32.13 o                         
  -1  -8   5        198.59        186.82        14.54 o                         
   0  -8   5        609.10        614.26        25.28 o                         
   1  -8   5       2663.28       2561.97        44.63 o                         
   2  -8   5        750.90        806.28        27.13 o                         
   3  -8   5        411.88        488.96        25.71 o                         
   4  -8   5       1821.40       1880.68        57.55 o                         
   5  -8   5       1210.23       1190.77        57.62 o                         
   6  -8   5          1.01        -51.68        53.48 o                         
 -12  -7   5         95.21         92.04        43.83 o                         
 -11  -7   5        921.89        989.84        48.29 o                         
 -10  -7   5        524.56        549.04        34.06 o                         
  -9  -7   5         55.26         89.32        21.60 o                         
  -8  -7   5       2453.41       2486.56        50.75 o                         
  -7  -7   5       1886.94       1810.80        41.73 o                         
  -6  -7   5        406.58        360.78        21.93 o                         
  -5  -7   5        703.87        608.97        28.87 o                         
  -4  -7   5       4223.98       4220.27        67.30 o                         
  -3  -7   5        397.62        395.31        27.29 o                         
  -2  -7   5       1157.54       1128.72        27.31 o                         
  -1  -7   5       2758.71       2700.63        38.38 o                         
   0  -7   5       3412.93       3328.28        45.50 o                         
   1  -7   5        653.98        649.34        24.00 o                         
   2  -7   5        646.20        692.41        25.82 o                         
   3  -7   5       2478.02       2352.17        59.62 o                         
   4  -7   5       1075.37       1105.19        30.42 o                         
   5  -7   5        289.83        293.73        19.42 o                         
   6  -7   5        512.68        485.20        34.19 o                         
   7  -7   5        582.23        661.05        78.35 o                         
 -12  -6   5       1192.43       1146.16        68.37 o                         
 -11  -6   5         23.46         29.02        30.62 o                         
 -10  -6   5        896.04        878.19        39.36 o                         
  -9  -6   5       2304.79       2393.52        51.99 o                         
  -8  -6   5       3475.03       3512.76        61.90 o                         
  -7  -6   5         14.82         11.39        15.23 o                         
  -6  -6   5       3094.13       3086.24        48.76 o                         
  -5  -6   5       3106.14       3077.37        56.79 o                         
  -4  -6   5        355.27        315.74        16.07 o                         
  -3  -6   5        523.64        529.66        20.23 o                         
  -2  -6   5       4553.18       4508.85        58.01 o                         
  -1  -6   5       4633.24       4734.59        61.85 o                         
   0  -6   5          1.38         -2.80         9.44 o                         
   1  -6   5       4090.81       4084.22        53.68 o                         
   2  -6   5       4240.09       4235.69        57.89 o                         
   3  -6   5        422.90        399.56        17.30 o                         
   4  -6   5       1045.50       1077.66        25.53 o                         
   5  -6   5       2492.51       2511.68        44.02 o                         
   6  -6   5        460.94        489.01        38.03 o                         
   7  -6   5         68.10         81.51        41.13 o                         
   8  -6   5        633.55        707.30        82.85 o                         
 -12  -5   5         22.05         10.82        47.08 o                         
 -11  -5   5        601.32        613.47        39.67 o                         
 -10  -5   5       1664.45       1625.78        54.97 o                         
  -9  -5   5       1149.44       1172.23        44.39 o                         
  -8  -5   5       3665.17       3629.44        66.74 o                         
  -7  -5   5       6239.07       6301.82        79.58 o                         
  -6  -5   5         95.67         90.26        14.88 o                         
  -5  -5   5        103.04         99.09        12.47 o                         
  -4  -5   5       5334.56       5314.63        66.83 o                         
  -3  -5   5       3321.51       3303.70        44.20 o                         
  -2  -5   5        132.03        115.83        12.53 o                         
  -1  -5   5       1947.77       1892.60        31.50 o                         
   0  -5   5       9110.16       9234.29       107.37 o                         
   1  -5   5       3287.55       3307.85        43.14 o                         
   2  -5   5        192.21        196.44        12.26 o                         
   3  -5   5       1109.72       1148.64        24.45 o                         
   4  -5   5       1661.06       1680.85        28.11 o                         
   5  -5   5        351.46        411.84        23.56 o                         
   6  -5   5        359.35        407.80        35.49 o                         
   7  -5   5       1180.50       1161.97        60.51 o                         
   8  -5   5        668.46        780.04        65.92 o                         
   9  -5   5         12.36         57.58        85.62 o                         
 -12  -4   5        794.22        897.88       128.45 o                         
 -11  -4   5       1402.62       1478.49        70.46 o                         
 -10  -4   5          0.11        -23.89        23.89 o                         
  -9  -4   5        732.93        790.69        36.00 o                         
  -8  -4   5       3726.46       3819.94        63.49 o                         
  -7  -4   5        594.52        625.79        28.28 o                         
  -6  -4   5       1701.88       1709.68        38.32 o                         
  -5  -4   5       5718.27       5619.09        71.43 o                         
  -4  -4   5       4011.20       4096.38        54.05 o                         
  -3  -4   5        103.89        117.76        10.39 o                         
  -2  -4   5        525.32        436.23        18.52 o                         
  -1  -4   5       7352.89       7318.53        91.57 o                         
   0  -4   5        578.24        475.38        19.52 o                         
   1  -4   5       4001.01       4226.49        57.25 o                         
   2  -4   5       3875.46       3762.79        59.66 o                         
   3  -4   5        194.58        235.66        12.32 o                         
   4  -4   5         26.82         28.70         7.86 o                         
   5  -4   5       2496.73       2572.88        62.49 o                         
   6  -4   5       1754.48       1751.97        70.75 o                         
   7  -4   5          4.34         -7.79        43.85 o                         
   8  -4   5         10.94          1.33        36.06 o                         
   9  -4   5       1350.50       1493.94       102.40 o                         
  10  -4   5        314.98        365.41       146.80 o                         
 -12  -3   5        215.70        252.39        75.43 o                         
 -11  -3   5         91.98         83.15        36.35 o                         
 -10  -3   5       1136.45       1080.48        52.33 o                         
  -9  -3   5       1731.77       1696.16        47.96 o                         
  -8  -3   5         51.93         47.20        18.37 o                         
  -7  -3   5       2913.36       2859.32        51.89 o                         
  -6  -3   5       4383.99       4352.92        62.20 o                         
  -5  -3   5        835.61        819.86        25.85 o                         
  -4  -3   5       1913.20       1757.36        33.49 o                         
  -3  -3   5       1979.95       1832.39        31.22 o                         
  -2  -3   5       3603.01       3561.94        41.49 o                         
  -1  -3   5       1247.37       1259.18        30.76 o                         
   0  -3   5      11208.34      12092.94       128.04 o                         
   1  -3   5       8851.05       9088.45        97.11 o                         
   2  -3   5       1131.74        989.26        19.91 o                         
   3  -3   5       1344.97       1395.68        24.42 o                         
   4  -3   5       2670.18       2625.33        65.37 o                         
   5  -3   5        879.10        901.28        39.65 o                         
   6  -3   5          1.59         18.12        28.08 o                         
   7  -3   5        927.20        916.20        58.16 o                         
   8  -3   5       2488.36       2578.02        91.09 o                         
   9  -3   5         74.13         96.05        55.46 o                         
  10  -3   5        165.04        303.91       148.30 o                         
 -12  -2   5        535.80        610.40        70.51 o                         
 -11  -2   5       1022.01        907.94        71.80 o                         
 -10  -2   5        195.68        156.45        28.32 o                         
  -9  -2   5        405.83        386.23        27.25 o                         
  -8  -2   5       2224.58       2186.90        51.45 o                         
  -7  -2   5       3297.42       3192.28        57.63 o                         
  -6  -2   5        175.94        207.81        16.05 o                         
  -5  -2   5       3855.44       3954.89        52.92 o                         
  -4  -2   5       7848.52       7887.41        88.67 o                         
  -3  -2   5       4384.04       4586.73        53.42 o                         
  -2  -2   5       1189.93       1146.28        24.91 o                         
  -1  -2   5       5359.72       5454.25        60.61 o                         
   0  -2   5       2680.41       2688.79        50.64 o                         
   1  -2   5         30.13         35.03         6.03 o                         
   2  -2   5       3208.74       3138.32        40.76 o                         
   3  -2   5       5203.97       4927.75       102.56 o                         
   4  -2   5       2074.40       2097.52        58.67 o                         
   5  -2   5        122.25         99.51        21.58 o                         
   6  -2   5       3296.50       3296.25        81.26 o                         
   7  -2   5       1271.71       1272.13        59.48 o                         
   8  -2   5         28.54         47.48        34.18 o                         
   9  -2   5        814.27        974.94        70.35 o                         
  10  -2   5       1699.97       1646.09       113.36 o                         
  11  -2   5        365.49        299.97        87.92 o                         
 -11  -1   5         10.25         86.85        86.51 o                         
 -10  -1   5       1051.94       1087.74        55.96 o                         
  -9  -1   5        667.30        683.91        34.40 o                         
  -8  -1   5         80.42         71.68        17.84 o                         
  -7  -1   5        122.06        150.63        16.80 o                         
  -6  -1   5       2430.20       2346.19        46.91 o                         
  -5  -1   5       1861.99       1716.13        34.02 o                         
  -4  -1   5        919.29       1011.45        24.38 o                         
  -3  -1   5       9298.35       9765.20        98.05 o                         
  -2  -1   5       4473.35       4188.11        48.21 o                         
  -1  -1   5        228.24        188.10        10.15 o                         
   0  -1   5        941.45        878.51        19.15 o                         
   1  -1   5       3234.07       3002.52        40.08 o                         
   2  -1   5      10202.90      10488.10       108.04 o                         
   3  -1   5        876.53        930.23        35.06 o                         
   4  -1   5       3842.77       3725.20       105.33 o                         
   5  -1   5       7488.44       7777.21       133.50 o                         
   6  -1   5       1507.24       1507.68        59.58 o                         
   7  -1   5       1034.86        889.53        49.31 o                         
   8  -1   5       2575.63       2540.11        91.21 o                         
   9  -1   5       1266.44       1395.85        71.89 o                         
  10  -1   5         98.02         95.57        53.71 o                         
  11  -1   5        648.93        721.06        78.30 o                         
  12  -1   5        548.31        551.13       163.79 o                         
 -11   0   5       1014.31       1047.12        85.16 o                         
 -10   0   5        788.85        721.35        45.81 o                         
  -9   0   5          1.35         17.98        22.22 o                         
  -8   0   5        788.02        819.72        35.12 o                         
  -7   0   5       2782.45       2728.75        49.96 o                         
  -6   0   5        486.19        507.80        23.42 o                         
  -5   0   5         79.46         70.36        14.11 o                         
  -4   0   5       7435.70       7539.99        87.15 o                         
  -3   0   5        444.26        331.03        16.67 o                         
  -2   0   5       2059.53       2089.77        32.66 o                         
  -1   0   5       6306.52       6016.11        66.17 o                         
   0   0   5       2132.63       2098.19        30.82 o                         
   1   0   5       3434.99       3683.81        40.83 o                         
   2   0   5       4056.55       4205.94        49.51 o                         
   3   0   5       1732.15       1581.53        23.26 o                         
   4   0   5      10600.27      10832.95       237.54 o                         
   5   0   5        905.37        993.57        32.92 o                         
   6   0   5       1852.04       1733.10        55.16 o                         
   7   0   5       4638.19       4652.11        87.90 o                         
   8   0   5        622.37        618.82        28.78 o                         
   9   0   5        264.27        330.52        35.00 o                         
  10   0   5       1424.84       1365.84       102.24 o                         
  11   0   5       1267.11       1259.30        97.39 o                         
  12   0   5         32.71        168.76       152.94 o                         
 -11   1   5        351.58        375.32        67.63 o                         
 -10   1   5        111.93        102.78        51.12 o                         
  -9   1   5        743.82        767.54        40.34 o                         
  -8   1   5       1534.14       1533.66        59.04 o                         
  -7   1   5         20.53          7.25        16.34 o                         
  -6   1   5        506.31        517.99        23.71 o                         
  -5   1   5       2855.71       2915.79        46.26 o                         
  -4   1   5       2879.81       2848.46        42.57 o                         
  -3   1   5         20.20         29.32         9.18 o                         
  -2   1   5       8985.73       9080.91        96.81 o                         
  -1   1   5       4032.98       3935.51        48.63 o                         
   0   1   5         29.21         29.89         7.19 o                         
   1   1   5       1676.24       1622.73        25.51 o                         
   2   1   5       8677.80       8953.60        89.85 o                         
   3   1   5      11214.16      11842.48       131.38 o                         
   4   1   5         96.38        131.13         8.14 o                         
   5   1   5       1614.20       1385.46        29.72 o                         
   6   1   5       3882.49       3864.13        47.98 o                         
   7   1   5         69.97         90.26         9.98 o                         
   8   1   5       1809.87       1889.53        31.32 o                         
   9   1   5       2046.37       2130.37        36.26 o                         
  10   1   5        872.67        876.35        27.33 o                         
  11   1   5         52.11         60.18        23.78 o                         
  12   1   5        686.55        772.91        76.75 o                         
  13   1   5        806.69        752.50       160.97 o                         
 -10   2   5       1098.98       1203.66        83.31 o                         
  -9   2   5        621.91        661.59        45.88 o                         
  -8   2   5         65.42         95.21        21.61 o                         
  -7   2   5       1611.60       1639.04        45.20 o                         
  -6   2   5       1844.43       1830.07        42.55 o                         
  -5   2   5         74.79         68.17        13.81 o                         
  -4   2   5       2734.93       2696.22        43.00 o                         
  -3   2   5       6012.99       5979.94        68.94 o                         
  -2   2   5       4765.66       4767.40        56.36 o                         
  -1   2   5         72.71        113.65         9.24 o                         
   0   2   5       8049.53       7760.71        78.53 o                         
   1   2   5        566.50        505.86        15.80 o                         
   2   2   5        575.91        598.60        18.93 o                         
   3   2   5      12644.41      12911.27       198.02 o                         
   4   2   5       7832.66       7793.24       105.44 o                         
   5   2   5       1495.89       1444.04        26.80 o                         
   6   2   5        855.51        888.26        19.73 o                         
   7   2   5       8267.07       8372.85        93.87 o                         
   8   2   5       2533.82       2462.82        37.47 o                         
   9   2   5          1.08         14.48        12.31 o                         
  10   2   5       1280.94       1277.76        33.23 o                         
  11   2   5       1942.01       1881.83        41.44 o                         
  12   2   5        499.36        569.03        33.14 o                         
  13   2   5         58.42         42.45        26.97 o                         
 -10   3   5         69.50         63.78        93.76 o                         
  -9   3   5        232.95        283.56        59.92 o                         
  -8   3   5        711.01        758.10        45.07 o                         
  -7   3   5        642.29        634.68        29.70 o                         
  -6   3   5        216.79        240.78        21.81 o                         
  -5   3   5       1825.81       1876.01        41.87 o                         
  -4   3   5       1747.95       1681.58        34.81 o                         
  -3   3   5        415.63        406.93        18.14 o                         
  -2   3   5       2028.51       2025.48        35.52 o                         
  -1   3   5      10688.34      10972.28       131.38 o                         
   0   3   5       5510.17       5500.49        64.12 o                         
   1   3   5       1373.59       1364.61        24.41 o                         
   2   3   5      11262.47      11128.39       114.12 o                         
   3   3   5       5850.32       5735.68        77.34 o                         
   4   3   5          2.03          0.59         6.55 o                         
   5   3   5       3613.11       3488.20        64.42 o                         
   6   3   5       5282.26       5440.82        74.00 o                         
   7   3   5       2187.95       2156.15        37.22 o                         
   8   3   5          3.91         10.16        10.09 o                         
   9   3   5       1032.23       1044.61        26.24 o                         
  10   3   5       1371.97       1385.49        46.26 o                         
  11   3   5         15.31         26.81        15.78 o                         
  12   3   5        456.22        453.86        29.14 o                         
  13   3   5        909.26       1027.33        50.61 o                         
  -9   4   5        397.87        322.47        58.38 o                         
  -8   4   5        314.14        304.48        47.10 o                         
  -7   4   5        627.40        656.29        36.22 o                         
  -6   4   5       2964.08       2826.86        53.93 o                         
  -5   4   5        385.73        393.57        29.30 o                         
  -4   4   5       1018.70       1009.52        30.77 o                         
  -3   4   5       3635.07       3609.04        51.70 o                         
  -2   4   5       4670.22       4555.21        58.29 o                         
  -1   4   5        782.94        733.82        21.39 o                         
   0   4   5         44.90         28.03         8.60 o                         
   1   4   5      11137.53      11869.68       130.22 o                         
   2   4   5       4586.10       4458.94        56.19 o                         
   3   4   5       1834.58       1820.38        30.13 o                         
   4   4   5       8543.35       8571.23       102.67 o                         
   5   4   5       5233.94       5219.58        68.66 o                         
   6   4   5         81.86         79.43        12.88 o                         
   7   4   5       1198.08       1133.67        35.51 o                         
   8   4   5       2945.78       2978.44        55.82 o                         
   9   4   5       1515.31       1546.68        40.89 o                         
  10   4   5        587.02        601.94        29.87 o                         
  11   4   5       1788.36       1792.74        70.37 o                         
  12   4   5        835.27        907.37        48.76 o                         
  13   4   5         16.58         -2.79        33.02 o                         
  14   4   5         97.69         73.44        63.79 o                         
  -8   5   5        791.27        861.15        57.33 o                         
  -7   5   5       1463.50       1458.42        58.74 o                         
  -6   5   5        240.24        217.48        24.75 o                         
  -5   5   5        379.24        406.88        25.91 o                         
  -4   5   5       4268.98       4283.67        65.06 o                         
  -3   5   5        925.03        913.90        29.16 o                         
  -2   5   5         68.35        109.77        13.64 o                         
  -1   5   5       3942.14       3866.00        51.64 o                         
   0   5   5       7992.51       8156.30       123.04 o                         
   1   5   5        113.76        115.24        12.20 o                         
   2   5   5       3473.71       3583.83        54.15 o                         
   3   5   5       8907.77       8973.04        97.31 o                         
   4   5   5       3257.75       3107.05        58.82 o                         
   5   5   5        228.09        264.16        12.46 o                         
   6   5   5        580.78        504.10        25.30 o                         
   7   5   5       3894.56       4124.15        91.94 o                         
   8   5   5         29.65         19.86        13.74 o                         
   9   5   5        594.77        595.71        39.22 o                         
  10   5   5       2303.52       2416.13        55.93 o                         
  11   5   5       1331.38       1407.86        45.59 o                         
  12   5   5        663.12        732.34        47.31 o                         
  13   5   5        536.59        575.84        44.58 o                         
  14   5   5        688.38        685.36        60.38 o                         
  -7   6   5         27.50        -36.34        39.43 o                         
  -6   6   5        385.20        420.12        33.52 o                         
  -5   6   5        561.79        539.35        28.37 o                         
  -4   6   5        161.76        181.30        21.81 o                         
  -3   6   5        700.78        727.82        27.75 o                         
  -2   6   5       4427.22       4380.31        59.54 o                         
  -1   6   5       1590.67       1570.74        32.40 o                         
   0   6   5          2.12          2.63        11.65 o                         
   1   6   5       2970.92       2934.62        49.32 o                         
   2   6   5       2846.39       2811.59        47.15 o                         
   3   6   5        120.39        161.63        13.87 o                         
   4   6   5       3270.40       3265.66        54.27 o                         
   5   6   5       5487.23       5650.98        76.97 o                         
   6   6   5       2202.56       2126.71        60.91 o                         
   7   6   5       1904.62       1818.34        46.23 o                         
   8   6   5       2645.79       2691.90        54.88 o                         
   9   6   5       4170.17       4171.68        76.24 o                         
  10   6   5        768.25        782.46        39.31 o                         
  11   6   5       1817.79       1760.40        53.81 o                         
  12   6   5       1308.55       1291.45        66.55 o                         
  13   6   5       1295.09       1281.87        98.60 o                         
  14   6   5          0.43         11.34        56.90 o                         
  -7   7   5        755.37        580.21        81.95 o                         
  -6   7   5        471.64        497.74        62.41 o                         
  -5   7   5        169.70        160.49        26.01 o                         
  -4   7   5       1462.04       1369.99        45.97 o                         
  -3   7   5       1677.37       1637.21        39.10 o                         
  -2   7   5          3.06        -15.72        15.72 o                         
  -1   7   5       1957.14       1893.44        40.66 o                         
   0   7   5       3644.34       3738.28        59.73 o                         
   1   7   5       1720.04       1741.75        45.12 o                         
   2   7   5         53.44         31.01        12.78 o                         
   3   7   5       1237.66       1178.76        28.89 o                         
   4   7   5       2970.26       3008.53        48.34 o                         
   5   7   5        393.83        395.55        22.76 o                         
   6   7   5       1216.79       1134.80        32.50 o                         
   7   7   5       4749.36       4787.17        95.77 o                         
   8   7   5       3308.28       3324.32        63.73 o                         
   9   7   5        596.01        548.12        50.02 o                         
  10   7   5        636.16        725.95        47.18 o                         
  11   7   5       1783.89       1726.43        62.26 o                         
  12   7   5         92.91         96.43        34.04 o                         
  13   7   5        287.55        238.84        48.28 o                         
  14   7   5        642.09        726.50       121.59 o                         
  -6   8   5        140.17        186.26        62.35 o                         
  -5   8   5       1647.45       1685.91       102.56 o                         
  -4   8   5       1528.34       1437.38        72.59 o                         
  -3   8   5          0.57         47.40        37.53 o                         
  -2   8   5       1194.05       1253.11        62.25 o                         
  -1   8   5       1792.08       1822.66        58.78 o                         
   0   8   5        607.73        611.28        46.28 o                         
   1   8   5        924.32        959.47        36.39 o                         
   2   8   5       2065.80       2113.06        42.27 o                         
   3   8   5       1385.78       1382.27        33.12 o                         
   4   8   5        219.29        234.69        17.57 o                         
   5   8   5       1821.98       1760.30        41.65 o                         
   6   8   5       2369.33       2401.32        52.16 o                         
   7   8   5        931.48        958.12        28.82 o                         
   8   8   5        204.17        218.88        29.14 o                         
   9   8   5        519.93        594.85        49.23 o                         
  10   8   5        712.19        705.37        99.11 o                         
  11   8   5         72.53         79.26        35.93 o                         
  12   8   5        503.33        489.71        47.28 o                         
  13   8   5       1572.47       1818.37        91.08 o                         
  14   8   5        508.19        515.32        75.98 o                         
  -5   9   5         72.67        169.53       154.12 o                         
  -4   9   5        168.74         92.09        65.10 o                         
  -3   9   5        769.02        780.41        70.83 o                         
  -2   9   5        639.19        632.00        42.17 o                         
  -1   9   5          2.79        -10.85        26.46 o                         
   0   9   5       1197.08       1245.96        60.49 o                         
   1   9   5       3760.39       3655.98        69.29 o                         
   2   9   5        309.99        318.85        18.30 o                         
   3   9   5        314.40        337.84        19.88 o                         
   4   9   5       3881.04       3814.35        60.83 o                         
   5   9   5       4760.33       4807.44        82.72 o                         
   6   9   5        812.80        876.32        37.15 o                         
   7   9   5       1953.78       1957.71        48.22 o                         
   8   9   5       2225.47       2261.78        48.30 o                         
   9   9   5        395.69        481.13        34.30 o                         
  10   9   5        646.39        618.70        53.54 o                         
  11   9   5       1738.32       1803.58        68.73 o                         
  12   9   5        542.45        580.54       108.38 o                         
  13   9   5         13.95         21.82        78.77 o                         
  14   9   5        534.79        702.01        87.66 o                         
  -3  10   5         19.96          6.77        61.77 o                         
  -2  10   5        210.91        202.26        44.68 o                         
  -1  10   5        823.61        934.75       125.77 o                         
   0  10   5       1362.67       1297.70        89.84 o                         
   1  10   5         56.55         36.53        25.66 o                         
   2  10   5       1012.83       1011.87        45.97 o                         
   3  10   5       2267.25       2266.56        45.01 o                         
   4  10   5        602.00        631.15        29.52 o                         
   5  10   5       1821.48       1837.01        61.15 o                         
   6  10   5        418.71        445.98        33.84 o                         
   7  10   5       3305.16       3266.23        65.70 o                         
   8  10   5          1.84          0.01        21.88 o                         
   9  10   5       2171.75       2178.81        68.63 o                         
  10  10   5       1419.77       1502.63        67.15 o                         
  11  10   5        836.73        832.44       113.45 o                         
  12  10   5        206.65        293.69        56.47 o                         
  13  10   5        947.84        927.44       105.71 o                         
  -2  11   5        550.81        605.67        80.12 o                         
  -1  11   5        477.74        349.28        85.13 o                         
   0  11   5         84.78         85.25        49.96 o                         
   1  11   5       2529.46       2490.02        87.46 o                         
   2  11   5       1836.99       1799.42        91.51 o                         
   3  11   5        273.98        311.97        34.24 o                         
   4  11   5        723.19        718.92        33.56 o                         
   5  11   5       2047.36       1955.87        68.08 o                         
   6  11   5        548.82        546.79        36.06 o                         
   7  11   5        208.44        212.93        29.28 o                         
   8  11   5       1818.31       1845.09        60.25 o                         
   9  11   5       1947.58       1912.92        54.27 o                         
  11  11   5        688.31        803.79        69.83 o                         
  12  11   5        992.64       1055.83       200.22 o                         
  13  11   5        213.10         39.15       110.45 o                         
   0  12   5       1020.27       1043.30       172.84 o                         
   1  12   5        638.81        543.58        61.90 o                         
   2  12   5        274.54        189.69        44.48 o                         
   3  12   5        899.53        975.47        95.71 o                         
   4  12   5       1248.86       1244.15        42.96 o                         
   5  12   5         26.16        -24.83        24.83 o                         
   6  12   5        890.66        976.57        45.59 o                         
   7  12   5       2108.83       2109.10        61.99 o                         
   8  12   5       1353.64       1369.63        63.55 o                         
   9  12   5        167.48        179.33        30.66 o                         
  10  12   5       1644.51       1703.63        83.97 o                         
  11  12   5       1118.21       1050.70        88.96 o                         
  12  12   5          5.01          0.14       123.73 o                         
   1  13   5        494.44          5.99       180.67 o                         
   2  13   5        914.11        899.71        97.88 o                         
   3  13   5        556.05        485.24        85.80 o                         
   4  13   5        101.95         83.51        48.91 o                         
   5  13   5       1190.50       1125.25        56.93 o                         
   6  13   5        641.20        591.27        39.33 o                         
   7  13   5        102.44         77.73        32.93 o                         
   8  13   5        501.30        556.13        43.97 o                         
   9  13   5       1799.35       1907.74        76.35 o                         
  10  13   5        214.41        301.26        58.67 o                         
  11  13   5         22.02        110.68        79.68 o                         
   4  14   5        550.97        514.72       188.93 o                         
   5  14   5       1094.81        827.66        88.67 o                         
   6  14   5        125.20        108.89        66.96 o                         
   7  14   5       1092.96       1011.79        73.52 o                         
   8  14   5       1106.68       1055.21        76.00 o                         
   9  14   5          5.39        -72.90        72.90 o                         
  -8 -13   6         73.43         -1.06        92.97 o                         
  -7 -13   6        941.59        943.16       105.07 o                         
  -6 -13   6       1065.12       1067.75        92.41 o                         
  -5 -13   6         15.04         20.25       101.64 o                         
  -4 -13   6        229.44         53.63        69.95 o                         
  -3 -13   6        763.94        772.63       111.74 o                         
 -10 -12   6        135.66        168.68       128.44 o                         
  -9 -12   6        326.99        409.89        65.21 o                         
  -8 -12   6       1428.97       1675.55        93.03 o                         
  -7 -12   6        803.24        713.50        45.99 o                         
  -6 -12   6         35.16         64.45        30.89 o                         
  -5 -12   6        608.29        643.39        57.94 o                         
  -4 -12   6        739.25        766.35        42.55 o                         
  -3 -12   6        390.79        408.53        39.76 o                         
  -2 -12   6        272.87        335.92        48.27 o                         
  -1 -12   6       1210.99       1213.36       206.27 o                         
   0 -12   6        516.88        618.21       132.72 o                         
 -11 -11   6         27.95        -70.43        91.47 o                         
 -10 -11   6        880.39        897.88        69.63 o                         
  -9 -11   6       1116.22       1121.61        69.69 o                         
  -8 -11   6        162.71        137.91        32.00 o                         
  -7 -11   6        312.95        297.61        30.31 o                         
  -6 -11   6       1308.12       1341.87        56.62 o                         
  -5 -11   6        782.36        713.56        35.71 o                         
  -4 -11   6         12.39         18.37        21.97 o                         
  -3 -11   6        245.14        241.38        29.34 o                         
  -2 -11   6       2061.99       1925.16        50.20 o                         
  -1 -11   6        608.24        633.03        34.98 o                         
   0 -11   6        271.88        338.82        35.41 o                         
   1 -11   6       1336.12       1362.99        93.15 o                         
   2 -11   6        878.67        865.16        57.77 o                         
 -11 -10   6       1370.48       1580.11       159.04 o                         
 -10 -10   6        780.91        776.56        51.87 o                         
  -9 -10   6         83.40         72.54        35.80 o                         
  -8 -10   6       1042.87        984.84        57.99 o                         
  -7 -10   6       1024.00        985.74        41.02 o                         
  -6 -10   6        134.74        122.46        24.67 o                         
  -5 -10   6       1143.65       1114.68        41.39 o                         
  -4 -10   6       1868.93       1919.27        50.36 o                         
  -3 -10   6        535.27        550.48        26.65 o                         
  -2 -10   6         63.10         24.29        18.49 o                         
  -1 -10   6        895.88        850.67        33.22 o                         
   0 -10   6       1215.31       1239.16        53.59 o                         
   1 -10   6         68.65         66.55        28.02 o                         
   2 -10   6        595.48        617.80        47.75 o                         
   3 -10   6       1012.01       1043.33        87.29 o                         
   4 -10   6        345.41        319.10        44.11 o                         
 -12  -9   6        851.87        710.47        77.12 o                         
 -11  -9   6         67.45         35.00        39.42 o                         
 -10  -9   6        217.59        172.54        35.07 o                         
  -9  -9   6       1065.78       1237.33        49.20 o                         
  -8  -9   6       1225.37       1280.58        46.45 o                         
  -7  -9   6         91.60         92.54        21.61 o                         
  -6  -9   6       2034.51       1912.04        46.91 o                         
  -5  -9   6       3142.56       3153.44        53.47 o                         
  -4  -9   6        101.27        103.94        17.99 o                         
  -3  -9   6        929.64        856.42        29.08 o                         
  -2  -9   6       4754.52       4623.02        63.34 o                         
  -1  -9   6       3345.80       3202.90        55.59 o                         
   0  -9   6         99.95        119.82        17.47 o                         
   1  -9   6        135.73        147.69        19.62 o                         
   2  -9   6       1679.23       1705.67        40.15 o                         
   3  -9   6        145.55        161.19        27.05 o                         
   4  -9   6        593.05        599.24        51.54 o                         
   5  -9   6        587.48        565.96        37.00 o                         
 -12  -8   6         29.53          4.34        76.25 o                         
 -11  -8   6        585.20        657.41        55.15 o                         
 -10  -8   6        989.99       1068.26        46.45 o                         
  -9  -8   6        519.61        501.95        32.79 o                         
  -8  -8   6        324.06        348.90        26.42 o                         
  -7  -8   6       2730.54       2599.67        55.35 o                         
  -6  -8   6       4154.71       4109.37        60.91 o                         
  -5  -8   6        438.03        446.32        23.21 o                         
  -4  -8   6       2950.22       2893.25        51.89 o                         
  -3  -8   6       4259.26       4241.23        78.66 o                         
  -2  -8   6       1444.97       1400.53        35.04 o                         
  -1  -8   6        551.05        553.76        23.76 o                         
   0  -8   6       1066.99       1027.17        28.26 o                         
   1  -8   6       2696.98       2698.70        48.39 o                         
   2  -8   6          8.47          1.61        15.35 o                         
   3  -8   6       1864.16       1836.30        60.52 o                         
   4  -8   6       1563.80       1615.46        48.48 o                         
   5  -8   6        618.21        613.65        31.87 o                         
   6  -8   6        133.61        115.59       137.00 o                         
 -12  -7   6        604.52        662.42        62.79 o                         
 -11  -7   6        414.48        438.15        39.33 o                         
 -10  -7   6         75.50         54.00        27.21 o                         
  -9  -7   6        483.32        511.81        30.15 o                         
  -8  -7   6       3567.98       3631.69        66.61 o                         
  -7  -7   6       1588.10       1576.62        42.83 o                         
  -6  -7   6        378.07        388.74        23.14 o                         
  -5  -7   6       1449.09       1414.60        37.12 o                         
  -4  -7   6       2338.63       2262.92        43.51 o                         
  -3  -7   6          7.20          9.80        15.13 o                         
  -2  -7   6       2308.05       2302.99        51.08 o                         
  -1  -7   6       2636.38       2550.14        43.30 o                         
   0  -7   6        227.84        220.69        14.71 o                         
   1  -7   6       1093.08       1125.99        29.72 o                         
   2  -7   6       1923.21       1924.33        37.10 o                         
   3  -7   6       1494.51       1496.82        31.42 o                         
   4  -7   6         15.50         34.12        18.14 o                         
   5  -7   6       1177.50       1260.91        50.13 o                         
   6  -7   6        974.26        984.87        65.13 o                         
   7  -7   6         36.82         51.18        68.40 o                         
 -12  -6   6        257.22        254.67        83.04 o                         
 -11  -6   6        135.44        121.77        43.45 o                         
 -10  -6   6       1473.81       1392.99        55.50 o                         
  -9  -6   6       1569.44       1548.20        46.92 o                         
  -8  -6   6         41.89         41.81        19.76 o                         
  -7  -6   6        389.12        443.49        23.97 o                         
  -6  -6   6        897.54        926.37        30.85 o                         
  -5  -6   6        372.91        410.09        20.16 o                         
  -4  -6   6       2134.19       2046.13        39.76 o                         
  -3  -6   6       2815.75       2763.87        49.46 o                         
  -2  -6   6       3101.99       2977.03        52.84 o                         
  -1  -6   6         40.04         26.91         8.54 o                         
   0  -6   6       2573.50       2621.74        38.66 o                         
   1  -6   6       3378.58       3407.52        49.79 o                         
   2  -6   6       1491.90       1479.27        30.80 o                         
   3  -6   6        283.00        317.22        16.41 o                         
   4  -6   6       2527.81       2426.52        39.04 o                         
   5  -6   6       1449.34       1524.09        40.76 o                         
   6  -6   6         67.58        106.40        35.77 o                         
   7  -6   6        797.88        730.90        57.17 o                         
   8  -6   6        980.35       1041.18        96.14 o                         
 -12  -5   6        404.72        401.91        63.51 o                         
 -11  -5   6       1173.11       1221.03        63.04 o                         
 -10  -5   6        215.81        165.98        39.39 o                         
  -9  -5   6         88.82        102.53        22.30 o                         
  -8  -5   6       3596.39       3798.82        65.51 o                         
  -7  -5   6       6146.53       6345.17        90.78 o                         
  -6  -5   6        163.53        141.48        16.05 o                         
  -5  -5   6       1714.55       1701.45        35.27 o                         
  -4  -5   6       5236.66       5270.36        69.52 o                         
  -3  -5   6       1147.83       1196.44        34.06 o                         
  -2  -5   6       1434.60       1468.84        33.04 o                         
  -1  -5   6       5895.68       5967.55        75.95 o                         
   0  -5   6       8240.69       8389.67       101.78 o                         
   1  -5   6         51.66         55.38         9.71 o                         
   2  -5   6        573.40        567.72        21.17 o                         
   3  -5   6       2115.95       2184.57        41.07 o                         
   4  -5   6        299.75        299.95        15.53 o                         
   5  -5   6        135.56        151.82        26.31 o                         
   6  -5   6       1407.28       1466.64        71.85 o                         
   7  -5   6       1500.36       1551.82        72.20 o                         
   8  -5   6        105.87        181.63        53.12 o                         
   9  -5   6        255.31        408.26        86.33 o                         
 -12  -4   6        845.57        860.05        84.05 o                         
 -11  -4   6         95.32         88.52        38.85 o                         
 -10  -4   6        711.89        696.00        38.93 o                         
  -9  -4   6       1492.96       1503.48        49.30 o                         
  -8  -4   6        695.88        716.34        31.16 o                         
  -7  -4   6       1353.44       1336.45        39.26 o                         
  -6  -4   6       2406.29       2417.65        49.37 o                         
  -5  -4   6       3126.65       3178.85        50.89 o                         
  -4  -4   6          4.50         10.38        10.17 o                         
  -3  -4   6       3318.28       3320.17        42.91 o                         
  -2  -4   6       3157.59       3088.45        47.70 o                         
  -1  -4   6       3703.22       3662.41        51.89 o                         
   0  -4   6       1058.98       1022.49        24.49 o                         
   1  -4   6       4154.53       3930.13        65.14 o                         
   2  -4   6       4252.53       4261.77        57.77 o                         
   3  -4   6         60.64         69.97         8.59 o                         
   4  -4   6        398.77        360.67        21.43 o                         
   5  -4   6       2581.87       2796.98        66.45 o                         
   6  -4   6       1509.27       1544.84        59.69 o                         
   7  -4   6         90.85         75.32        42.02 o                         
   8  -4   6        746.52        764.41        52.10 o                         
   9  -4   6        824.46       1042.36        80.94 o                         
  10  -4   6        109.20          7.95        84.94 o                         
 -12  -3   6         28.34         63.01        64.54 o                         
 -11  -3   6        640.63        679.22        55.46 o                         
 -10  -3   6       1160.04       1164.23        60.79 o                         
  -9  -3   6          1.90         -8.16        22.05 o                         
  -8  -3   6       1255.83       1259.89        42.00 o                         
  -7  -3   6       3215.53       3213.25        56.47 o                         
  -6  -3   6       1612.16       1586.47        39.10 o                         
  -5  -3   6        243.59        264.39        18.69 o                         
  -4  -3   6       5442.23       5362.79        76.39 o                         
  -3  -3   6       3159.38       3094.32        44.58 o                         
  -2  -3   6        176.31        173.93        11.56 o                         
  -1  -3   6       1467.38       1371.65        30.43 o                         
   0  -3   6       3831.36       3495.54        47.92 o                         
   1  -3   6         29.82         23.23         6.85 o                         
   2  -3   6        438.60        436.61        15.61 o                         
   3  -3   6       1287.35       1214.29        30.70 o                         
   4  -3   6       3135.88       3205.09        74.83 o                         
   5  -3   6          2.64         12.98        18.80 o                         
   6  -3   6        854.06        876.00        46.85 o                         
   7  -3   6       1971.72       2078.04        66.49 o                         
   8  -3   6       1506.59       1552.37       107.82 o                         
   9  -3   6         34.94        125.87        44.35 o                         
  10  -3   6       1554.56       1600.31       118.42 o                         
 -12  -2   6        738.79        932.35       154.12 o                         
 -11  -2   6        402.24        402.24        49.37 o                         
 -10  -2   6        215.64        117.08        39.33 o                         
  -9  -2   6        602.51        627.14        34.30 o                         
  -8  -2   6       1840.78       1830.48        47.88 o                         
  -7  -2   6        359.18        378.14        22.55 o                         
  -6  -2   6        330.50        297.98        18.80 o                         
  -5  -2   6       3259.91       3255.70        48.60 o                         
  -4  -2   6       3506.17       3385.14        47.48 o                         
  -3  -2   6       1525.06       1518.51        27.79 o                         
  -2  -2   6       6138.82       6173.64        66.37 o                         
  -1  -2   6       6566.47       6517.68        70.61 o                         
   0  -2   6        124.12        137.77         8.07 o                         
   1  -2   6      12868.66      13428.29       149.01 o                         
   2  -2   6      10233.64      10190.22        96.62 o                         
   3  -2   6       2373.77       2417.23        38.64 o                         
   4  -2   6         25.27         40.77        19.44 o                         
   5  -2   6       2437.43       2430.29        66.04 o                         
   6  -2   6       3024.45       3006.33       109.10 o                         
   7  -2   6        168.52        219.99        46.47 o                         
   8  -2   6        417.51        461.32        44.87 o                         
   9  -2   6       1950.31       2275.80        92.70 o                         
  10  -2   6        368.57        526.92        82.82 o                         
  11  -2   6          8.35         25.61        72.45 o                         
 -11  -1   6        224.24        182.52        59.19 o                         
 -10  -1   6       1198.37       1140.44        71.79 o                         
  -9  -1   6        349.56        358.67        35.95 o                         
  -8  -1   6        864.01        773.12        34.29 o                         
  -7  -1   6       1119.39       1126.39        38.18 o                         
  -6  -1   6       3571.07       3497.25        54.61 o                         
  -5  -1   6        723.54        720.02        26.33 o                         
  -4  -1   6        394.17        300.26        16.36 o                         
  -3  -1   6       7624.55       7834.70        83.43 o                         
  -2  -1   6       5892.80       5862.58        64.43 o                         
  -1  -1   6        161.03        162.29        10.70 o                         
   0  -1   6       8859.57       8415.23       100.47 o                         
   1  -1   6      12273.19      12591.40       117.07 o                         
   2  -1   6       4105.00       4055.98        46.49 o                         
   3  -1   6         21.05         12.81         4.60 o                         
   4  -1   6       9139.84       9370.47       152.40 o                         
   5  -1   6       3887.19       4010.90        85.21 o                         
   6  -1   6         93.98         96.41        24.27 o                         
   7  -1   6       3964.32       3775.49        89.86 o                         
   8  -1   6       2754.42       2700.05        80.83 o                         
   9  -1   6        173.85        190.62        36.29 o                         
  10  -1   6        534.78        520.01        57.58 o                         
  11  -1   6       1335.04       1409.00       105.10 o                         
  12  -1   6        274.37        274.62        95.16 o                         
 -11   0   6        963.06        991.31        85.30 o                         
 -10   0   6        146.67         15.46        48.70 o                         
  -9   0   6        381.21        395.95        31.16 o                         
  -8   0   6        601.90        654.80        33.56 o                         
  -7   0   6       1066.27       1011.14        41.40 o                         
  -6   0   6        120.25        112.14        16.95 o                         
  -5   0   6       2099.93       2022.18        39.28 o                         
  -4   0   6       7064.38       7244.39        86.11 o                         
  -3   0   6         17.38         30.57         9.73 o                         
  -2   0   6       1371.18       1330.66        25.54 o                         
  -1   0   6       4152.85       3746.80        46.12 o                         
   0   0   6       5338.89       5211.29        62.83 o                         
   1   0   6       4553.27       4457.70        48.72 o                         
   2   0   6       5961.34       5975.11        64.65 o                         
   3   0   6      12322.43      12744.77       130.80 o                         
   4   0   6       1196.29       1213.99        22.09 o                         
   5   0   6       2288.34       2411.13        83.32 o                         
   6   0   6       6071.51       6273.29       104.56 o                         
   7   0   6       1856.93       1844.14        53.51 o                         
   8   0   6         19.44          0.31        27.73 o                         
   9   0   6       2306.33       2191.19        71.18 o                         
  10   0   6       1668.95       1810.26       115.89 o                         
  11   0   6         84.30        135.74        51.26 o                         
  12   0   6        283.88        302.59        74.63 o                         
 -10   1   6        586.18        610.65        61.14 o                         
  -9   1   6        560.63        621.19        42.98 o                         
  -8   1   6        197.39        196.42        25.13 o                         
  -7   1   6        646.63        673.56        37.25 o                         
  -6   1   6       3310.94       3270.56        55.09 o                         
  -5   1   6        484.04        503.32        32.64 o                         
  -4   1   6         16.97         15.39        11.00 o                         
  -3   1   6       2148.61       1977.89        34.08 o                         
  -2   1   6       3931.01       3853.58        49.30 o                         
  -1   1   6       2206.81       2050.38        31.23 o                         
   0   1   6        152.54        107.90         9.91 o                         
   1   1   6      13777.85      13873.97       154.48 o                         
   2   1   6       7833.17       8139.34        81.49 o                         
   3   1   6        127.28        120.03         9.23 o                         
   4   1   6       2920.17       2799.36        38.84 o                         
   5   1   6       4133.69       4192.45        56.47 o                         
   6   1   6        501.28        510.20        18.57 o                         
   7   1   6       1618.23       1644.57        38.27 o                         
   8   1   6       3745.34       3674.92        64.68 o                         
   9   1   6        751.59        780.87        35.55 o                         
  10   1   6         26.09         12.01        15.80 o                         
  11   1   6        675.13        715.89        54.86 o                         
  12   1   6        682.61        530.82        70.39 o                         
  13   1   6        247.90        379.92       101.34 o                         
 -10   2   6        728.72        706.49        66.38 o                         
  -9   2   6        164.77        174.88        35.99 o                         
  -8   2   6        753.71        662.21        41.87 o                         
  -7   2   6       2832.75       2781.15        59.51 o                         
  -6   2   6        118.23        128.04        18.12 o                         
  -5   2   6        699.22        707.83        27.47 o                         
  -4   2   6       4703.03       4635.20        62.54 o                         
  -3   2   6       1591.41       1561.48        33.36 o                         
  -2   2   6         37.52         21.27         8.91 o                         
  -1   2   6       1978.66       1831.39        32.17 o                         
   0   2   6       9042.19       8904.67        94.87 o                         
   1   2   6        886.74        927.50        19.86 o                         
   2   2   6       1760.37       1746.46        31.80 o                         
   3   2   6      14062.83      14342.18       152.72 o                         
   4   2   6       6658.18       6551.43        85.40 o                         
   5   2   6         95.16         98.75         8.75 o                         
   6   2   6       1234.56       1214.04        25.83 o                         
   7   2   6       4076.40       4040.14        57.68 o                         
   8   2   6        590.61        510.98        28.76 o                         
   9   2   6        250.73        267.05        16.45 o                         
  10   2   6       2863.04       2853.50        48.86 o                         
  11   2   6       1402.73       1442.61        35.17 o                         
  12   2   6         30.18         80.25        39.97 o                         
  13   2   6        568.71        698.27        93.90 o                         
  -9   3   6        700.72        867.44        60.06 o                         
  -8   3   6        708.26        678.83        41.62 o                         
  -7   3   6          0.78        -23.53        23.53 o                         
  -6   3   6       2270.83       2290.06        51.57 o                         
  -5   3   6       5085.04       5124.84        74.35 o                         
  -4   3   6         42.46         34.42        15.20 o                         
  -3   3   6       1132.50       1185.02        29.78 o                         
  -2   3   6       8757.79       8727.56        98.63 o                         
  -1   3   6       5184.45       5134.28        60.83 o                         
   0   3   6       1047.16       1061.14        23.78 o                         
   1   3   6      18167.75      19071.45       176.69 o                         
   2   3   6      10819.10      10957.28       112.73 o                         
   3   3   6       1011.15       1231.52        27.08 o                         
   4   3   6      10231.38      10893.20       117.81 o                         
   5   3   6       7294.58       7335.84        95.95 o                         
   6   3   6       1761.38       1716.66        31.69 o                         
   7   3   6         12.36         27.58         8.57 o                         
   8   3   6       1808.06       1819.28        35.28 o                         
   9   3   6       1799.88       1820.09        34.33 o                         
  10   3   6        330.08        381.71        21.85 o                         
  11   3   6        152.86        176.56        19.39 o                         
  12   3   6       1070.32       1164.98        52.14 o                         
  13   3   6        626.29        639.87        52.11 o                         
  -9   4   6         62.92        118.46        57.15 o                         
  -8   4   6         13.21         11.51        39.39 o                         
  -7   4   6       1471.25       1519.60        58.97 o                         
  -6   4   6       1778.41       1770.47        50.20 o                         
  -5   4   6       1308.13       1215.70        38.22 o                         
  -4   4   6        299.46        298.32        19.84 o                         
  -3   4   6       3051.68       3072.73        57.70 o                         
  -2   4   6       1368.93       1430.56        31.55 o                         
  -1   4   6        807.81        829.38        25.86 o                         
   0   4   6       6421.23       6301.94        75.03 o                         
   1   4   6       4324.87       4387.72        56.52 o                         
   2   4   6          8.41         20.85         9.20 o                         
   3   4   6      14217.40      14249.60       217.59 o                         
   4   4   6       8704.41       8703.95       106.90 o                         
   5   4   6       2094.13       2150.76        34.96 o                         
   6   4   6        112.33        110.28        10.37 o                         
   7   4   6       3209.06       3245.25        60.81 o                         
   8   4   6       1923.26       1969.55        43.69 o                         
   9   4   6         55.88         70.73        15.17 o                         
  10   4   6       1207.57       1184.54        45.68 o                         
  11   4   6       1448.46       1428.07        42.49 o                         
  12   4   6        227.35        229.44        30.20 o                         
  13   4   6        130.31        119.98        32.98 o                         
  14   4   6        423.55        276.56       142.99 o                         
  -8   5   6       1075.44        992.24        68.46 o                         
  -7   5   6        573.60        549.54        47.74 o                         
  -6   5   6        250.19        262.75        30.43 o                         
  -5   5   6       1985.62       1932.59        48.94 o                         
  -4   5   6       2696.04       2747.80        51.15 o                         
  -3   5   6         45.82         44.47        15.86 o                         
  -2   5   6       2633.90       2588.92        43.87 o                         
  -1   5   6       3566.16       3608.27        51.34 o                         
   0   5   6       2027.46       2089.59        36.46 o                         
   1   5   6        556.82        489.02        21.46 o                         
   2   5   6      11474.43      11723.78       124.29 o                         
   3   5   6       1346.21       1202.87        27.82 o                         
   4   5   6        197.60        233.44        15.52 o                         
   5   5   6        939.04        900.18        26.42 o                         
   6   5   6       1252.03       1174.25        25.37 o                         
   7   5   6       1626.74       1584.99        40.12 o                         
   8   5   6        792.09        776.48        35.06 o                         
   9   5   6       2238.93       2186.07        50.44 o                         
  10   5   6       1054.25       1060.71        61.28 o                         
  11   5   6        247.34        282.20        23.89 o                         
  12   5   6       1322.87       1396.27        60.80 o                         
  13   5   6        763.86        863.08        57.00 o                         
  14   5   6        167.09         84.21       109.92 o                         
  -7   6   6        257.95        287.96        51.42 o                         
  -6   6   6       1061.22       1077.01        50.33 o                         
  -5   6   6         38.27         64.21        26.27 o                         
  -4   6   6         78.86         90.78        20.73 o                         
  -3   6   6       2119.08       2193.22        44.65 o                         
  -2   6   6       2763.83       2787.97        47.63 o                         
  -1   6   6         53.35         62.80        13.66 o                         
   0   6   6       1216.98       1217.19        32.93 o                         
   1   6   6       6208.48       6270.64        79.31 o                         
   2   6   6        648.85        580.15        23.79 o                         
   3   6   6        834.45        830.41        26.31 o                         
   4   6   6       5361.59       5390.88        72.05 o                         
   5   6   6       5038.39       5085.75        74.91 o                         
   6   6   6        916.34        906.67        24.62 o                         
   7   6   6       2569.24       2490.60        74.86 o                         
   8   6   6       2538.22       2500.43        55.14 o                         
   9   6   6        504.31        578.74        31.94 o                         
  10   6   6        281.34        284.75        25.80 o                         
  11   6   6       2380.79       2426.75        87.56 o                         
  12   6   6        450.81        480.76        43.09 o                         
  13   6   6        470.32        523.04        45.64 o                         
  14   6   6        146.32        209.15        57.38 o                         
  -6   7   6          7.68         30.71        48.36 o                         
  -5   7   6        702.73        641.72        37.46 o                         
  -4   7   6       1002.98        994.72        50.86 o                         
  -3   7   6        291.85        332.93        35.07 o                         
  -2   7   6        534.07        526.16        25.52 o                         
  -1   7   6       4479.68       4462.26        67.74 o                         
   0   7   6       2295.24       2298.69        46.00 o                         
   1   7   6         83.69         90.25        15.64 o                         
   2   7   6        167.11        168.95        16.78 o                         
   3   7   6       1296.93       1306.48        38.35 o                         
   4   7   6       1128.20       1131.21        32.61 o                         
   5   7   6        285.50        278.62        19.17 o                         
   6   7   6       6054.11       6243.00        77.58 o                         
   7   7   6       7369.10       7513.90       107.34 o                         
   8   7   6         18.15         -2.81        16.60 o                         
   9   7   6       1983.87       1952.05        53.77 o                         
  10   7   6       2157.41       2192.19        91.50 o                         
  11   7   6       1225.90       1275.06        54.70 o                         
  12   7   6         28.26         29.95        38.06 o                         
  13   7   6       1420.43       1416.31        76.74 o                         
  14   7   6        842.41        793.71       224.33 o                         
  -5   8   6        559.86        556.63        67.92 o                         
  -4   8   6         52.71        116.43        49.81 o                         
  -3   8   6        545.85        577.48        41.75 o                         
  -2   8   6       2875.37       2690.45        72.01 o                         
  -1   8   6        595.74        608.56        30.80 o                         
   0   8   6        629.11        618.92        36.90 o                         
   1   8   6       1798.24       1771.74        41.92 o                         
   2   8   6       1372.03       1411.95        34.85 o                         
   3   8   6        144.99        128.23        16.19 o                         
   4   8   6       1738.16       1737.40        37.47 o                         
   5   8   6       4402.97       4418.94        68.48 o                         
   6   8   6       3879.68       3819.40        67.45 o                         
   7   8   6          4.59        -14.81        14.81 o                         
   8   8   6       1945.17       1954.45        56.17 o                         
   9   8   6       1326.66       1277.92        48.16 o                         
  10   8   6        248.50        230.04        30.91 o                         
  11   8   6        106.70        173.01        28.57 o                         
  12   8   6        419.57        465.33        47.68 o                         
  13   8   6        485.63        527.86        57.43 o                         
  14   8   6         10.06         51.82        65.38 o                         
  -4   9   6        937.67        925.20        89.74 o                         
  -3   9   6        697.32        569.75        50.80 o                         
  -2   9   6        376.58        341.93        79.33 o                         
  -1   9   6        645.39        634.08        36.16 o                         
   0   9   6       1318.54       1349.20        53.98 o                         
   1   9   6       1235.93       1149.17        31.84 o                         
   2   9   6        205.21        180.27        17.68 o                         
   3   9   6       1052.59        989.60        33.73 o                         
   4   9   6       1031.93       1033.23        34.56 o                         
   5   9   6       3251.57       3283.22        59.68 o                         
   6   9   6        862.51        838.76        36.83 o                         
   7   9   6       2346.10       2259.53        54.35 o                         
   8   9   6        475.35        513.27        30.26 o                         
   9   9   6        163.79        191.88        26.60 o                         
  10   9   6        743.24        777.17        57.05 o                         
  11   9   6        986.60       1106.92        96.29 o                         
  12   9   6        109.45        150.99        43.13 o                         
  13   9   6        245.90        305.98        72.03 o                         
  14   9   6       1313.83       1377.23       125.03 o                         
  -3  10   6         62.56        213.51        74.54 o                         
  -2  10   6        764.53        675.31        67.84 o                         
  -1  10   6       1181.11       1255.68        81.19 o                         
   1  10   6       1814.09       1738.88        71.85 o                         
   2  10   6       1768.51       1761.23        40.09 o                         
   3  10   6        947.16        957.39        36.35 o                         
   4  10   6         23.37         25.65        18.75 o                         
   5  10   6       4850.05       4821.71        75.27 o                         
   6  10   6        909.69        999.07        51.01 o                         
   7  10   6        635.86        647.50        34.68 o                         
   8  10   6       1338.07       1328.94        46.81 o                         
   9  10   6       2763.59       2832.87        73.30 o                         
  10  10   6        414.33        434.27        39.70 o                         
  11  10   6          4.02        -22.23        51.47 o                         
  12  10   6        942.07        902.67       138.11 o                         
  13  10   6       1081.68       1153.63       300.50 o                         
  -2  11   6        158.44        143.45        76.39 o                         
  -1  11   6          4.67        -51.77        61.85 o                         
   0  11   6        909.96        935.54        65.62 o                         
   1  11   6       2062.84       2138.15       103.18 o                         
   2  11   6        519.76        447.36        41.74 o                         
   3  11   6        240.60        247.79        32.28 o                         
   4  11   6       1695.78       1649.98        48.41 o                         
   5  11   6        857.53        856.23        39.38 o                         
   6  11   6         97.43         99.03        25.81 o                         
   7  11   6       2133.00       2143.30        65.82 o                         
   8  11   6       2289.53       2273.99        56.64 o                         
   9  11   6        220.94        236.82        23.88 o                         
  10  11   6        594.23        598.92        48.73 o                         
  11  11   6       1218.11       1253.35        96.15 o                         
  12  11   6        587.21        508.00        77.70 o                         
  13  11   6         73.62        -66.11        83.58 o                         
   0  12   6        738.40        841.41       142.24 o                         
   1  12   6          0.32         41.20        71.37 o                         
   2  12   6        824.95        857.56        63.10 o                         
   3  12   6       1330.68       1378.62        67.68 o                         
   4  12   6        547.84        509.53        38.94 o                         
   5  12   6        431.69        451.84        43.35 o                         
   6  12   6       1477.24       1491.70        55.35 o                         
   7  12   6       1254.04       1328.08        56.49 o                         
   8  12   6         67.32         61.00        31.30 o                         
   9  12   6       1239.32       1283.54        51.51 o                         
  10  12   6       1158.39       1335.02       106.74 o                         
  11  12   6        582.51        519.06        74.24 o                         
  12  12   6        222.59        243.27        93.53 o                         
   2  13   6        454.47        465.16        81.52 o                         
   3  13   6         17.79        -25.04        56.07 o                         
   4  13   6        877.85        909.87        67.64 o                         
   5  13   6       1995.62       1911.21        71.44 o                         
   6  13   6         13.19         -3.38        38.32 o                         
   7  13   6        365.74        271.18        38.06 o                         
   8  13   6       1100.74       1127.11        77.86 o                         
   9  13   6        737.63        774.29        59.15 o                         
  10  13   6         20.90         63.61        71.31 o                         
  11  13   6        382.55        333.55        95.49 o                         
   5  14   6         72.97         -5.91        68.62 o                         
   6  14   6        770.93        701.91        77.24 o                         
   7  14   6       1039.89       1085.63        89.83 o                         
   8  14   6        211.70        247.45        67.47 o                         
   9  14   6        285.17         51.03        76.94 o                         
  -6 -13   7        193.80         96.25        76.80 o                         
  -5 -13   7        122.39        125.92        67.49 o                         
  -4 -13   7        885.95        740.75       161.83 o                         
  -9 -12   7        521.34        677.16        85.90 o                         
  -8 -12   7        764.49        621.18        74.96 o                         
  -7 -12   7          0.46        -54.89        54.89 o                         
  -6 -12   7        967.77        855.33        68.42 o                         
  -5 -12   7       1545.42       1555.94        78.64 o                         
  -4 -12   7        435.62        479.93        54.14 o                         
  -3 -12   7          1.48        -47.16        47.16 o                         
  -2 -12   7        906.81        983.27        77.69 o                         
  -1 -12   7        943.96       1313.77       296.64 o                         
   0 -12   7         17.42        316.81       156.69 o                         
 -10 -11   7       1520.24       1859.70       134.54 o                         
  -9 -11   7        494.93        521.35        56.58 o                         
  -8 -11   7         68.80        -16.17        47.20 o                         
  -7 -11   7        843.04        823.41        38.81 o                         
  -6 -11   7       1213.77       1155.48        69.88 o                         
  -5 -11   7         76.10         84.05        35.67 o                         
  -4 -11   7        455.71        459.41        40.68 o                         
  -3 -11   7        671.74        659.66        68.10 o                         
  -2 -11   7        600.97        540.87        36.26 o                         
  -1 -11   7         71.43         63.65        29.30 o                         
   0 -11   7       1138.23       1041.30        51.00 o                         
   1 -11   7        923.57        908.58        70.03 o                         
   2 -11   7         79.02        105.04        84.34 o                         
 -11 -10   7       1109.08       1190.81        86.23 o                         
 -10 -10   7         22.87        -34.91        44.76 o                         
  -9 -10   7        299.24        309.20        43.70 o                         
  -8 -10   7        955.52        867.64        43.22 o                         
  -7 -10   7        433.96        460.88        34.63 o                         
  -6 -10   7        264.85        277.20        26.28 o                         
  -5 -10   7       1678.52       1736.76        61.20 o                         
  -4 -10   7       2396.75       2368.14        86.22 o                         
  -3 -10   7        176.30        189.40        29.68 o                         
  -2 -10   7       1228.36       1188.53        45.04 o                         
  -1 -10   7       1458.22       1456.47        49.14 o                         
   0 -10   7        744.95        790.65        41.06 o                         
   1 -10   7         84.65        111.13        26.04 o                         
   2 -10   7        918.52        975.92        94.34 o                         
   3 -10   7        752.40        701.68        89.90 o                         
 -11  -9   7        127.72        123.89        52.27 o                         
 -10  -9   7       1423.31       1398.02        57.06 o                         
  -9  -9   7        819.10        732.03        40.51 o                         
  -8  -9   7         11.97         38.07        25.86 o                         
  -7  -9   7        253.77        265.14        24.83 o                         
  -6  -9   7       1528.41       1575.86        42.47 o                         
  -5  -9   7       1063.71        969.72        45.13 o                         
  -4  -9   7        721.27        749.75        43.55 o                         
  -3  -9   7       1662.25       1633.57        54.91 o                         
  -2  -9   7       1461.55       1414.01        46.42 o                         
  -1  -9   7        352.28        337.81        21.20 o                         
   0  -9   7       2162.89       2058.31        64.60 o                         
   1  -9   7        426.28        423.04        32.75 o                         
   2  -9   7        245.21        293.57        26.77 o                         
   3  -9   7        159.77        183.11        24.46 o                         
   4  -9   7       1230.85       1211.18        54.55 o                         
   5  -9   7        678.08        325.37       142.14 o                         
 -12  -8   7        174.13        318.52       123.30 o                         
 -11  -8   7       1076.78       1111.81        62.63 o                         
 -10  -8   7        535.67        564.53        43.57 o                         
  -9  -8   7         77.22         94.77        29.93 o                         
  -8  -8   7       1464.82       1426.68        48.16 o                         
  -7  -8   7       1361.66       1428.19        45.33 o                         
  -6  -8   7         49.48         34.14        17.06 o                         
  -5  -8   7       1570.43       1552.99        38.14 o                         
  -4  -8   7       5957.06       5955.31        94.32 o                         
  -3  -8   7       2304.81       2351.88        54.70 o                         
  -2  -8   7        263.86        278.44        22.69 o                         
  -1  -8   7       3987.38       3821.57        71.23 o                         
   0  -8   7        783.19        852.12        30.99 o                         
   1  -8   7        330.40        384.96        22.57 o                         
   2  -8   7        276.02        276.48        20.45 o                         
   3  -8   7       1519.06       1482.20        41.07 o                         
   4  -8   7        510.66        536.96        27.84 o                         
   5  -8   7         22.93         -5.34        37.01 o                         
   6  -8   7        425.84        416.99       156.69 o                         
 -12  -7   7        661.18        609.39        74.89 o                         
 -11  -7   7         86.05         45.25        39.01 o                         
 -10  -7   7        887.24        993.74        80.35 o                         
  -9  -7   7       1670.73       1669.07        59.85 o                         
  -8  -7   7       1663.85       1647.53        49.47 o                         
  -7  -7   7        154.90        165.53        21.26 o                         
  -6  -7   7       2219.11       2172.49        48.24 o                         
  -5  -7   7       6266.29       6236.26        76.49 o                         
  -4  -7   7       2467.37       2453.98        51.98 o                         
  -3  -7   7        487.19        493.77        25.71 o                         
  -2  -7   7       3407.98       3407.60        65.92 o                         
  -1  -7   7       1498.67       1498.70        40.97 o                         
   0  -7   7        124.56        135.44        14.69 o                         
   1  -7   7       3215.72       3197.85        54.32 o                         
   2  -7   7       2341.23       2288.98        52.87 o                         
   3  -7   7         81.55         64.18        16.68 o                         
   4  -7   7        496.89        542.17        36.33 o                         
   5  -7   7       1291.36       1353.72        73.64 o                         
   6  -7   7        577.20        606.77        51.95 o                         
   7  -7   7         54.53         12.57        81.73 o                         
 -12  -6   7        118.81         63.62        60.72 o                         
 -11  -6   7        669.57        586.62        52.42 o                         
 -10  -6   7       1198.59       1150.42        65.40 o                         
  -9  -6   7        274.69        348.21        28.69 o                         
  -8  -6   7        680.01        711.45        31.15 o                         
  -7  -6   7       1395.37       1324.82        39.32 o                         
  -6  -6   7        333.93        358.29        21.44 o                         
  -5  -6   7        273.60        269.95        17.33 o                         
  -4  -6   7       1967.95       1967.88        37.95 o                         
  -3  -6   7       1146.13       1124.02        35.04 o                         
  -2  -6   7         85.15         95.79        16.79 o                         
  -1  -6   7       1380.28       1403.72        35.89 o                         
   0  -6   7       3836.68       3847.29        55.53 o                         
   1  -6   7       1787.25       1815.45        35.48 o                         
   2  -6   7         14.39         35.34        12.36 o                         
   3  -6   7       1656.84       1743.89        40.86 o                         
   4  -6   7       2072.24       2128.23        44.27 o                         
   5  -6   7        238.16        249.51        34.29 o                         
   6  -6   7        237.37        194.21        41.31 o                         
   7  -6   7       1163.43       1129.41        75.55 o                         
   8  -6   7        272.68        387.62       125.40 o                         
 -12  -5   7        487.94        489.41        69.81 o                         
 -11  -5   7        566.74        566.06        62.40 o                         
 -10  -5   7         42.32         49.56        30.28 o                         
  -9  -5   7        795.66        933.65        45.19 o                         
  -8  -5   7       1980.16       2022.95        52.53 o                         
  -7  -5   7       1085.57       1074.86        39.02 o                         
  -6  -5   7       2287.76       2346.01        44.58 o                         
  -5  -5   7       1098.36       1111.97        33.16 o                         
  -4  -5   7       1171.92       1178.08        27.51 o                         
  -3  -5   7        446.22        387.55        22.11 o                         
  -2  -5   7       6013.86       6191.30        81.12 o                         
  -1  -5   7       2940.85       2847.59        47.19 o                         
   0  -5   7       3322.84       3292.17        57.52 o                         
   1  -5   7        198.29        189.87        13.23 o                         
   2  -5   7       1794.03       1769.14        34.09 o                         
   3  -5   7        781.66        825.88        27.93 o                         
   4  -5   7         87.42        120.65        14.51 o                         
   5  -5   7       1430.44       1446.68        55.81 o                         
   6  -5   7       2023.22       2084.36        99.71 o                         
   7  -5   7        599.03        611.91        53.55 o                         
   8  -5   7         11.08         -0.47        55.04 o                         
   9  -5   7        797.02        876.17       115.16 o                         
 -12  -4   7         87.74        121.86        67.88 o                         
 -11  -4   7        195.77        170.30        54.18 o                         
 -10  -4   7       1101.62       1135.36        51.76 o                         
  -9  -4   7        753.51        755.57        38.87 o                         
  -8  -4   7          1.00        -13.33        20.47 o                         
  -7  -4   7       4556.09       4747.60        73.38 o                         
  -6  -4   7       3248.00       3214.14        55.98 o                         
  -5  -4   7        513.04        560.70        25.08 o                         
  -4  -4   7       1287.48       1185.66        30.95 o                         
  -3  -4   7       4307.89       4403.00        56.45 o                         
  -2  -4   7       2413.41       2390.03        43.44 o                         
  -1  -4   7       1920.66       2024.36        39.89 o                         
   0  -4   7       3903.78       3927.20        55.24 o                         
   1  -4   7       8207.24       8334.42        94.16 o                         
   2  -4   7       2372.09       2429.57        36.78 o                         
   3  -4   7        929.57        939.55        21.83 o                         
   4  -4   7       2125.75       2085.11        63.80 o                         
   5  -4   7        847.72        866.30        47.51 o                         
   6  -4   7        265.77        272.13        34.65 o                         
   7  -4   7        771.65        856.78        63.68 o                         
   8  -4   7       1243.04       1155.52        71.35 o                         
   9  -4   7        138.50        121.37        90.47 o                         
  10  -4   7          3.53          8.25        93.38 o                         
 -11  -3   7        861.53        817.72        62.69 o                         
 -10  -3   7        374.19        355.41        36.85 o                         
  -9  -3   7        541.70        506.49        33.17 o                         
  -8  -3   7       3445.96       3445.09        64.70 o                         
  -7  -3   7       1757.01       1766.65        45.14 o                         
  -6  -3   7         90.56         97.09        16.57 o                         
  -5  -3   7       3349.39       3335.20        54.01 o                         
  -4  -3   7       3494.15       3365.03        49.81 o                         
  -3  -3   7        724.58        696.06        21.86 o                         
  -2  -3   7         27.18         17.07         8.05 o                         
  -1  -3   7       2688.40       2520.60        44.51 o                         
   0  -3   7       4052.26       3805.56        52.79 o                         
   1  -3   7        110.34        123.82         9.06 o                         
   2  -3   7       3022.36       2889.79        40.48 o                         
   3  -3   7       3157.03       3178.69        41.33 o                         
   4  -3   7        533.84        525.38        59.98 o                         
   5  -3   7        135.14        159.55        42.76 o                         
   6  -3   7       2559.24       2608.68        70.91 o                         
   7  -3   7       1995.29       2069.72        68.81 o                         
   8  -3   7        168.61        147.14        43.48 o                         
   9  -3   7        241.37        294.26        54.35 o                         
  10  -3   7       1777.82       1930.28       204.26 o                         
 -11  -2   7          7.31        -15.83        60.85 o                         
 -10  -2   7        919.15        825.21        51.03 o                         
  -9  -2   7        859.19        972.84        45.49 o                         
  -8  -2   7        281.22        284.58        25.78 o                         
  -7  -2   7        161.99        191.99        19.61 o                         
  -6  -2   7       3229.29       3088.20        52.41 o                         
  -5  -2   7       1557.26       1516.95        34.85 o                         
  -4  -2   7        199.77        204.04        14.90 o                         
  -3  -2   7       2248.39       2218.09        37.55 o                         
  -2  -2   7       5464.00       5363.72        64.16 o                         
  -1  -2   7        751.72        573.93        18.03 o                         
   0  -2   7        496.26        525.89        14.69 o                         
   1  -2   7      11649.54      12223.12       140.69 o                         
   2  -2   7       5709.34       5805.82        60.98 o                         
   3  -2   7        184.34        186.81         9.67 o                         
   4  -2   7       2548.70       2410.76       127.90 o                         
   5  -2   7       2657.83       2715.05        71.44 o                         
   6  -2   7        509.85        515.18        31.38 o                         
   7  -2   7        226.52        233.75        30.38 o                         
   8  -2   7       1275.49       1237.37        57.57 o                         
   9  -2   7       1035.09       1139.21        64.89 o                         
  10  -2   7         10.21         98.75        56.50 o                         
  11  -2   7        450.52        407.34       105.49 o                         
 -11  -1   7        374.09        484.60        86.15 o                         
 -10  -1   7        696.78        579.87        75.75 o                         
  -9  -1   7         20.94         16.19        27.23 o                         
  -8  -1   7       2223.16       2152.84        53.74 o                         
  -7  -1   7       1874.34       1857.70        45.16 o                         
  -6  -1   7       1195.91       1134.49        34.61 o                         
  -5  -1   7          3.15         -2.09        13.67 o                         
  -4  -1   7       1933.03       1832.10        35.65 o                         
  -3  -1   7       2224.08       2106.74        35.35 o                         
  -2  -1   7         49.58         55.59         8.66 o                         
  -1  -1   7       4363.61       4489.55        52.39 o                         
   0  -1   7      17111.05      17593.78       194.89 o                         
   1  -1   7       4913.29       4796.48        52.71 o                         
   2  -1   7          5.87          1.26         6.10 o                         
   3  -1   7       5606.78       5766.38        66.61 o                         
   4  -1   7       3352.09       3100.75        68.81 o                         
   5  -1   7          8.93         21.70        18.92 o                         
   6  -1   7       1431.86       1315.30        47.35 o                         
   7  -1   7       4597.41       4736.74        95.92 o                         
   8  -1   7        772.15        873.14        52.18 o                         
   9  -1   7        257.44        285.20        39.49 o                         
  10  -1   7        813.35        861.65        66.17 o                         
  11  -1   7        481.46        596.24        90.71 o                         
  12  -1   7         25.61        -56.51       153.27 o                         
 -10   0   7          5.30         43.42        55.85 o                         
  -9   0   7       1090.30       1025.67        56.80 o                         
  -8   0   7        488.79        501.14        31.44 o                         
  -7   0   7         61.85         59.38        20.77 o                         
  -6   0   7       1468.99       1453.38        39.38 o                         
  -5   0   7       4564.85       4621.97        71.99 o                         
  -4   0   7       5819.32       5913.38        72.25 o                         
  -3   0   7         20.97          8.84        10.05 o                         
  -2   0   7       6989.50       6996.85        76.75 o                         
  -1   0   7      14955.27      15183.42       153.83 o                         
   0   0   7       2915.01       2969.22        38.73 o                         
   1   0   7       7789.10       7866.04        79.48 o                         
   2   0   7       8048.43       7914.66        80.40 o                         
   3   0   7       6988.29       7068.09        75.11 o                         
   4   0   7        531.95        552.76        14.12 o                         
   5   0   7       6969.87       7085.16       144.14 o                         
   6   0   7       3643.27       3687.77        97.44 o                         
   7   0   7          1.31          3.92        20.04 o                         
   8   0   7       1103.56       1151.06        58.73 o                         
   9   0   7       2071.49       1956.13        68.77 o                         
  10   0   7        312.14        323.68        44.02 o                         
  11   0   7         11.97         55.49        85.41 o                         
  12   0   7        675.62        595.37        82.97 o                         
 -10   1   7        937.28        858.53        68.69 o                         
  -9   1   7        350.14        306.58        39.39 o                         
  -8   1   7         75.60         82.49        27.00 o                         
  -7   1   7       1475.78       1452.07        48.05 o                         
  -6   1   7       2137.54       2134.01        46.79 o                         
  -5   1   7        208.11        188.66        18.22 o                         
  -4   1   7       1616.60       1603.62        37.65 o                         
  -3   1   7       4620.16       4626.65        59.65 o                         
  -2   1   7       2460.87       2409.06        40.23 o                         
  -1   1   7        287.12        274.75        17.27 o                         
   0   1   7       7612.50       7738.88        85.08 o                         
   1   1   7       4121.85       3997.59        50.15 o                         
   2   1   7        307.83        282.41        12.71 o                         
   3   1   7       2152.95       2104.39        33.24 o                         
   4   1   7      14580.47      15307.86       149.51 o                         
   5   1   7        508.42        482.01        15.10 o                         
   6   1   7        610.16        613.29        18.48 o                         
   7   1   7       4947.02       4976.59        77.32 o                         
   8   1   7       4372.96       4218.99        93.40 o                         
   9   1   7        196.03        163.38        29.01 o                         
  10   1   7        594.23        612.46        47.98 o                         
  11   1   7        760.51        781.58        63.80 o                         
  12   1   7        130.80         75.39        56.91 o                         
 -10   2   7         37.80         18.84       120.73 o                         
  -9   2   7         95.79         80.99        64.18 o                         
  -8   2   7       1424.88       1477.25        75.82 o                         
  -7   2   7        855.03        841.88        35.85 o                         
  -6   2   7        176.96        177.78        21.46 o                         
  -5   2   7       4929.01       4835.98        68.46 o                         
  -4   2   7       2277.85       2325.36        45.98 o                         
  -3   2   7          1.91         10.26        11.97 o                         
  -2   2   7       2634.74       2565.92        41.05 o                         
  -1   2   7       5082.35       5016.83        60.19 o                         
   0   2   7       4187.35       4298.73        55.42 o                         
   1   2   7       2601.48       2759.72        37.95 o                         
   2   2   7       2443.65       2482.75        53.61 o                         
   3   2   7       2636.33       2455.67        35.72 o                         
   4   2   7       3687.11       3845.30        58.96 o                         
   5   2   7        196.27        171.68        11.24 o                         
   6   2   7       2319.91       2325.91        39.75 o                         
   7   2   7       1874.08       1803.75        30.70 o                         
   8   2   7        446.71        454.35        17.72 o                         
   9   2   7       1250.78       1218.42        26.19 o                         
  10   2   7       1240.74       1290.60        42.26 o                         
  11   2   7        295.57        328.32        25.78 o                         
  12   2   7         86.06        100.29        84.34 o                         
  13   2   7        877.44        489.68       137.85 o                         
  -9   3   7       1044.30       1097.49        71.06 o                         
  -8   3   7        107.44        100.94        42.96 o                         
  -7   3   7        430.58        378.71        31.85 o                         
  -6   3   7       3167.12       3132.67        62.78 o                         
  -5   3   7       1535.54       1469.08        42.49 o                         
  -4   3   7         25.38         16.48        15.61 o                         
  -3   3   7       5075.29       4984.32        69.25 o                         
  -2   3   7       3103.33       3111.82        47.11 o                         
  -1   3   7        154.43        149.03        13.47 o                         
   0   3   7        169.53        126.27        11.31 o                         
   1   3   7       9460.56       9421.25        96.55 o                         
   2   3   7       1426.34       1338.72        25.77 o                         
   3   3   7        346.20        363.90        18.83 o                         
   4   3   7       3983.11       3805.13        52.87 o                         
   5   3   7       3943.01       3810.62        58.77 o                         
   6   3   7         68.66         60.41         9.66 o                         
   7   3   7       1012.95       1041.14        27.57 o                         
   8   3   7       2572.36       2524.92        42.99 o                         
   9   3   7       1409.07       1366.48        30.88 o                         
  10   3   7         80.96         85.08        14.16 o                         
  11   3   7        401.24        412.87        21.54 o                         
  12   3   7        876.39        877.64        37.33 o                         
  13   3   7        226.73        191.42        47.58 o                         
  -8   4   7        580.85        548.44        55.48 o                         
  -7   4   7        938.04        916.82        52.10 o                         
  -6   4   7         58.95         49.15        23.46 o                         
  -5   4   7       2572.12       2441.11        53.89 o                         
  -4   4   7       5414.14       5331.93        77.68 o                         
  -3   4   7        454.39        459.72        22.25 o                         
  -2   4   7         69.26         81.39        14.44 o                         
  -1   4   7       3496.31       3509.01        51.20 o                         
   0   4   7       3415.62       3476.46        50.99 o                         
   1   4   7         35.80         15.96        10.69 o                         
   2   4   7       4044.96       4170.62        55.70 o                         
   3   4   7       8234.42       8370.85       106.13 o                         
   4   4   7       4605.91       4482.53        60.45 o                         
   5   4   7         43.98         40.62         9.69 o                         
   6   4   7       2982.54       3011.35        46.97 o                         
   7   4   7       1803.18       1821.35        36.32 o                         
   8   4   7        721.68        663.42        24.80 o                         
   9   4   7        959.37        924.42        29.03 o                         
  10   4   7       1203.02       1254.34        38.31 o                         
  11   4   7        555.77        605.85        45.37 o                         
  12   4   7          1.21        -16.96        24.49 o                         
  13   4   7        676.31        710.25        49.18 o                         
  -8   5   7        352.37        218.21        59.88 o                         
  -7   5   7         20.71        -16.99        39.87 o                         
  -6   5   7        578.72        571.26        38.96 o                         
  -5   5   7       1404.70       1444.82        46.97 o                         
  -4   5   7        344.57        368.43        24.40 o                         
  -3   5   7         80.20         66.03        16.83 o                         
  -2   5   7       6243.10       6402.94        79.84 o                         
  -1   5   7        584.78        582.33        24.10 o                         
   0   5   7          2.88          3.64        11.45 o                         
   1   5   7       3137.52       3133.42        49.78 o                         
   2   5   7       9450.50       9755.75       108.49 o                         
   3   5   7        270.98        256.60        15.85 o                         
   4   5   7        473.20        468.13        21.36 o                         
   5   5   7       5705.85       5529.92        94.77 o                         
   6   5   7        930.59        888.77        23.95 o                         
   7   5   7          3.46         12.35        10.99 o                         
   8   5   7       2448.19       2506.13        49.96 o                         
   9   5   7       1840.90       1845.37        47.00 o                         
  10   5   7         78.61         94.19        18.70 o                         
  11   5   7         94.49         35.39        24.44 o                         
  12   5   7       1150.89       1154.52        73.15 o                         
  13   5   7        878.96        960.32        55.32 o                         
  14   5   7         15.98         68.38        78.33 o                         
  -7   6   7        575.38        614.15        60.62 o                         
  -6   6   7        491.90        428.82        41.59 o                         
  -5   6   7         74.75         61.03        28.04 o                         
  -4   6   7        294.48        305.64        26.42 o                         
  -3   6   7       3331.79       3331.47        57.44 o                         
  -2   6   7        962.55        981.42        33.83 o                         
  -1   6   7       1565.63       1570.21        37.17 o                         
   0   6   7       2017.05       2057.29        39.81 o                         
   1   6   7       3590.06       3621.64        60.37 o                         
   2   6   7         18.46         16.45        12.47 o                         
   3   6   7       1524.53       1459.99        36.27 o                         
   4   6   7       3822.46       3731.64        58.12 o                         
   5   6   7       3000.77       2912.99        50.13 o                         
   6   6   7        555.91        553.97        26.94 o                         
   7   6   7       3358.14       3336.15        58.86 o                         
   8   6   7        232.70        243.37        20.58 o                         
   9   6   7         62.59         33.84        22.40 o                         
  10   6   7       1633.25       1639.87        48.71 o                         
  11   6   7       2202.06       2199.83        58.75 o                         
  12   6   7         47.03          6.02        30.40 o                         
  13   6   7        174.05        112.68        36.94 o                         
  14   6   7        261.72        231.44        55.03 o                         
  -6   7   7         82.21        132.72        62.00 o                         
  -5   7   7        882.55        980.71        77.86 o                         
  -4   7   7        678.27        591.52        34.81 o                         
  -3   7   7          8.15          2.67        20.12 o                         
  -2   7   7       2244.20       2287.23        50.79 o                         
  -1   7   7       3428.49       3427.57        55.30 o                         
   0   7   7        224.91        186.26        19.73 o                         
   1   7   7        688.15        698.17        32.28 o                         
   2   7   7       1705.73       1732.36        42.90 o                         
   3   7   7        231.20        229.95        18.89 o                         
   4   7   7          1.17        -11.67        13.69 o                         
   5   7   7       1190.15       1196.95        34.03 o                         
   6   7   7       4766.32       4847.16        76.16 o                         
   7   7   7       1563.26       1532.62        33.31 o                         
   8   7   7        498.60        500.91        33.48 o                         
   9   7   7       2664.96       2672.22        63.18 o                         
  10   7   7       1427.37       1422.87        58.96 o                         
  11   7   7         18.64         -0.94        24.53 o                         
  12   7   7        656.35        513.88        55.81 o                         
  13   7   7       1297.01       1251.99        73.95 o                         
  14   7   7        438.21        598.67        73.41 o                         
  -5   8   7          2.14        -56.93        58.06 o                         
  -4   8   7        123.48         89.36        29.43 o                         
  -3   8   7       1385.47       1496.51        56.05 o                         
  -2   8   7       2020.70       1889.31        61.36 o                         
  -1   8   7          0.02        -18.37        19.62 o                         
   0   8   7       1879.36       1751.57        45.16 o                         
   1   8   7       1985.54       1945.34        49.34 o                         
   2   8   7        599.14        634.88        32.44 o                         
   3   8   7       1007.10       1007.66        35.05 o                         
   4   8   7       1817.04       1858.21        39.95 o                         
   5   8   7       3608.83       3485.56        60.48 o                         
   6   8   7        229.01        243.64        19.56 o                         
   7   8   7       3676.32       3696.05        62.43 o                         
   8   8   7       3346.33       3258.68        77.74 o                         
   9   8   7        712.05        779.01        51.45 o                         
  10   8   7        224.33        223.98        29.25 o                         
  11   8   7       1566.48       1684.73        69.77 o                         
  12   8   7        670.87        744.56        97.80 o                         
  13   8   7          5.01        -49.70        49.70 o                         
  14   8   7        639.90        475.87        73.11 o                         
  -4   9   7       1174.19       1097.57       100.48 o                         
  -3   9   7         53.42         54.90        53.10 o                         
  -2   9   7         40.36         75.45        39.49 o                         
  -1   9   7       1611.12       1700.46        68.48 o                         
   0   9   7        164.28        199.34        28.48 o                         
   1   9   7        181.42        166.58        20.46 o                         
   2   9   7       1290.32       1282.78        48.69 o                         
   3   9   7       2585.30       2544.11        48.56 o                         
   4   9   7        208.87        220.28        19.59 o                         
   5   9   7         68.72         39.57        18.86 o                         
   6   9   7       2097.88       2194.29        45.27 o                         
   7   9   7       3641.34       3692.51        66.48 o                         
   8   9   7        112.57        141.00        20.41 o                         
   9   9   7        454.33        494.65        36.54 o                         
  10   9   7       1228.34       1209.45        71.63 o                         
  11   9   7        506.54        385.89        54.34 o                         
  12   9   7        561.41        474.27        83.77 o                         
  13   9   7        746.88        834.22        88.19 o                         
  14   9   7        656.95        471.70       182.38 o                         
  -3  10   7        329.11        452.14       110.18 o                         
  -2  10   7       1114.67       1226.07        94.19 o                         
  -1  10   7        383.79        444.63        51.11 o                         
   0  10   7         22.23         58.64        44.68 o                         
   1  10   7       1597.09       1560.23        70.74 o                         
   2  10   7       2080.07       2003.22        48.06 o                         
   3  10   7        149.20        128.58        21.61 o                         
   4  10   7       1128.12       1096.95        42.49 o                         
   5  10   7       2284.52       2153.14        54.72 o                         
   6  10   7        338.90        405.87        34.36 o                         
   7  10   7        115.89        127.88        25.21 o                         
   8  10   7        578.26        584.62        32.46 o                         
   9  10   7        656.94        691.85        54.18 o                         
  10  10   7         11.28         14.56        32.54 o                         
  11  10   7        928.26       1024.76        68.45 o                         
  12  10   7       1192.48       1571.76       124.75 o                         
  13  10   7        543.46        554.40        88.78 o                         
  -1  11   7        670.33        730.51        83.04 o                         
   0  11   7       1105.48       1237.02        84.29 o                         
   1  11   7        715.87        706.31        52.20 o                         
   2  11   7          1.64         24.85        33.57 o                         
   3  11   7       2457.73       2362.86        62.78 o                         
   4  11   7       1500.82       1439.03        63.92 o                         
   5  11   7         70.16         43.57        28.14 o                         
   6  11   7       3415.07       3295.49        67.27 o                         
   7  11   7       2527.86       2521.12        60.88 o                         
   8  11   7        306.27        350.99        34.89 o                         
   9  11   7        305.41        313.59        26.45 o                         
  10  11   7       1361.82       1440.47        90.54 o                         
  11  11   7       1100.88       1061.51        86.60 o                         
  12  11   7          1.94         52.76        86.91 o                         
  13  11   7        779.58        757.37       147.70 o                         
   0  12   7         12.32         30.71        89.43 o                         
   1  12   7        562.72        643.67        76.11 o                         
   2  12   7       1111.31       1057.30        77.02 o                         
   3  12   7        902.59        854.50        55.05 o                         
   4  12   7        164.44        181.43        29.35 o                         
   5  12   7       1907.50       1894.61        62.00 o                         
   6  12   7        473.19        521.28        39.03 o                         
   7  12   7         14.30        -12.09        30.81 o                         
   8  12   7        472.61        476.30        42.28 o                         
   9  12   7       1284.47       1321.88        57.59 o                         
  10  12   7        364.62        416.95        65.23 o                         
  11  12   7          3.40         55.10        88.93 o                         
  12  12   7        949.16       1022.41       121.16 o                         
   2  13   7         16.27         24.77       104.24 o                         
   3  13   7        221.89        205.26        81.57 o                         
   4  13   7       1172.43       1252.15       181.03 o                         
   5  13   7        748.58        800.76        50.14 o                         
   6  13   7        345.50        396.19        61.14 o                         
   7  13   7        895.75        938.20        49.46 o                         
   8  13   7        868.85        837.54        46.86 o                         
   9  13   7        123.44        133.80        67.33 o                         
  10  13   7        176.45        239.94        78.63 o                         
  11  13   7        731.69        622.22       106.69 o                         
   6  14   7        558.22        492.75        78.16 o                         
   7  14   7        531.12        539.20        80.85 o                         
   8  14   7          2.60         -7.19        53.65 o                         
  -8 -12   8        100.17          8.60        92.95 o                         
  -7 -12   8        310.51        407.63        91.93 o                         
  -6 -12   8       1317.03       1270.85        88.72 o                         
  -5 -12   8        893.18        794.50        69.98 o                         
  -4 -12   8          0.43        -29.45        54.68 o                         
  -3 -12   8        413.30        508.57        65.26 o                         
  -2 -12   8       1038.56       1045.33       113.41 o                         
  -1 -12   8        216.05        219.57       132.72 o                         
  -9 -11   8          0.52         19.56        73.74 o                         
  -8 -11   8        934.12        829.79        76.99 o                         
  -7 -11   8       1045.37       1182.77        90.55 o                         
  -6 -11   8        152.00        205.59        49.81 o                         
  -5 -11   8        271.64        272.96        45.50 o                         
  -4 -11   8       1148.15       1208.55        61.85 o                         
  -3 -11   8        546.78        536.22        49.58 o                         
  -2 -11   8          4.87         -0.30        33.49 o                         
  -1 -11   8        620.24        612.05        47.96 o                         
   0 -11   8       1185.53       1266.96       103.22 o                         
   1 -11   8        186.40        111.62       210.21 o                         
 -10 -10   8        189.58        223.78        62.78 o                         
  -9 -10   8       1617.33       1717.48       104.36 o                         
  -8 -10   8        725.48        770.76        48.18 o                         
  -7 -10   8         68.76         39.21        36.91 o                         
  -6 -10   8       1101.49       1029.85        50.73 o                         
  -5 -10   8        920.15        919.53        46.93 o                         
  -4 -10   8        439.58        435.95        36.49 o                         
  -3 -10   8        145.02        101.88        29.24 o                         
  -2 -10   8       1910.00       1741.96        68.01 o                         
  -1 -10   8        814.20        843.32        56.67 o                         
   0 -10   8          8.85         17.12        34.21 o                         
   1 -10   8        860.74        829.74        51.25 o                         
   2 -10   8        668.87        771.39        48.46 o                         
   3 -10   8        145.50        243.73       105.75 o                         
 -11  -9   8        370.75        282.89        59.92 o                         
 -10  -9   8       1596.31       1719.11       107.84 o                         
  -9  -9   8         75.57         17.91        36.99 o                         
  -8  -9   8        348.24        307.84        31.73 o                         
  -7  -9   8       1144.30       1084.94        38.23 o                         
  -6  -9   8        420.79        455.80        35.63 o                         
  -5  -9   8         53.52         22.92        26.87 o                         
  -4  -9   8       2086.81       1949.10        64.56 o                         
  -3  -9   8       2323.67       2253.68        89.08 o                         
  -2  -9   8        551.46        539.66        31.12 o                         
  -1  -9   8          5.65         -8.28        20.19 o                         
   0  -9   8       2847.28       2778.37        61.16 o                         
   1  -9   8        546.02        594.42        35.77 o                         
   2  -9   8          0.06         39.90        29.93 o                         
   3  -9   8        801.56        786.28        47.12 o                         
   4  -9   8       1172.26       1183.23        92.29 o                         
 -11  -8   8        838.09        908.05        86.19 o                         
 -10  -8   8          0.06         21.59        37.53 o                         
  -9  -8   8        979.26       1103.09        62.85 o                         
  -8  -8   8       1607.45       1732.99        53.09 o                         
  -7  -8   8        242.76        280.32        26.10 o                         
  -6  -8   8        993.35        956.90        43.69 o                         
  -5  -8   8       2428.09       2358.78        58.25 o                         
  -4  -8   8       1325.16       1340.59        46.22 o                         
  -3  -8   8         36.63         58.09        20.67 o                         
  -2  -8   8       1315.45       1305.39        43.54 o                         
  -1  -8   8       1959.40       1934.12        60.07 o                         
   0  -8   8          5.48        -11.03        14.78 o                         
   1  -8   8        424.15        434.27        23.85 o                         
   2  -8   8        988.44        970.96        48.76 o                         
   3  -8   8        611.58        733.11        42.44 o                         
   4  -8   8          0.40         16.82        21.49 o                         
   5  -8   8        379.73        412.33        74.36 o                         
   6  -8   8        545.58        452.02       131.13 o                         
 -11  -7   8         31.84         11.08        45.98 o                         
 -10  -7   8       1098.40       1128.95        61.97 o                         
  -9  -7   8       1089.79       1165.75        53.09 o                         
  -8  -7   8         89.90         72.92        25.16 o                         
  -7  -7   8       1570.19       1541.77        44.86 o                         
  -6  -7   8       1871.30       1846.22        42.58 o                         
  -5  -7   8        818.51        816.40        36.20 o                         
  -4  -7   8        183.27        174.06        21.86 o                         
  -3  -7   8       3705.08       3607.42        63.77 o                         
  -2  -7   8       3203.27       3178.18        60.65 o                         
  -1  -7   8         33.19         52.15        16.60 o                         
   0  -7   8       1600.56       1590.15        46.87 o                         
   1  -7   8       2049.35       1960.60        60.77 o                         
   2  -7   8        533.23        588.43        25.29 o                         
   3  -7   8         93.24        113.20        16.41 o                         
   4  -7   8       1183.14       1112.58        49.06 o                         
   5  -7   8        839.65        861.39        66.68 o                         
   6  -7   8        128.56        134.10        59.23 o                         
   7  -7   8        171.14        162.68       159.26 o                         
 -11  -6   8        725.50        729.82        55.00 o                         
 -10  -6   8        649.11        686.27        43.92 o                         
  -9  -6   8         41.11         60.96        29.05 o                         
  -8  -6   8       3663.13       3675.08        66.45 o                         
  -7  -6   8       2485.93       2515.70        52.20 o                         
  -6  -6   8       1227.59       1208.31        36.62 o                         
  -5  -6   8       1525.26       1508.05        34.94 o                         
  -4  -6   8       2668.91       2635.52        54.35 o                         
  -3  -6   8       1809.93       1730.08        43.45 o                         
  -2  -6   8         20.36         24.60        15.94 o                         
  -1  -6   8       1754.54       1754.62        38.98 o                         
   0  -6   8       2374.76       2380.49        47.36 o                         
   1  -6   8         50.87         47.88        11.39 o                         
   2  -6   8       1204.90       1164.66        33.09 o                         
   3  -6   8       2546.67       2636.50        51.61 o                         
   4  -6   8        791.39        784.50        33.89 o                         
   5  -6   8         47.11         25.58        31.95 o                         
   6  -6   8        706.55        707.69        54.13 o                         
   7  -6   8        482.74        451.81        58.92 o                         
   8  -6   8          7.03         -1.82        90.33 o                         
 -11  -5   8         58.38         47.25        46.74 o                         
 -10  -5   8        481.93        499.19        39.93 o                         
  -9  -5   8        976.32        928.95        43.35 o                         
  -8  -5   8        593.33        590.45        32.70 o                         
  -7  -5   8        270.30        223.60        23.20 o                         
  -6  -5   8       3777.00       3690.75        63.70 o                         
  -5  -5   8        258.31        288.46        19.51 o                         
  -4  -5   8        168.99        172.43        15.95 o                         
  -3  -5   8       1951.19       1951.18        44.30 o                         
  -2  -5   8       5493.67       5669.63        83.89 o                         
  -1  -5   8       1622.55       1537.47        40.46 o                         
   0  -5   8          7.67        -11.60        11.60 o                         
   1  -5   8       2102.23       2014.37        36.04 o                         
   2  -5   8       2496.31       2437.62        40.04 o                         
   3  -5   8         31.77         57.89        17.86 o                         
   4  -5   8        898.17        992.98        44.88 o                         
   5  -5   8       2509.63       2528.45        83.08 o                         
   6  -5   8        774.18        787.24        48.73 o                         
   7  -5   8        180.48        225.32        80.94 o                         
   8  -5   8        656.11        535.93        70.98 o                         
   9  -5   8        687.05        638.85        91.97 o                         
 -11  -4   8        645.35        668.85        63.75 o                         
 -10  -4   8        717.07        689.57        49.06 o                         
  -9  -4   8         17.00          8.29        28.54 o                         
  -8  -4   8        884.38        912.40        54.13 o                         
  -7  -4   8       3213.64       3183.57        61.33 o                         
  -6  -4   8        101.32        123.79        18.40 o                         
  -5  -4   8        237.46        240.29        19.10 o                         
  -4  -4   8       3768.63       3723.64        56.70 o                         
  -3  -4   8       3200.71       3235.66        44.88 o                         
  -2  -4   8        500.65        475.81        22.40 o                         
  -1  -4   8         41.28         20.99        10.90 o                         
   0  -4   8       1040.20        931.38        26.95 o                         
   1  -4   8       4180.16       4115.96        48.94 o                         
   2  -4   8         27.51         46.18         9.01 o                         
   3  -4   8       2242.22       2217.48        34.39 o                         
   4  -4   8       2674.07       2778.70        73.12 o                         
   5  -4   8         41.97         28.16        26.74 o                         
   6  -4   8        586.35        571.98        41.21 o                         
   7  -4   8       2366.87       2380.83        79.92 o                         
   8  -4   8       1016.96       1223.50       117.93 o                         
   9  -4   8         52.10        110.54        59.74 o                         
 -11  -3   8        325.02        312.22        89.26 o                         
 -10  -3   8         13.93         19.74        38.17 o                         
  -9  -3   8       1314.20       1163.72        59.45 o                         
  -8  -3   8       2158.27       2042.27        54.66 o                         
  -7  -3   8        366.40        308.72        23.56 o                         
  -6  -3   8       1362.92       1417.02        43.50 o                         
  -5  -3   8       3563.47       3571.75        57.14 o                         
  -4  -3   8       1885.11       1919.90        38.72 o                         
  -3  -3   8          4.44          0.52         9.77 o                         
  -2  -3   8       4481.16       4579.59        55.04 o                         
  -1  -3   8       1995.72       1969.90        40.59 o                         
   0  -3   8        876.32        859.58        25.47 o                         
   1  -3   8       1522.13       1555.26        27.91 o                         
   2  -3   8       4082.50       4005.12        50.45 o                         
   3  -3   8       2257.28       2281.26        33.82 o                         
   4  -3   8         51.53         66.29        21.80 o                         
   5  -3   8       1314.81       1370.86        60.55 o                         
   6  -3   8       2065.34       2020.32        58.79 o                         
   7  -3   8        197.70        202.46        32.17 o                         
   8  -3   8        212.80        236.46        40.67 o                         
   9  -3   8        229.35        279.20        51.17 o                         
  10  -3   8        576.88        686.47        75.30 o                         
 -11  -2   8        183.63         61.87        73.29 o                         
 -10  -2   8       1173.51        942.94        60.45 o                         
  -9  -2   8        615.89        612.76        42.23 o                         
  -8  -2   8        275.73        262.72        28.86 o                         
  -7  -2   8       1242.92       1250.98        40.00 o                         
  -6  -2   8       2080.35       2053.75        44.60 o                         
  -5  -2   8        966.21        979.28        31.62 o                         
  -4  -2   8         67.96         68.67        13.97 o                         
  -3  -2   8       4237.88       4200.77        58.00 o                         
  -2  -2   8       6858.79       7000.62        97.60 o                         
  -1  -2   8         97.30         77.57         9.64 o                         
   0  -2   8       1871.42       1722.50        27.87 o                         
   1  -2   8       3019.10       3006.44        44.28 o                         
   2  -2   8       1196.96       1094.94        23.70 o                         
   3  -2   8       1584.92       1581.64        25.93 o                         
   4  -2   8       4738.30       4850.37        96.48 o                         
   5  -2   8       1915.39       1895.70        60.07 o                         
   6  -2   8        118.00        161.90        26.95 o                         
   7  -2   8       2390.15       2476.09        65.13 o                         
   8  -2   8        979.32       1025.65        54.50 o                         
   9  -2   8         34.19         26.47        37.97 o                         
  10  -2   8        393.01        408.63        59.00 o                         
  11  -2   8        633.67        815.64        94.38 o                         
 -11  -1   8        253.82        281.70       133.57 o                         
 -10  -1   8        308.08        407.09        60.18 o                         
  -9  -1   8        267.10        340.63        36.42 o                         
  -8  -1   8       2355.29       2274.71        63.39 o                         
  -7  -1   8        899.71       1005.87        43.11 o                         
  -6  -1   8         98.94         97.92        18.76 o                         
  -5  -1   8        732.23        739.08        29.02 o                         
  -4  -1   8       1577.40       1500.40        36.12 o                         
  -3  -1   8        905.34        895.99        29.02 o                         
  -2  -1   8       6341.20       6472.73        74.00 o                         
  -1  -1   8      13460.11      13945.57       135.06 o                         
   0  -1   8        790.10        754.72        25.08 o                         
   1  -1   8       1539.71       1566.19        26.27 o                         
   2  -1   8        492.69        485.85        15.62 o                         
   3  -1   8       5431.32       5510.44        78.06 o                         
   4  -1   8        369.77        363.75        15.76 o                         
   5  -1   8       1616.59       1558.12        85.26 o                         
   6  -1   8       3523.48       3538.88        86.45 o                         
   7  -1   8       1251.15       1232.82        47.96 o                         
   8  -1   8        105.54         82.72        27.30 o                         
   9  -1   8        859.67        863.75        48.34 o                         
  10  -1   8        761.34        686.74        62.37 o                         
  11  -1   8         38.52         35.44        70.21 o                         
 -10   0   8        369.03        382.62        59.29 o                         
  -9   0   8       1060.70       1004.64        56.62 o                         
  -8   0   8        114.97        128.20        25.71 o                         
  -7   0   8        376.33        402.18        27.47 o                         
  -6   0   8       2263.23       2226.06        52.71 o                         
  -5   0   8       2815.59       2840.64        50.71 o                         
  -4   0   8        506.94        522.94        33.22 o                         
  -3   0   8       3310.65       3295.39        48.79 o                         
  -2   0   8      10624.43      10771.20       116.89 o                         
  -1   0   8        582.29        552.98        20.83 o                         
   0   0   8       4538.06       4680.99        57.23 o                         
   1   0   8       6597.91       6593.37        74.64 o                         
   2   0   8       3958.15       3913.89        49.82 o                         
   3   0   8       1574.24       1600.67        27.41 o                         
   4   0   8         46.72         51.17         8.44 o                         
   5   0   8       3632.69       3572.49        77.61 o                         
   6   0   8        107.63        115.92        26.08 o                         
   7   0   8       2119.54       2014.36        66.62 o                         
   8   0   8       2223.99       2170.68        83.21 o                         
   9   0   8        553.00        612.66        45.91 o                         
  10   0   8          0.33         32.10        38.22 o                         
  11   0   8        128.39        203.55        78.45 o                         
  12   0   8        408.64        571.56       116.45 o                         
 -10   1   8        417.55        290.30        79.95 o                         
  -9   1   8         73.35         50.89        48.60 o                         
  -8   1   8       1188.38       1192.03        63.09 o                         
  -7   1   8       1305.38       1279.11        47.11 o                         
  -6   1   8        326.34        319.32        24.48 o                         
  -5   1   8        394.03        395.68        23.50 o                         
  -4   1   8       3428.93       3499.72        54.62 o                         
  -3   1   8       4037.15       4013.24        56.90 o                         
  -2   1   8        552.08        512.99        20.67 o                         
  -1   1   8       3592.98       3515.64        47.70 o                         
   0   1   8       7296.13       7426.61        84.40 o                         
   1   1   8        216.26        178.95        13.47 o                         
   2   1   8        647.54        629.07        18.92 o                         
   3   1   8        514.11        491.63        18.25 o                         
   4   1   8      17836.03      19076.56       185.02 o                         
   5   1   8        421.05        430.84        15.44 o                         
   6   1   8       2184.89       2101.87        33.37 o                         
   7   1   8       3837.86       3948.16       102.73 o                         
   8   1   8        876.18        865.88        45.78 o                         
   9   1   8        782.55        764.09        47.86 o                         
  10   1   8        924.24        971.07        64.32 o                         
  11   1   8        462.51        502.41        58.90 o                         
  12   1   8         34.06          8.96        60.07 o                         
  -9   2   8        812.55        872.29        72.85 o                         
  -8   2   8        719.97        728.37        47.65 o                         
  -7   2   8         23.29         25.73        24.82 o                         
  -6   2   8        836.78        816.30        36.14 o                         
  -5   2   8       3750.30       3733.23        61.31 o                         
  -4   2   8        682.89        680.34        28.51 o                         
  -3   2   8       1801.34       1784.81        37.89 o                         
  -2   2   8       2477.20       2395.15        52.90 o                         
  -1   2   8       1080.24       1061.51        28.80 o                         
   0   2   8         36.65         55.61        10.91 o                         
   1   2   8       3160.42       3058.29        42.67 o                         
   2   2   8       1287.15       1169.51        25.67 o                         
   3   2   8       1990.21       1989.32        32.84 o                         
   4   2   8       2920.43       2970.22        44.22 o                         
   5   2   8       1779.16       1717.28        33.80 o                         
   6   2   8        999.33        954.65        28.15 o                         
   7   2   8          0.06        -11.08        12.48 o                         
   8   2   8       2275.59       2326.95        36.90 o                         
   9   2   8       2566.51       2531.76        47.51 o                         
  10   2   8        186.97        231.11        26.61 o                         
  11   2   8         86.76        147.38        45.84 o                         
  12   2   8        921.06       1050.93        85.77 o                         
  13   2   8        502.96        261.15       125.87 o                         
  -9   3   8         93.99        117.12        89.11 o                         
  -8   3   8        127.48        -10.71        41.93 o                         
  -7   3   8        959.01        955.61        54.39 o                         
  -6   3   8        923.82        869.46        49.26 o                         
  -5   3   8         11.42         -2.79        19.96 o                         
  -4   3   8        446.30        399.90        24.00 o                         
  -3   3   8       1886.12       1862.98        43.73 o                         
  -2   3   8        296.88        302.40        22.43 o                         
  -1   3   8       1133.63       1076.75        28.64 o                         
   0   3   8       2332.94       2366.96        39.08 o                         
   1   3   8       3540.62       3430.12        46.88 o                         
   2   3   8        650.89        693.48        20.93 o                         
   3   3   8        959.35        831.05        26.08 o                         
   4   3   8       6226.78       6354.21        73.94 o                         
   5   3   8       1102.72       1083.47        26.91 o                         
   6   3   8       1301.49       1251.11        28.58 o                         
   7   3   8       1115.83       1085.00        28.23 o                         
   8   3   8       2032.25       2091.09        36.73 o                         
   9   3   8        120.80        143.02        15.62 o                         
  10   3   8        431.29        439.57        25.15 o                         
  11   3   8       1101.84       1144.11        37.54 o                         
  12   3   8        321.43        308.38        36.89 o                         
  13   3   8         87.61         50.52       125.87 o                         
  -8   4   8       1039.03        911.70        75.08 o                         
  -7   4   8        133.75        138.72        35.73 o                         
  -6   4   8        171.01        159.60        29.19 o                         
  -5   4   8       1989.73       1992.71        50.59 o                         
  -4   4   8       4248.43       4100.42        64.84 o                         
  -3   4   8         14.33         19.23        15.74 o                         
  -2   4   8        576.25        550.85        24.59 o                         
  -1   4   8       2775.69       2808.92        46.30 o                         
   0   4   8        227.19        243.13        21.03 o                         
   1   4   8       1124.14       1060.44        28.06 o                         
   2   4   8       1378.84       1289.18        30.34 o                         
   3   4   8       3877.71       3792.46        56.04 o                         
   4   4   8        372.75        349.95        19.09 o                         
   5   4   8       4009.15       4150.21        55.17 o                         
   6   4   8       1477.15       1440.23        33.21 o                         
   7   4   8         41.98         55.39        11.94 o                         
   8   4   8          2.68          3.45        12.97 o                         
   9   4   8       1996.23       1865.49        57.97 o                         
  10   4   8       1922.20       1882.77        37.13 o                         
  11   4   8        160.81        159.22        28.24 o                         
  12   4   8        704.83        688.57        43.99 o                         
  13   4   8       1217.31       1093.53        52.93 o                         
  -7   5   8        344.26        434.54        61.89 o                         
  -6   5   8        898.66        868.41        50.03 o                         
  -5   5   8        205.29        203.79        28.41 o                         
  -4   5   8        314.20        284.26        35.30 o                         
  -3   5   8       1313.71       1387.03        50.48 o                         
  -2   5   8       4745.46       4775.54        69.57 o                         
  -1   5   8        373.39        391.78        20.96 o                         
   0   5   8       2823.22       2880.07        47.29 o                         
   1   5   8       4682.07       4728.98        62.84 o                         
   2   5   8        962.67        991.16        31.86 o                         
   3   5   8       2351.69       2418.35        42.74 o                         
   4   5   8       4307.20       4280.10        63.17 o                         
   5   5   8       5400.85       5407.45        72.64 o                         
   6   5   8        552.32        561.51        22.98 o                         
   7   5   8        223.51        195.07        14.12 o                         
   8   5   8        978.32        960.85        29.99 o                         
   9   5   8       1370.69       1329.96        43.72 o                         
  10   5   8        163.93        137.21        20.25 o                         
  11   5   8        918.54        893.66        58.95 o                         
  12   5   8        963.86        934.77        59.69 o                         
  13   5   8        167.16        115.10        34.09 o                         
  -6   6   8          1.00         -8.20        41.87 o                         
  -5   6   8        505.28        488.93        38.22 o                         
  -4   6   8        590.54        631.87        44.37 o                         
  -3   6   8        954.34        966.63        37.17 o                         
  -2   6   8          3.22         21.14        18.37 o                         
  -1   6   8       2401.33       2401.33        48.77 o                         
   0   6   8       2325.32       2285.78        44.26 o                         
   1   6   8        142.03        123.67        17.10 o                         
   2   6   8       1072.69        989.41        59.54 o                         
   3   6   8       1856.85       1775.02        39.77 o                         
   4   6   8       2562.00       2566.91        46.16 o                         
   5   6   8          2.17         -0.34        12.29 o                         
   6   6   8       2365.39       2345.51        43.42 o                         
   7   6   8       1558.42       1546.12        33.03 o                         
   8   6   8          0.90         32.33        19.06 o                         
   9   6   8       1698.44       1711.34        48.29 o                         
  10   6   8       3061.69       2909.39        64.09 o                         
  11   6   8       1073.98       1101.97        56.33 o                         
  12   6   8         31.81         58.93        30.52 o                         
  13   6   8       1562.32       1380.24        82.00 o                         
  14   6   8         92.75         15.25       104.03 o                         
  -6   7   8        254.97        127.88        98.15 o                         
  -5   7   8        691.34        680.96        47.82 o                         
  -4   7   8         24.12          5.63        29.03 o                         
  -3   7   8        228.01        249.85        28.10 o                         
  -2   7   8       2018.27       1980.90        48.15 o                         
  -1   7   8       1084.97       1087.02        40.82 o                         
   0   7   8        139.52        118.16        20.06 o                         
   1   7   8       1461.12       1484.02        41.56 o                         
   2   7   8       2100.74       2189.28        49.43 o                         
   3   7   8         26.46         21.82        15.48 o                         
   4   7   8        577.39        590.83        27.19 o                         
   5   7   8       2927.30       2943.67        53.74 o                         
   6   7   8       1530.38       1454.06        34.90 o                         
   7   7   8         79.80         81.09        14.48 o                         
   8   7   8       1134.12       1104.87        43.66 o                         
   9   7   8       2609.77       2538.07        88.56 o                         
  10   7   8        165.23        199.41        26.20 o                         
  11   7   8        814.97        907.93       119.88 o                         
  12   7   8       1580.22       1648.20        72.55 o                         
  13   7   8        125.53        145.34        59.59 o                         
  14   7   8         22.08         25.48        58.08 o                         
  -5   8   8        254.19         53.25        66.13 o                         
  -4   8   8        391.56        390.21        47.41 o                         
  -3   8   8       1018.11        938.12        52.34 o                         
  -2   8   8        518.29        582.97        37.61 o                         
  -1   8   8        297.05        316.89        27.41 o                         
   0   8   8       1061.27       1045.30        42.63 o                         
   1   8   8       1027.01       1024.32        38.85 o                         
   2   8   8         25.50         22.79        18.64 o                         
   3   8   8       3222.10       3260.49        59.11 o                         
   4   8   8       1839.37       1867.42        44.88 o                         
   5   8   8        652.16        674.64        29.11 o                         
   6   8   8       1681.16       1666.65        39.18 o                         
   7   8   8       4125.93       4304.02        64.35 o                         
   8   8   8       1124.20       1054.00        38.84 o                         
   9   8   8          6.73        -21.10        24.78 o                         
  10   8   8       2609.35       2481.00        68.05 o                         
  11   8   8       1719.79       1508.09        97.87 o                         
  12   8   8          4.00         60.40        43.64 o                         
  13   8   8        176.09        185.26        60.78 o                         
  14   8   8        968.52       1232.89       173.82 o                         
  -4   9   8        503.52        280.85       154.12 o                         
  -3   9   8        189.24        155.34        58.63 o                         
  -2   9   8        837.69        845.44        49.65 o                         
  -1   9   8       1526.65       1555.20        61.40 o                         
   0   9   8          1.65         18.05        23.84 o                         
   1   9   8        225.70        245.17        25.47 o                         
   2   9   8       2817.13       2871.48        58.54 o                         
   3   9   8       1853.29       1938.02        79.13 o                         
   4   9   8        377.96        404.92        24.58 o                         
   5   9   8       2930.74       2886.45        58.51 o                         
   6   9   8       3953.33       3995.62        62.22 o                         
   7   9   8        512.50        549.39        34.38 o                         
   8   9   8        861.01        913.82        36.88 o                         
   9   9   8       1351.28       1233.55        52.42 o                         
  10   9   8        933.48        869.57        55.52 o                         
  11   9   8         26.30        -47.80        53.88 o                         
  12   9   8       1512.30       1417.86        88.40 o                         
  13   9   8        658.03        743.74       320.19 o                         
  -2  10   8        545.12        575.71       152.24 o                         
  -1  10   8         25.86         50.55        53.13 o                         
   0  10   8        695.04        808.38        52.62 o                         
   1  10   8        936.98        884.11        55.29 o                         
   2  10   8        603.57        665.89        33.02 o                         
   3  10   8        615.92        666.31        41.21 o                         
   4  10   8       2848.61       2803.10        56.43 o                         
   5  10   8       1245.65       1216.17        42.22 o                         
   6  10   8         52.14         49.12        20.70 o                         
   7  10   8       1443.18       1397.66        43.96 o                         
   8  10   8         18.08         40.62        27.35 o                         
   9  10   8        163.50        106.63        33.58 o                         
  10  10   8        360.42        450.31        41.41 o                         
  11  10   8       1989.86       1965.92        94.06 o                         
  12  10   8        221.88        207.97       136.14 o                         
  13  10   8         16.02        136.92        76.76 o                         
  -1  11   8       1002.81        953.52        95.67 o                         
   0  11   8        384.03        431.45        65.07 o                         
   1  11   8          9.65        -14.86        43.94 o                         
   2  11   8        389.92        406.46        32.43 o                         
   3  11   8       1879.99       1837.59        54.22 o                         
   4  11   8        100.50        110.71        27.33 o                         
   5  11   8        339.28        307.90        30.01 o                         
   6  11   8       2104.08       2055.35        73.24 o                         
   7  11   8        408.00        443.50        35.66 o                         
   8  11   8         63.72         90.04        29.52 o                         
   9  11   8        538.68        561.32        50.86 o                         
  10  11   8        962.09        937.68        59.35 o                         
  11  11   8        341.35        325.31        67.57 o                         
  12  11   8        229.71        192.92        78.88 o                         
  13  11   8       1001.22        845.87       180.67 o                         
   1  12   8        978.98        996.93        95.62 o                         
   2  12   8        450.24        435.08        84.97 o                         
   3  12   8          0.82         12.73        31.79 o                         
   4  12   8       1598.87       1650.86        56.68 o                         
   5  12   8       1234.71       1426.60       112.46 o                         
   6  12   8          8.42        -16.39        30.54 o                         
   7  12   8        910.61        839.89        47.82 o                         
   8  12   8       1449.37       1394.51        69.61 o                         
   9  12   8        683.87        742.77        62.01 o                         
  10  12   8         36.25        -18.13        55.34 o                         
  11  12   8        513.01        527.21        97.09 o                         
  12  12   8       1001.97        841.52       109.42 o                         
   3  13   8        916.91        901.64        86.39 o                         
   4  13   8        542.31        617.38        87.45 o                         
   5  13   8         31.87         90.19        55.71 o                         
   6  13   8        966.80        990.24        56.97 o                         
   7  13   8       1356.65       1377.54        64.22 o                         
   8  13   8        328.18        273.87        61.90 o                         
   9  13   8         63.74        116.24        52.38 o                         
  10  13   8        727.81        791.03       154.20 o                         
  -6 -12   9        964.13        890.63       123.30 o                         
  -5 -12   9         90.13         45.66        79.06 o                         
  -4 -12   9        406.84        309.05        82.96 o                         
  -3 -12   9        614.15        574.53        70.85 o                         
  -2 -12   9        267.13        416.99       160.97 o                         
  -8 -11   9        871.76        930.52       107.14 o                         
  -7 -11   9        297.13        312.91        70.88 o                         
  -6 -11   9        210.33        133.54        55.65 o                         
  -5 -11   9       1213.68       1179.72        74.02 o                         
  -4 -11   9       1062.12        911.98        78.85 o                         
  -3 -11   9        120.60         98.37        49.78 o                         
  -2 -11   9        399.67        375.88        48.47 o                         
  -1 -11   9        824.35        728.54        79.20 o                         
   0 -11   9        496.33        363.23        71.50 o                         
  -9 -10   9       1243.51       1314.52        86.10 o                         
  -8 -10   9         38.01         44.58        52.87 o                         
  -7 -10   9        274.01        303.88        82.95 o                         
  -6 -10   9       1390.13       1244.19        68.97 o                         
  -5 -10   9        338.41        372.71        46.28 o                         
  -4 -10   9          2.81         19.88        36.23 o                         
  -3 -10   9        747.21        715.88        48.21 o                         
  -2 -10   9        991.19       1093.06        57.33 o                         
  -1 -10   9         40.51         60.59        32.45 o                         
   0 -10   9        460.40        555.13        41.59 o                         
   1 -10   9       1244.88       1275.73        57.34 o                         
   2 -10   9        341.86        418.41        49.75 o                         
 -10  -9   9        922.55        833.27       114.92 o                         
  -9  -9   9        128.17        201.24        45.83 o                         
  -8  -9   9        993.17       1004.72        73.58 o                         
  -7  -9   9        805.63        809.20        46.29 o                         
  -6  -9   9          2.67         -3.64        29.64 o                         
  -5  -9   9        274.20        276.89        34.59 o                         
  -4  -9   9       1837.14       1785.95        62.89 o                         
  -3  -9   9        711.25        701.35        41.18 o                         
  -2  -9   9         60.68         80.60        25.53 o                         
  -1  -9   9        704.88        753.23        41.79 o                         
   0  -9   9       1606.36       1556.82        57.83 o                         
   1  -9   9         90.26         90.19        21.58 o                         
   2  -9   9        129.32        141.14        27.35 o                         
   3  -9   9        452.60        544.83        45.31 o                         
   4  -9   9        469.90        210.63       135.29 o                         
 -10  -8   9        293.14        294.21        47.40 o                         
  -9  -8   9        883.05        876.12        44.75 o                         
  -8  -8   9        464.34        485.78        52.03 o                         
  -7  -8   9        157.29        115.29        28.91 o                         
  -6  -8   9       1868.75       1933.87        61.38 o                         
  -5  -8   9       2511.58       2505.41        72.60 o                         
  -4  -8   9        473.85        580.58        49.69 o                         
  -3  -8   9        290.68        299.81        34.31 o                         
  -2  -8   9       2211.09       2253.31        56.16 o                         
  -1  -8   9        689.43        667.11        34.46 o                         
   0  -8   9        551.55        537.96        32.05 o                         
   1  -8   9       1456.16       1354.56        34.43 o                         
   2  -8   9        680.89        813.03        39.57 o                         
   3  -8   9        292.02        303.15        30.37 o                         
   4  -8   9        409.33        432.05        38.56 o                         
   5  -8   9       1153.76       1102.23        79.77 o                         
 -11  -7   9        861.52        752.24        66.62 o                         
 -10  -7   9        637.14        625.96        46.14 o                         
  -9  -7   9         64.94         55.46        33.17 o                         
  -8  -7   9        579.05        619.54        50.46 o                         
  -7  -7   9       1276.37       1288.64        45.05 o                         
  -6  -7   9        755.22        799.65        33.91 o                         
  -5  -7   9        289.90        294.90        28.59 o                         
  -4  -7   9       1627.77       1694.79        50.52 o                         
  -3  -7   9       1680.24       1715.32        50.08 o                         
  -2  -7   9        241.94        240.45        22.59 o                         
  -1  -7   9        606.36        586.40        31.76 o                         
   0  -7   9       2195.50       2233.24        54.25 o                         
   1  -7   9        338.48        364.81        20.19 o                         
   2  -7   9         30.31         55.54        23.37 o                         
   3  -7   9        659.36        672.29        42.69 o                         
   4  -7   9       1418.03       1500.68        61.45 o                         
   5  -7   9        301.74        176.72        46.16 o                         
   6  -7   9         71.93        174.29       111.70 o                         
 -11  -6   9        231.20        213.45        59.27 o                         
 -10  -6   9         10.72        -12.30        38.61 o                         
  -9  -6   9        849.90        784.26        45.21 o                         
  -8  -6   9       2076.36       2007.71        58.49 o                         
  -7  -6   9        537.77        556.95        30.96 o                         
  -6  -6   9        368.22        379.90        24.57 o                         
  -5  -6   9       2151.35       2121.76        42.12 o                         
  -4  -6   9       2100.20       2078.81        50.83 o                         
  -3  -6   9          1.49          6.32        18.07 o                         
  -2  -6   9       2294.13       2197.42        51.16 o                         
  -1  -6   9       1727.21       1637.05        40.65 o                         
   0  -6   9        144.37        150.45        17.86 o                         
   1  -6   9        524.03        529.21        25.83 o                         
   2  -6   9       1399.93       1310.81        33.18 o                         
   3  -6   9       1666.33       1666.52        35.27 o                         
   4  -6   9        188.22        201.21        19.33 o                         
   5  -6   9        706.48        654.35        45.20 o                         
   6  -6   9        898.46        890.27        62.06 o                         
   7  -6   9        119.23        160.41        52.81 o                         
 -11  -5   9        123.20         29.76        70.57 o                         
 -10  -5   9       1513.51       1680.98        73.93 o                         
  -9  -5   9        429.38        372.13        40.82 o                         
  -8  -5   9         48.27         17.50        26.11 o                         
  -7  -5   9         23.62         27.52        22.47 o                         
  -6  -5   9       3909.08       4023.91        65.29 o                         
  -5  -5   9       1168.05       1168.84        34.61 o                         
  -4  -5   9        924.62        906.12        35.43 o                         
  -3  -5   9       2436.45       2335.04        65.04 o                         
  -2  -5   9       3106.92       3057.14        58.60 o                         
  -1  -5   9         80.61         62.13        14.71 o                         
   0  -5   9       1903.65       1942.17        40.45 o                         
   1  -5   9       4012.06       3998.86        63.10 o                         
   2  -5   9        932.09        906.19        24.91 o                         
   3  -5   9        564.41        572.57        20.34 o                         
   4  -5   9       2073.95       2232.62        53.38 o                         
   5  -5   9       1259.37       1307.55        86.32 o                         
   6  -5   9        145.02        132.68        34.43 o                         
   7  -5   9        953.08        916.11        57.35 o                         
   8  -5   9        521.12        529.10        65.72 o                         
 -11  -4   9        708.44        628.34        77.16 o                         
 -10  -4   9         97.31         76.72        56.56 o                         
  -9  -4   9         34.78         -1.01        34.32 o                         
  -8  -4   9        436.39        498.32        43.17 o                         
  -7  -4   9        311.22        339.00        27.30 o                         
  -6  -4   9         77.52         81.18        21.16 o                         
  -5  -4   9       1459.04       1481.91        41.01 o                         
  -4  -4   9        998.85       1024.05        33.46 o                         
  -3  -4   9        625.70        626.29        24.33 o                         
  -2  -4   9       1004.19       1016.56        43.42 o                         
  -1  -4   9       2823.32       2807.43        49.30 o                         
   0  -4   9       1342.94       1229.64        34.36 o                         
   1  -4   9        485.82        482.43        16.66 o                         
   2  -4   9       1125.93       1152.08        24.80 o                         
   3  -4   9       3273.80       3302.03        46.12 o                         
   4  -4   9       1232.85       1230.32        62.40 o                         
   5  -4   9       1878.41       1852.78        62.81 o                         
   6  -4   9       3150.59       3062.56        76.05 o                         
   7  -4   9       1591.38       1511.14        67.80 o                         
   8  -4   9         56.30        129.28        46.13 o                         
   9  -4   9        855.61        760.15        77.08 o                         
 -11  -3   9         27.71         41.72        68.58 o                         
 -10  -3   9        560.60        523.07        61.12 o                         
  -9  -3   9       1030.45        988.59        54.33 o                         
  -8  -3   9         32.33         21.19        25.29 o                         
  -7  -3   9         75.70         76.35        22.19 o                         
  -6  -3   9       3126.31       3240.99        57.59 o                         
  -5  -3   9       2604.65       2723.00        51.71 o                         
  -4  -3   9         87.65         75.49        14.65 o                         
  -3  -3   9       2250.15       2188.82        39.31 o                         
  -2  -3   9       7370.10       7566.02        89.02 o                         
  -1  -3   9        612.08        614.38        27.05 o                         
   0  -3   9         17.43         14.84        11.25 o                         
   1  -3   9       2893.86       2794.58        41.13 o                         
   2  -3   9       1929.87       1863.89        32.42 o                         
   3  -3   9         17.88         11.67         7.96 o                         
   4  -3   9       1586.71       1606.54        55.27 o                         
   5  -3   9       3343.41       3410.93        99.46 o                         
   6  -3   9       1216.08       1197.46        56.34 o                         
   7  -3   9        206.42        189.92        32.89 o                         
   8  -3   9        437.23        517.08        69.62 o                         
   9  -3   9        309.60        342.40        52.79 o                         
  10  -3   9        138.33        203.50        66.41 o                         
 -10  -2   9       1019.43        869.95        70.77 o                         
  -9  -2   9          4.50        -27.21        38.41 o                         
  -8  -2   9       1230.65       1252.80        49.61 o                         
  -7  -2   9       2340.07       2301.70        54.62 o                         
  -6  -2   9       1250.61       1194.09        45.67 o                         
  -5  -2   9         36.72         33.88        15.32 o                         
  -4  -2   9       1495.93       1455.02        35.08 o                         
  -3  -2   9       3116.89       3079.70        47.08 o                         
  -2  -2   9         63.73         46.39        11.85 o                         
  -1  -2   9       3369.87       3433.38        53.28 o                         
   0  -2   9       4939.31       4749.08        56.04 o                         
   1  -2   9        512.00        537.18        21.82 o                         
   2  -2   9       1643.35       1638.39        30.34 o                         
   3  -2   9       3781.83       3759.75        47.91 o                         
   4  -2   9       1973.85       1990.35        38.23 o                         
   5  -2   9        107.08        123.56        24.91 o                         
   6  -2   9        992.61        915.81        62.04 o                         
   7  -2   9        936.50       1045.48        50.91 o                         
   8  -2   9        118.29        171.41        33.10 o                         
   9  -2   9         51.72         15.42        40.49 o                         
  10  -2   9        822.93        756.29        64.42 o                         
  11  -2   9        305.59        315.28        98.68 o                         
 -10  -1   9         28.98        -65.76        70.27 o                         
  -9  -1   9       1270.54       1483.12        91.68 o                         
  -8  -1   9       1639.36       1596.20        56.82 o                         
  -7  -1   9          0.34         -4.25        22.89 o                         
  -6  -1   9        777.69        727.65        31.13 o                         
  -5  -1   9       2227.21       2252.88        46.08 o                         
  -4  -1   9        621.63        635.14        27.80 o                         
  -3  -1   9        882.93        843.87        30.03 o                         
  -2  -1   9       3871.92       3746.72        51.81 o                         
  -1  -1   9       9290.98       9463.25        99.25 o                         
   0  -1   9          0.87          1.71        10.23 o                         
   1  -1   9       4284.90       4070.79        54.13 o                         
   2  -1   9       3053.97       3024.29        43.23 o                         
   3  -1   9         47.10         73.77        15.91 o                         
   4  -1   9        337.01        335.92        14.03 o                         
   5  -1   9       2244.13       2262.13        65.63 o                         
   6  -1   9       3228.58       3177.93        82.07 o                         
   7  -1   9         23.13         37.02        23.24 o                         
   8  -1   9        814.69        768.33        41.82 o                         
   9  -1   9       1021.06       1146.78        64.07 o                         
  10  -1   9        561.98        526.62        53.61 o                         
  11  -1   9        132.56        175.72        62.55 o                         
 -10   0   9        780.92        704.20        72.95 o                         
  -9   0   9        491.15        466.63        54.02 o                         
  -8   0   9        304.13        302.03        32.47 o                         
  -7   0   9        902.59        881.01        37.99 o                         
  -6   0   9        779.69        900.29        40.13 o                         
  -5   0   9        260.57        244.88        21.43 o                         
  -4   0   9       1250.57       1266.62        40.62 o                         
  -3   0   9       1080.70       1073.63        30.92 o                         
  -2   0   9       1829.23       1802.83        35.50 o                         
  -1   0   9       5008.99       5272.13        64.21 o                         
   0   0   9       5400.28       5202.90        66.14 o                         
   1   0   9       6212.40       6171.20        68.98 o                         
   2   0   9         84.49        107.03        10.35 o                         
   3   0   9       7794.03       7736.11        85.00 o                         
   4   0   9        896.17        880.60        22.08 o                         
   5   0   9        231.45        244.66        12.68 o                         
   6   0   9        359.70        397.04        79.16 o                         
   7   0   9       3637.57       3618.47        92.43 o                         
   8   0   9       1310.62       1340.25        53.50 o                         
   9   0   9        117.83        154.67        34.17 o                         
  10   0   9        294.16        257.02        43.45 o                         
  11   0   9        962.67       1035.93        83.73 o                         
  12   0   9         64.07       -132.72       132.72 o                         
  -9   1   9        265.08        176.35        63.52 o                         
  -8   1   9       1232.19       1233.26        61.68 o                         
  -7   1   9         68.76         60.62        27.91 o                         
  -6   1   9         33.01         -6.26        22.76 o                         
  -5   1   9       2687.71       2683.66        59.58 o                         
  -4   1   9       2448.06       2469.84        50.05 o                         
  -3   1   9         12.80         28.17        13.59 o                         
  -2   1   9       1768.08       1780.82        36.33 o                         
  -1   1   9       3516.66       3354.50        48.52 o                         
   0   1   9       5731.34       5785.14        68.63 o                         
   1   1   9        134.24        101.64        10.80 o                         
   2   1   9       4061.31       4108.19        51.38 o                         
   3   1   9       1358.97       1288.56        29.69 o                         
   4   1   9        119.62        143.27        11.26 o                         
   5   1   9        878.82        898.34        22.60 o                         
   6   1   9       3515.52       3513.89        49.92 o                         
   7   1   9       1108.63       1045.91        59.65 o                         
   8   1   9         51.27         56.37        24.04 o                         
   9   1   9       1048.29       1165.68        74.43 o                         
  10   1   9       1048.99       1095.44        85.22 o                         
  11   1   9         86.35         70.32        51.60 o                         
  12   1   9        285.49        214.54       140.42 o                         
  -9   2   9        543.04        547.63        85.79 o                         
  -8   2   9         68.80         43.61        41.26 o                         
  -7   2   9        338.00        316.70        36.29 o                         
  -6   2   9       1327.33       1238.08        47.22 o                         
  -5   2   9       2045.86       1974.90        47.74 o                         
  -4   2   9         60.85         33.63        17.06 o                         
  -3   2   9       3400.28       3458.20        55.22 o                         
  -2   2   9       2869.98       2859.28        47.36 o                         
  -1   2   9        309.15        339.59        19.06 o                         
   0   2   9       1575.53       1560.09        33.77 o                         
   1   2   9       4558.74       4381.29        55.74 o                         
   2   2   9       3594.92       3550.94        53.33 o                         
   3   2   9        497.38        471.89        19.53 o                         
   4   2   9       6556.89       6600.50        76.27 o                         
   5   2   9       5289.48       5199.62        67.77 o                         
   6   2   9         84.65         76.89        10.77 o                         
   7   2   9        901.57        875.07        24.31 o                         
   8   2   9       2393.24       2430.16        43.76 o                         
   9   2   9        878.56        888.32        53.86 o                         
  10   2   9          2.23         20.77        32.29 o                         
  11   2   9        793.65        920.11       199.07 o                         
  12   2   9        912.10        916.62        72.82 o                         
  13   2   9          2.91        -65.93       141.28 o                         
  -8   3   9        655.10        745.75        64.70 o                         
  -7   3   9        751.70        848.09        58.00 o                         
  -6   3   9         30.48         56.89        26.18 o                         
  -5   3   9        396.13        358.70        30.18 o                         
  -4   3   9       2954.94       2946.02        58.71 o                         
  -3   3   9        355.34        393.59        23.40 o                         
  -2   3   9       1639.68       1611.46        40.63 o                         
  -1   3   9       2448.13       2442.67        44.98 o                         
   0   3   9       2052.27       2075.67        40.96 o                         
   1   3   9        539.28        560.61        22.08 o                         
   2   3   9        485.68        497.33        20.43 o                         
   3   3   9       3988.20       3924.06        61.69 o                         
   4   3   9       2275.37       2241.62        38.23 o                         
   5   3   9        965.81        957.97        27.21 o                         
   6   3   9       2696.97       2737.29        42.50 o                         
   7   3   9       2332.55       2252.83        43.37 o                         
   8   3   9        199.87        223.12        16.80 o                         
   9   3   9        642.94        608.41        24.00 o                         
  10   3   9       1331.30       1280.13        31.17 o                         
  11   3   9        884.99       1085.41        67.02 o                         
  12   3   9         42.58        103.67        44.24 o                         
  13   3   9        818.29        590.72       146.42 o                         
  -8   4   9        517.86        505.01        80.87 o                         
  -7   4   9        135.54        112.98        44.20 o                         
  -6   4   9        534.09        530.52        40.57 o                         
  -5   4   9       1756.31       1792.38        57.54 o                         
  -4   4   9        602.89        584.67        36.33 o                         
  -3   4   9       2525.45       2465.64        52.80 o                         
  -2   4   9        326.60        310.49        21.59 o                         
  -1   4   9        239.00        326.72        21.08 o                         
   0   4   9        422.75        417.77        22.37 o                         
   1   4   9       3696.30       3785.25        53.93 o                         
   2   4   9       1389.99       1296.97        30.84 o                         
   3   4   9       1167.25       1211.74        32.49 o                         
   4   4   9        225.55        203.14        18.05 o                         
   5   4   9       3310.54       3203.70        48.23 o                         
   6   4   9       1003.73        939.59        26.52 o                         
   7   4   9          5.29         -0.68        12.10 o                         
   8   4   9       1397.88       1492.13        56.14 o                         
   9   4   9       2256.71       2220.81        44.17 o                         
  10   4   9        846.74        790.76        28.09 o                         
  11   4   9         15.57          9.28        17.63 o                         
  12   4   9       1683.89       1787.83        49.59 o                         
  13   4   9        555.32        600.51        70.81 o                         
  -7   5   9        637.82        569.56        65.74 o                         
  -6   5   9        470.98        540.36        47.28 o                         
  -5   5   9         40.96         28.48        30.15 o                         
  -4   5   9       1592.36       1612.23        68.40 o                         
  -3   5   9       1348.01       1321.83        42.12 o                         
  -2   5   9        828.69        871.92        34.43 o                         
  -1   5   9       1028.72       1056.98        34.77 o                         
   0   5   9       1407.09       1401.36        36.06 o                         
   1   5   9       1579.98       1583.95        36.53 o                         
   2   5   9        259.64        241.03        17.92 o                         
   3   5   9       3917.69       3982.23        63.94 o                         
   4   5   9       4685.47       4663.96        67.51 o                         
   5   5   9        603.14        543.78        24.92 o                         
   6   5   9        871.42        909.75        27.65 o                         
   7   5   9       1994.48       1958.39        45.41 o                         
   8   5   9        729.74        760.54        28.40 o                         
   9   5   9         12.52         15.68        15.99 o                         
  10   5   9       1272.63       1183.95        44.18 o                         
  11   5   9       1238.64       1257.41        74.99 o                         
  12   5   9        248.84        228.53        31.87 o                         
  13   5   9        123.70        138.99        33.60 o                         
  -6   6   9        404.15        320.45        55.42 o                         
  -5   6   9        840.40        861.73        50.90 o
[truncated: 221,050 more chars]
